# Supplementary material for: Impact of three commercial feed formulations on farmed gilthead sea bream (Sparus aurata, L.) metabolism as inferred from liver and blood serum proteomics
Source: Proteome Sci. 2014 Sep 24;12:44. doi: 10.1186/s12953-014-0044-3 (PMC4200174; doi:10.1186/s12953-014-0044-3)
Supplement: Additional file 1: — Excel file with shotgun proteomics data on feeds. [file 12953_2014_44_MOESM1_ESM.xlsx]

## Sheet: Total proteins_A
Accession	Description	Score	Coverage	# Proteins	# Unique Peptides	# Peptides	# PSMs	# AAs	MW [kDa]	calc. pI
P04405	Glycinin G2 OS=Glycine max GN=Gy2 PE=1 SV=2 - [GLYG2_SOYBN]	3542.63	46.19	1	9	14	67	485	54.3569	5.57959
	A2	Sequence	# PSMs	# Proteins	# Protein Groups	Protein Group Accessions	Modifications	ΔCn	q-Value	PEP		Exp Value	Charge	MH+ [Da]	ΔM [ppm]	RT [min]	# Missed Cleavages
	High	IESEGGFIETWNPNNKPFQcAGVALSR	16	2	2	P04405;P11828	C20(Carbamidomethyl)	0	0	5.015e-07		8.22505e-19	3	3021.38	-23.5748	9.7	0
		Accession	Description	Score	Coverage	# Proteins	# Unique Peptides	# Peptides	# PSMs	# AAs		calc. pI
		P04405	Glycinin G2 OS=Glycine max GN=Gy2 PE=1 SV=2 - [GLYG2_SOYBN]	3542.63	46.19	1	9	14	67	485		5.57959
		P11828	Glycinin G3 OS=Glycine max GN=GY3 PE=3 SV=1 - [GLYG3_SOYBN]	2625.66	32.64	1	4	10	38	481		5.97314
	High	NAMFVPHYTLNANSIIYALNGR	4	1	1	P04405		0	0	0.0002701		1.86774e-09	3	2479.22	-13.3165	11.6667	0
		Accession	Description	Score	Coverage	# Proteins	# Unique Peptides	# Peptides	# PSMs	# AAs		calc. pI
		P04405	Glycinin G2 OS=Glycine max GN=Gy2 PE=1 SV=2 - [GLYG2_SOYBN]	3542.63	46.19	1	9	14	67	485		5.57959
	High	QNIGQNSSPDIYNPQAGSITTATSLDFPALWLLK	1	1	1	P04405		0	0	0.001013		8.80613e-08	3	3660.9	11.5779	11.45	0
		Accession	Description	Score	Coverage	# Proteins	# Unique Peptides	# Peptides	# PSMs	# AAs		calc. pI
		P04405	Glycinin G2 OS=Glycine max GN=Gy2 PE=1 SV=2 - [GLYG2_SOYBN]	3542.63	46.19	1	9	14	67	485		5.57959
	High	LNALKPDNRIESEGGFIETWNPNNKPFQcAGVALSR	5	2	2	P04405;P11828	C29(Carbamidomethyl)	0	0	0.0007365		2.09737e-07	5	4043.05	8.40656	6.78333	1
		Accession	Description	Score	Coverage	# Proteins	# Unique Peptides	# Peptides	# PSMs	# AAs		calc. pI
		P04405	Glycinin G2 OS=Glycine max GN=Gy2 PE=1 SV=2 - [GLYG2_SOYBN]	3542.63	46.19	1	9	14	67	485		5.57959
		P11828	Glycinin G3 OS=Glycine max GN=GY3 PE=3 SV=1 - [GLYG3_SOYBN]	2625.66	32.64	1	4	10	38	481		5.97314
	High	TNDRPSIGNLAGANSLLNALPEEVIQHTFNLK	3	1	1	P04405		0	0	0.0009103		1.0675e-05	4	3446.84	11.5349	33.1667	0
		Accession	Description	Score	Coverage	# Proteins	# Unique Peptides	# Peptides	# PSMs	# AAs		calc. pI
		P04405	Glycinin G2 OS=Glycine max GN=Gy2 PE=1 SV=2 - [GLYG2_SOYBN]	3542.63	46.19	1	9	14	67	485		5.57959
	High	NNNPFSFLVPPQESQR	7	1	1	P04405		0	0	0.01048		3.26144e-05	2	1873.88	-22.0334	21.0167	0
		Accession	Description	Score	Coverage	# Proteins	# Unique Peptides	# Peptides	# PSMs	# AAs		calc. pI
		P04405	Glycinin G2 OS=Glycine max GN=Gy2 PE=1 SV=2 - [GLYG2_SOYBN]	3542.63	46.19	1	9	14	67	485		5.57959
	High	QQEEENEGSNILSGFAPEFLK	3	1	1	P04405		0	0	0.00302		3.15414e-05	2	2366.07	-19.8844	21.5833	0
		Accession	Description	Score	Coverage	# Proteins	# Unique Peptides	# Peptides	# PSMs	# AAs		calc. pI
		P04405	Glycinin G2 OS=Glycine max GN=Gy2 PE=1 SV=2 - [GLYG2_SOYBN]	3542.63	46.19	1	9	14	67	485		5.57959
	High	GKQQEEENEGSNILSGFAPEFLK	6	1	1	P04405		0	0	0.002375		0.000230587	3	2551.23	-0.966025	11.1	1
		Accession	Description	Score	Coverage	# Proteins	# Unique Peptides	# Peptides	# PSMs	# AAs		calc. pI
		P04405	Glycinin G2 OS=Glycine max GN=Gy2 PE=1 SV=2 - [GLYG2_SOYBN]	3542.63	46.19	1	9	14	67	485		5.57959
	High	EAFGVNMQIVR	1	1	1	P04405		0	0	0.06964		0.000314687	2	1263.63	-19.6007	28.0333	0
		Accession	Description	Score	Coverage	# Proteins	# Unique Peptides	# Peptides	# PSMs	# AAs		calc. pI
		P04405	Glycinin G2 OS=Glycine max GN=Gy2 PE=1 SV=2 - [GLYG2_SOYBN]	3542.63	46.19	1	9	14	67	485		5.57959
	High	SQSDNFEYVSFK	1	3	3	P04776;P04405;P11828		0	0	0.05629		0.000114343	2	1450.62	-18.7629	15.55	0
		Accession	Description	Score	Coverage	# Proteins	# Unique Peptides	# Peptides	# PSMs	# AAs		calc. pI
		P04405	Glycinin G2 OS=Glycine max GN=Gy2 PE=1 SV=2 - [GLYG2_SOYBN]	3542.63	46.19	1	9	14	67	485		5.57959
		P11828	Glycinin G3 OS=Glycine max GN=GY3 PE=3 SV=1 - [GLYG3_SOYBN]	2625.66	32.64	1	4	10	38	481		5.97314
		P04776	Glycinin G1 OS=Glycine max GN=GY1 PE=1 SV=2 - [GLYG1_SOYBN]	1735.96	41.41	1	7	11	27	495		6.22705
	High	FYLAGNQEQEFLK	1	2	2	P04776;P04405		0	0	0.01396		0.000640102	2	1586.75	-24.4954	17.15	0
		Accession	Description	Score	Coverage	# Proteins	# Unique Peptides	# Peptides	# PSMs	# AAs		calc. pI
		P04405	Glycinin G2 OS=Glycine max GN=Gy2 PE=1 SV=2 - [GLYG2_SOYBN]	3542.63	46.19	1	9	14	67	485		5.57959
		P04776	Glycinin G1 OS=Glycine max GN=GY1 PE=1 SV=2 - [GLYG1_SOYBN]	1735.96	41.41	1	7	11	27	495		6.22705
	High	EAFGVNmQIVR	1	1	1	P04405	M7(Oxidation)	0	0	0.04357		0.001046	2	1279.63	-11.0054	13.9167	0
		Accession	Description	Score	Coverage	# Proteins	# Unique Peptides	# Peptides	# PSMs	# AAs		calc. pI
		P04405	Glycinin G2 OS=Glycine max GN=Gy2 PE=1 SV=2 - [GLYG2_SOYBN]	3542.63	46.19	1	9	14	67	485		5.57959
	High	NNNPFSFLVPPQESQRR	6	1	1	P04405		0	0	0.03804		0.000950105	3	2029.98	-20.1896	30.3833	1
		Accession	Description	Score	Coverage	# Proteins	# Unique Peptides	# Peptides	# PSMs	# AAs		calc. pI
		P04405	Glycinin G2 OS=Glycine max GN=Gy2 PE=1 SV=2 - [GLYG2_SOYBN]	3542.63	46.19	1	9	14	67	485		5.57959
	High	RFYLAGNQEQEFLK	1	2	2	P04776;P04405		0	0	0.08367		0.00113862	3	1742.84	-28.4964	16.05	1
		Accession	Description	Score	Coverage	# Proteins	# Unique Peptides	# Peptides	# PSMs	# AAs		calc. pI
		P04405	Glycinin G2 OS=Glycine max GN=Gy2 PE=1 SV=2 - [GLYG2_SOYBN]	3542.63	46.19	1	9	14	67	485		5.57959
		P04776	Glycinin G1 OS=Glycine max GN=GY1 PE=1 SV=2 - [GLYG1_SOYBN]	1735.96	41.41	1	7	11	27	495		6.22705
	High	VFDGELQEGGVLIVPQNFAVAAK	11	1	1	P04405		0	0	0.009188		0.0170766	3	2401.26	-4.82019	10.9	0
		Accession	Description	Score	Coverage	# Proteins	# Unique Peptides	# Peptides	# PSMs	# AAs		calc. pI
		P04405	Glycinin G2 OS=Glycine max GN=Gy2 PE=1 SV=2 - [GLYG2_SOYBN]	3542.63	46.19	1	9	14	67	485		5.57959
P11828	Glycinin G3 OS=Glycine max GN=GY3 PE=3 SV=1 - [GLYG3_SOYBN]	2625.66	32.64	1	4	10	38	481	54.2079	5.97314
	A2	Sequence	# PSMs	# Proteins	# Protein Groups	Protein Group Accessions	Modifications	ΔCn	q-Value	PEP		Exp Value	Charge	MH+ [Da]	ΔM [ppm]	RT [min]	# Missed Cleavages
	High	IESEGGFIETWNPNNKPFQcAGVALSR	16	2	2	P04405;P11828	C20(Carbamidomethyl)	0	0	5.015e-07		8.22505e-19	3	3021.38	-23.5748	9.7	0
		Accession	Description	Score	Coverage	# Proteins	# Unique Peptides	# Peptides	# PSMs	# AAs		calc. pI
		P04405	Glycinin G2 OS=Glycine max GN=Gy2 PE=1 SV=2 - [GLYG2_SOYBN]	3542.63	46.19	1	9	14	67	485		5.57959
		P11828	Glycinin G3 OS=Glycine max GN=GY3 PE=3 SV=1 - [GLYG3_SOYBN]	2625.66	32.64	1	4	10	38	481		5.97314
	High	NAMFVPHYNLNANSIIYALNGR	2	2	2	P04776;P11828		0	0	0.0002589		5.83124e-10	3	2492.2	-19.8076	10.2333	0
		Accession	Description	Score	Coverage	# Proteins	# Unique Peptides	# Peptides	# PSMs	# AAs		calc. pI
		P11828	Glycinin G3 OS=Glycine max GN=GY3 PE=3 SV=1 - [GLYG3_SOYBN]	2625.66	32.64	1	4	10	38	481		5.97314
		P04776	Glycinin G1 OS=Glycine max GN=GY1 PE=1 SV=2 - [GLYG1_SOYBN]	1735.96	41.41	1	7	11	27	495		6.22705
	High	LNALKPDNRIESEGGFIETWNPNNKPFQcAGVALSR	5	2	2	P04405;P11828	C29(Carbamidomethyl)	0	0	0.0007365		2.09737e-07	5	4043.05	8.40656	6.78333	1
		Accession	Description	Score	Coverage	# Proteins	# Unique Peptides	# Peptides	# PSMs	# AAs		calc. pI
		P04405	Glycinin G2 OS=Glycine max GN=Gy2 PE=1 SV=2 - [GLYG2_SOYBN]	3542.63	46.19	1	9	14	67	485		5.57959
		P11828	Glycinin G3 OS=Glycine max GN=GY3 PE=3 SV=1 - [GLYG3_SOYBN]	2625.66	32.64	1	4	10	38	481		5.97314
	High	NNNPFSFLVPPKESQR	4	1	1	P11828		0	0	0.02459		4.36309e-07	2	1873.9	-28.5383	10.6333	1
		Accession	Description	Score	Coverage	# Proteins	# Unique Peptides	# Peptides	# PSMs	# AAs		calc. pI
		P11828	Glycinin G3 OS=Glycine max GN=GY3 PE=3 SV=1 - [GLYG3_SOYBN]	2625.66	32.64	1	4	10	38	481		5.97314
	High	QQEEENEGGSILSGFAPEFLEHAFVVDR	1	1	1	P11828		0	0	0.009012		1.80259e-06	3	3134.44	-10.3861	33.1167	0
		Accession	Description	Score	Coverage	# Proteins	# Unique Peptides	# Peptides	# PSMs	# AAs		calc. pI
		P11828	Glycinin G3 OS=Glycine max GN=GY3 PE=3 SV=1 - [GLYG3_SOYBN]	2625.66	32.64	1	4	10	38	481		5.97314
	High	NNNPFSFLVPPKESQRR	4	1	1	P11828		0	0	0.09097		8.63433e-05	3	2030	-27.9185	6.86667	2
		Accession	Description	Score	Coverage	# Proteins	# Unique Peptides	# Peptides	# PSMs	# AAs		calc. pI
		P11828	Glycinin G3 OS=Glycine max GN=GY3 PE=3 SV=1 - [GLYG3_SOYBN]	2625.66	32.64	1	4	10	38	481		5.97314
	High	VFDGELQEGQVLIVPQNFAVAAR	1	1	1	P11828		0	0	0.01604		0.000554978	3	2500.3	-9.21273	9.35	0
		Accession	Description	Score	Coverage	# Proteins	# Unique Peptides	# Peptides	# PSMs	# AAs		calc. pI
		P11828	Glycinin G3 OS=Glycine max GN=GY3 PE=3 SV=1 - [GLYG3_SOYBN]	2625.66	32.64	1	4	10	38	481		5.97314
	High	SQSDNFEYVSFK	1	3	3	P04776;P04405;P11828		0	0	0.05629		0.000114343	2	1450.62	-18.7629	15.55	0
		Accession	Description	Score	Coverage	# Proteins	# Unique Peptides	# Peptides	# PSMs	# AAs		calc. pI
		P04405	Glycinin G2 OS=Glycine max GN=Gy2 PE=1 SV=2 - [GLYG2_SOYBN]	3542.63	46.19	1	9	14	67	485		5.57959
		P11828	Glycinin G3 OS=Glycine max GN=GY3 PE=3 SV=1 - [GLYG3_SOYBN]	2625.66	32.64	1	4	10	38	481		5.97314
		P04776	Glycinin G1 OS=Glycine max GN=GY1 PE=1 SV=2 - [GLYG1_SOYBN]	1735.96	41.41	1	7	11	27	495		6.22705
	High	NNNPFSFLVPPK	3	1	1	P11828		0	0	0.04132		0.00205419	2	1373.71	-11.4638	10.6667	0
		Accession	Description	Score	Coverage	# Proteins	# Unique Peptides	# Peptides	# PSMs	# AAs		calc. pI
		P11828	Glycinin G3 OS=Glycine max GN=GY3 PE=3 SV=1 - [GLYG3_SOYBN]	2625.66	32.64	1	4	10	38	481		5.97314
	High	RFYLAGNQEQEFLQYQPQK	1	1	1	P11828		0	0	0.02746		0.156185	3	2387.16	-6.15565	29.0167	1
		Accession	Description	Score	Coverage	# Proteins	# Unique Peptides	# Peptides	# PSMs	# AAs		calc. pI
		P11828	Glycinin G3 OS=Glycine max GN=GY3 PE=3 SV=1 - [GLYG3_SOYBN]	2625.66	32.64	1	4	10	38	481		5.97314
Q90339	Myosin heavy chain, fast skeletal muscle OS=Cyprinus carpio PE=2 SV=2 - [MYSS_CYPCA]	2130.11	14.68	31	16	24	83	1935	221.462	5.71924
	A2	Sequence	# PSMs	# Proteins	# Protein Groups	Protein Group Accessions	Modifications	ΔCn	q-Value	PEP		Exp Value	Charge	MH+ [Da]	ΔM [ppm]	RT [min]	# Missed Cleavages
	High	SEIQTALEEAEGTLEHEESK	4	1	1	Q90339		0	0	0.002036		1.15813e-08	3	2230.02	-8.06924	9.9	0
		Accession	Description	Score	Coverage	# Proteins	# Unique Peptides	# Peptides	# PSMs	# AAs		calc. pI
		Q90339	Myosin heavy chain, fast skeletal muscle OS=Cyprinus carpio PE=2 SV=2 - [MYSS_CYPCA]	2130.11	14.68	31	16	24	83	1935		5.71924
	High	KKLEADLVQVQGEVDDAVQEAR	1	1	1	Q90339		0	0	0.004399		1.96605e-06	3	2440.24	-12.6195	17.5833	2
		Accession	Description	Score	Coverage	# Proteins	# Unique Peptides	# Peptides	# PSMs	# AAs		calc. pI
		Q90339	Myosin heavy chain, fast skeletal muscle OS=Cyprinus carpio PE=2 SV=2 - [MYSS_CYPCA]	2130.11	14.68	31	16	24	83	1935		5.71924
	High	KMEGDLNEMEIQLSHANR	1	12	1	Q90339		0	0	0.004823		5.76992e-07	3	2114.94	-25.1612	26.9833	1
		Accession	Description	Score	Coverage	# Proteins	# Unique Peptides	# Peptides	# PSMs	# AAs		calc. pI
		Q90339	Myosin heavy chain, fast skeletal muscle OS=Cyprinus carpio PE=2 SV=2 - [MYSS_CYPCA]	2130.11	14.68	31	16	24	83	1935		5.71924
	High	LQGEVEDLMIDVER	11	1	1	Q90339		0	0	0.01025		5.05285e-06	2	1645.82	3.19725	18.9667	0
		Accession	Description	Score	Coverage	# Proteins	# Unique Peptides	# Peptides	# PSMs	# AAs		calc. pI
		Q90339	Myosin heavy chain, fast skeletal muscle OS=Cyprinus carpio PE=2 SV=2 - [MYSS_CYPCA]	2130.11	14.68	31	16	24	83	1935		5.71924
	High	MEGDLNEMEIQLSHANR	1	12	1	Q90339		0	0	0.005016		9.25424e-07	3	1986.84	-29.6171	28.85	0
		Accession	Description	Score	Coverage	# Proteins	# Unique Peptides	# Peptides	# PSMs	# AAs		calc. pI
		Q90339	Myosin heavy chain, fast skeletal muscle OS=Cyprinus carpio PE=2 SV=2 - [MYSS_CYPCA]	2130.11	14.68	31	16	24	83	1935		5.71924
	High	NLQQEISDLTEQLGETGK	4	1	1	Q90339		0	0	0.003083		9.83666e-06	2	2002.96	-18.1322	32.9833	0
		Accession	Description	Score	Coverage	# Proteins	# Unique Peptides	# Peptides	# PSMs	# AAs		calc. pI
		Q90339	Myosin heavy chain, fast skeletal muscle OS=Cyprinus carpio PE=2 SV=2 - [MYSS_CYPCA]	2130.11	14.68	31	16	24	83	1935		5.71924
	High	ELEEISERLEEAGGATAAQIEMNK	9	2	1	Q90339		0	0	0.004288		1.47692e-05	3	2618.24	-9.2446	9.55	1
		Accession	Description	Score	Coverage	# Proteins	# Unique Peptides	# Peptides	# PSMs	# AAs		calc. pI
		Q90339	Myosin heavy chain, fast skeletal muscle OS=Cyprinus carpio PE=2 SV=2 - [MYSS_CYPCA]	2130.11	14.68	31	16	24	83	1935		5.71924
	High	LQDAEESIEAVNSK	1	1	1	Q90339		0	0	0.004553		1.13494e-05	2	1532.7	-25.5809	3.28333	0
		Accession	Description	Score	Coverage	# Proteins	# Unique Peptides	# Peptides	# PSMs	# AAs		calc. pI
		Q90339	Myosin heavy chain, fast skeletal muscle OS=Cyprinus carpio PE=2 SV=2 - [MYSS_CYPCA]	2130.11	14.68	31	16	24	83	1935		5.71924
	High	LASADIETYLLEK	2	40	3	Q90339;Q8MJV1;Q076A5		0	0	0.008843		4.08286e-05	2	1465.77	-4.22161	19.85	0
		Accession	Description	Score	Coverage	# Proteins	# Unique Peptides	# Peptides	# PSMs	# AAs		calc. pI
		Q90339	Myosin heavy chain, fast skeletal muscle OS=Cyprinus carpio PE=2 SV=2 - [MYSS_CYPCA]	2130.11	14.68	31	16	24	83	1935		5.71924
		Q076A5	Myosin-4 OS=Canis familiaris GN=MYH4 PE=3 SV=1 - [MYH4_CANFA]	557.739	5.52	7	1	9	23	1939		5.75732
		Q8MJV1	Myosin-2 OS=Equus caballus GN=MYH2 PE=2 SV=1 - [MYH2_HORSE]	400.29	5.16	10	3	10	25	1937		5.79541
	High	LQDLVDKLQLK	1	14	1	Q90339		0	0	0.03641		0.000181643	2	1312.75	-27.8941	27.0333	1
		Accession	Description	Score	Coverage	# Proteins	# Unique Peptides	# Peptides	# PSMs	# AAs		calc. pI
		Q90339	Myosin heavy chain, fast skeletal muscle OS=Cyprinus carpio PE=2 SV=2 - [MYSS_CYPCA]	2130.11	14.68	31	16	24	83	1935		5.71924
	High	EALVSQLTR	4	1	1	Q90339		0	0	0.08631		0.000642828	2	1016.55	-23.0268	24.65	0
		Accession	Description	Score	Coverage	# Proteins	# Unique Peptides	# Peptides	# PSMs	# AAs		calc. pI
		Q90339	Myosin heavy chain, fast skeletal muscle OS=Cyprinus carpio PE=2 SV=2 - [MYSS_CYPCA]	2130.11	14.68	31	16	24	83	1935		5.71924
	High	LEQQVDDLEGSLEQEKK	2	34	3	Q90339;Q8MJV1;Q076A5		0	0	0.01769		0.000353949	3	1987.94	-19.7212	25.8333	1
		Accession	Description	Score	Coverage	# Proteins	# Unique Peptides	# Peptides	# PSMs	# AAs		calc. pI
		Q90339	Myosin heavy chain, fast skeletal muscle OS=Cyprinus carpio PE=2 SV=2 - [MYSS_CYPCA]	2130.11	14.68	31	16	24	83	1935		5.71924
		Q076A5	Myosin-4 OS=Canis familiaris GN=MYH4 PE=3 SV=1 - [MYH4_CANFA]	557.739	5.52	7	1	9	23	1939		5.75732
		Q8MJV1	Myosin-2 OS=Equus caballus GN=MYH2 PE=2 SV=1 - [MYH2_HORSE]	400.29	5.16	10	3	10	25	1937		5.79541
	High	DIDDLELTLAK	1	43	4	Q90339;Q8MJV1;Q076A5;A2AQP0		0	0	0.01905		0.00101898	2	1245.62	-27.7917	17.4333	0
		Accession	Description	Score	Coverage	# Proteins	# Unique Peptides	# Peptides	# PSMs	# AAs		calc. pI
		Q90339	Myosin heavy chain, fast skeletal muscle OS=Cyprinus carpio PE=2 SV=2 - [MYSS_CYPCA]	2130.11	14.68	31	16	24	83	1935		5.71924
		Q076A5	Myosin-4 OS=Canis familiaris GN=MYH4 PE=3 SV=1 - [MYH4_CANFA]	557.739	5.52	7	1	9	23	1939		5.75732
		Q8MJV1	Myosin-2 OS=Equus caballus GN=MYH2 PE=2 SV=1 - [MYH2_HORSE]	400.29	5.16	10	3	10	25	1937		5.79541
		A2AQP0	Myosin-7B OS=Mus musculus GN=Myh7b PE=3 SV=1 - [MYH7B_MOUSE]	273.587	2.73	3	2	5	15	1941		5.88428
	High	KLEADLVQVQGEVDDAVQEAR	5	1	1	Q90339		0	0	0.009522		0.00112698	3	2312.16	-5.50332	20.1167	1
		Accession	Description	Score	Coverage	# Proteins	# Unique Peptides	# Peptides	# PSMs	# AAs		calc. pI
		Q90339	Myosin heavy chain, fast skeletal muscle OS=Cyprinus carpio PE=2 SV=2 - [MYSS_CYPCA]	2130.11	14.68	31	16	24	83	1935		5.71924
	High	ENKNLQQEISDLTEQLGETGK	3	1	1	Q90339		0	0	0.02003		0.00167986	3	2374.16	-6.48421	11.2167	1
		Accession	Description	Score	Coverage	# Proteins	# Unique Peptides	# Peptides	# PSMs	# AAs		calc. pI
		Q90339	Myosin heavy chain, fast skeletal muscle OS=Cyprinus carpio PE=2 SV=2 - [MYSS_CYPCA]	2130.11	14.68	31	16	24	83	1935		5.71924
	High	AITDAAmMAEELKK	6	46	4	Q90339;Q8MJV1;Q076A5;A2AQP0	M7(Oxidation)	0	0	0.1536		0.00531838	3	1537.74	-14.5015	26.8833	1
		Accession	Description	Score	Coverage	# Proteins	# Unique Peptides	# Peptides	# PSMs	# AAs		calc. pI
		Q90339	Myosin heavy chain, fast skeletal muscle OS=Cyprinus carpio PE=2 SV=2 - [MYSS_CYPCA]	2130.11	14.68	31	16	24	83	1935		5.71924
		Q076A5	Myosin-4 OS=Canis familiaris GN=MYH4 PE=3 SV=1 - [MYH4_CANFA]	557.739	5.52	7	1	9	23	1939		5.75732
		Q8MJV1	Myosin-2 OS=Equus caballus GN=MYH2 PE=2 SV=1 - [MYH2_HORSE]	400.29	5.16	10	3	10	25	1937		5.79541
		A2AQP0	Myosin-7B OS=Mus musculus GN=Myh7b PE=3 SV=1 - [MYH7B_MOUSE]	273.587	2.73	3	2	5	15	1941		5.88428
	High	TKLEQQVDDLEGSLEQEK	1	18	3	Q90339;Q8MJV1;Q076A5		0	0	0.01752		0.00460878	3	2088.97	-26.7522	29.15	1
		Accession	Description	Score	Coverage	# Proteins	# Unique Peptides	# Peptides	# PSMs	# AAs		calc. pI
		Q90339	Myosin heavy chain, fast skeletal muscle OS=Cyprinus carpio PE=2 SV=2 - [MYSS_CYPCA]	2130.11	14.68	31	16	24	83	1935		5.71924
		Q076A5	Myosin-4 OS=Canis familiaris GN=MYH4 PE=3 SV=1 - [MYH4_CANFA]	557.739	5.52	7	1	9	23	1939		5.75732
		Q8MJV1	Myosin-2 OS=Equus caballus GN=MYH2 PE=2 SV=1 - [MYH2_HORSE]	400.29	5.16	10	3	10	25	1937		5.79541
	High	NFDKVLAEWK	1	11	2	Q90339;Q076A5		0	0	0.08647		0.0285361	2	1249.62	-26.4783	16.8167	1
		Accession	Description	Score	Coverage	# Proteins	# Unique Peptides	# Peptides	# PSMs	# AAs		calc. pI
		Q90339	Myosin heavy chain, fast skeletal muscle OS=Cyprinus carpio PE=2 SV=2 - [MYSS_CYPCA]	2130.11	14.68	31	16	24	83	1935		5.71924
		Q076A5	Myosin-4 OS=Canis familiaris GN=MYH4 PE=3 SV=1 - [MYH4_CANFA]	557.739	5.52	7	1	9	23	1939		5.75732
	High	VGLLHSQNTSLINTK	1	1	1	Q90339		0	0	0.07497		0.0293697	3	1624.86	-25.5435	26.3	0
		Accession	Description	Score	Coverage	# Proteins	# Unique Peptides	# Peptides	# PSMs	# AAs		calc. pI
		Q90339	Myosin heavy chain, fast skeletal muscle OS=Cyprinus carpio PE=2 SV=2 - [MYSS_CYPCA]	2130.11	14.68	31	16	24	83	1935		5.71924
	High	DFEISQLLSK	8	1	1	Q90339		0	0	0.07292		0.0476352	2	1179.62	-3.14331	30.4167	0
		Accession	Description	Score	Coverage	# Proteins	# Unique Peptides	# Peptides	# PSMs	# AAs		calc. pI
		Q90339	Myosin heavy chain, fast skeletal muscle OS=Cyprinus carpio PE=2 SV=2 - [MYSS_CYPCA]	2130.11	14.68	31	16	24	83	1935		5.71924
	High	AITDAAMMAEELKK	3	46	4	Q90339;Q8MJV1;Q076A5;A2AQP0		0	0	0.08976		0.0661564	3	1521.73	-25.6186	28.4	1
		Accession	Description	Score	Coverage	# Proteins	# Unique Peptides	# Peptides	# PSMs	# AAs		calc. pI
		Q90339	Myosin heavy chain, fast skeletal muscle OS=Cyprinus carpio PE=2 SV=2 - [MYSS_CYPCA]	2130.11	14.68	31	16	24	83	1935		5.71924
		Q076A5	Myosin-4 OS=Canis familiaris GN=MYH4 PE=3 SV=1 - [MYH4_CANFA]	557.739	5.52	7	1	9	23	1939		5.75732
		Q8MJV1	Myosin-2 OS=Equus caballus GN=MYH2 PE=2 SV=1 - [MYH2_HORSE]	400.29	5.16	10	3	10	25	1937		5.79541
		A2AQP0	Myosin-7B OS=Mus musculus GN=Myh7b PE=3 SV=1 - [MYH7B_MOUSE]	273.587	2.73	3	2	5	15	1941		5.88428
	High	QLEEKEALVSQLTR	2	1	1	Q90339		0	0	0.1117		0.204777	3	1643.86	-21.6591	25.55	1
		Accession	Description	Score	Coverage	# Proteins	# Unique Peptides	# Peptides	# PSMs	# AAs		calc. pI
		Q90339	Myosin heavy chain, fast skeletal muscle OS=Cyprinus carpio PE=2 SV=2 - [MYSS_CYPCA]	2130.11	14.68	31	16	24	83	1935		5.71924
	High	KAITDAAMMAEELKK	2	46	4	Q90339;Q8MJV1;Q076A5;A2AQP0		0	0	0.1508		0.233749	3	1649.82	-21.4899	26.6167	2
		Accession	Description	Score	Coverage	# Proteins	# Unique Peptides	# Peptides	# PSMs	# AAs		calc. pI
		Q90339	Myosin heavy chain, fast skeletal muscle OS=Cyprinus carpio PE=2 SV=2 - [MYSS_CYPCA]	2130.11	14.68	31	16	24	83	1935		5.71924
		Q076A5	Myosin-4 OS=Canis familiaris GN=MYH4 PE=3 SV=1 - [MYH4_CANFA]	557.739	5.52	7	1	9	23	1939		5.75732
		Q8MJV1	Myosin-2 OS=Equus caballus GN=MYH2 PE=2 SV=1 - [MYH2_HORSE]	400.29	5.16	10	3	10	25	1937		5.79541
		A2AQP0	Myosin-7B OS=Mus musculus GN=Myh7b PE=3 SV=1 - [MYH7B_MOUSE]	273.587	2.73	3	2	5	15	1941		5.88428
	High	SLSTELFK	8	32	1	Q90339		0	0	0.2225		3.04524	2	924.483	-22.2697	15.5	0
		Accession	Description	Score	Coverage	# Proteins	# Unique Peptides	# Peptides	# PSMs	# AAs		calc. pI
		Q90339	Myosin heavy chain, fast skeletal muscle OS=Cyprinus carpio PE=2 SV=2 - [MYSS_CYPCA]	2130.11	14.68	31	16	24	83	1935		5.71924
	High	ALQEAHQQTLDDLQAEEDKVNTLTK	1	21	3	Q90339;Q8MJV1;Q076A5		0	0	0.09623		4.32787	4	2838.34	-26.7485	28.7	1
		Accession	Description	Score	Coverage	# Proteins	# Unique Peptides	# Peptides	# PSMs	# AAs		calc. pI
		Q90339	Myosin heavy chain, fast skeletal muscle OS=Cyprinus carpio PE=2 SV=2 - [MYSS_CYPCA]	2130.11	14.68	31	16	24	83	1935		5.71924
		Q076A5	Myosin-4 OS=Canis familiaris GN=MYH4 PE=3 SV=1 - [MYH4_CANFA]	557.739	5.52	7	1	9	23	1939		5.75732
		Q8MJV1	Myosin-2 OS=Equus caballus GN=MYH2 PE=2 SV=1 - [MYH2_HORSE]	400.29	5.16	10	3	10	25	1937		5.79541
Q42502	Patatin-2-Kuras 3 OS=Solanum tuberosum GN=pat2-k3 PE=1 SV=1 - [PT2K3_SOLTU]	1958.26	27.72	5	2	5	23	386	42.4385	5.90967
	A2	Sequence	# PSMs	# Proteins	# Protein Groups	Protein Group Accessions	Modifications	ΔCn	q-Value	PEP		Exp Value	Charge	MH+ [Da]	ΔM [ppm]	RT [min]	# Missed Cleavages
	High	LADYFDVIGGTSTGGLLTAmITTPNENNRPFAAAK	1	20	3	Q2MY44;Q42502;P11768	M20(Oxidation)	0	0	9.989e-06		1.25552e-16	3	3642.9	25.6472	33.35	0
		Accession	Description	Score	Coverage	# Proteins	# Unique Peptides	# Peptides	# PSMs	# AAs		calc. pI
		Q42502	Patatin-2-Kuras 3 OS=Solanum tuberosum GN=pat2-k3 PE=1 SV=1 - [PT2K3_SOLTU]	1958.26	27.72	5	2	5	23	386		5.90967
		P11768	Patatin group M-1 OS=Solanum tuberosum PE=2 SV=1 - [PATM1_SOLTU]	1848.27	28.5	8	2	5	25	386		5.35107
		Q2MY44	Patatin-07 OS=Solanum tuberosum PE=2 SV=1 - [PAT07_SOLTU]	1192.25	26.94	5	3	6	20	386		5.47803
	High	QMLLLSLGTGTNSEFDKTYTAEEAAK	4	11	1	Q42502		0	0	1.772e-05		1.57994e-14	3	2818.32	-20.2938	8.63333	1
		Accession	Description	Score	Coverage	# Proteins	# Unique Peptides	# Peptides	# PSMs	# AAs		calc. pI
		Q42502	Patatin-2-Kuras 3 OS=Solanum tuberosum GN=pat2-k3 PE=1 SV=1 - [PT2K3_SOLTU]	1958.26	27.72	5	2	5	23	386		5.90967
	High	LADYFDVIGGTSTGGLLTAMITTPNENNRPFAAAK	6	20	3	Q2MY44;Q42502;P11768		0	0	0.000109		2.01964e-14	3	3626.91	24.7168	33.4667	0
		Accession	Description	Score	Coverage	# Proteins	# Unique Peptides	# Peptides	# PSMs	# AAs		calc. pI
		Q42502	Patatin-2-Kuras 3 OS=Solanum tuberosum GN=pat2-k3 PE=1 SV=1 - [PT2K3_SOLTU]	1958.26	27.72	5	2	5	23	386		5.90967
		P11768	Patatin group M-1 OS=Solanum tuberosum PE=2 SV=1 - [PATM1_SOLTU]	1848.27	28.5	8	2	5	25	386		5.35107
		Q2MY44	Patatin-07 OS=Solanum tuberosum PE=2 SV=1 - [PAT07_SOLTU]	1192.25	26.94	5	3	6	20	386		5.47803
	High	QMLLLSLGTGTNSEFDK	4	18	2	Q42502;P11768		0	0	0.0006346		4.14412e-10	2	1853.89	-20.1241	10.65	0
		Accession	Description	Score	Coverage	# Proteins	# Unique Peptides	# Peptides	# PSMs	# AAs		calc. pI
		Q42502	Patatin-2-Kuras 3 OS=Solanum tuberosum GN=pat2-k3 PE=1 SV=1 - [PT2K3_SOLTU]	1958.26	27.72	5	2	5	23	386		5.90967
		P11768	Patatin group M-1 OS=Solanum tuberosum PE=2 SV=1 - [PATM1_SOLTU]	1848.27	28.5	8	2	5	25	386		5.35107
	High	VHQALTEVAISSFDIK	7	32	6	Q3YJT4;Q2MY44;Q42502;Q2MY43;P11768;Q3YJS9		0	0	0.003519		1.0905e-06	2	1757.9	-24.2209	29.4333	0
		Accession	Description	Score	Coverage	# Proteins	# Unique Peptides	# Peptides	# PSMs	# AAs		calc. pI
		Q42502	Patatin-2-Kuras 3 OS=Solanum tuberosum GN=pat2-k3 PE=1 SV=1 - [PT2K3_SOLTU]	1958.26	27.72	5	2	5	23	386		5.90967
		P11768	Patatin group M-1 OS=Solanum tuberosum PE=2 SV=1 - [PATM1_SOLTU]	1848.27	28.5	8	2	5	25	386		5.35107
		Q2MY44	Patatin-07 OS=Solanum tuberosum PE=2 SV=1 - [PAT07_SOLTU]	1192.25	26.94	5	3	6	20	386		5.47803
		Q3YJS9	Patatin-3-Kuras 1 OS=Solanum tuberosum GN=pat3-k1 PE=1 SV=1 - [PT3K1_SOLTU]	529.204	21.66	2	3	5	19	374		5.04639
		Q3YJT4	Patatin-1-Kuras 2 OS=Solanum tuberosum GN=pat1-k2 PE=1 SV=1 - [PT1K2_SOLTU]	486.53	18.67	7	4	6	15	375		5.57959
		Q2MY43	Patatin-08 OS=Solanum tuberosum PE=2 SV=1 - [PAT08_SOLTU]	461.117	7.75	4	1	2	11	387		5.2749
	High	VQENALTGTTTEMDDASEANMELLVQVGEK	1	1	1	Q42502		0	0	0.004648		0.000303879	3	3223.51	4.99314	11.1	0
		Accession	Description	Score	Coverage	# Proteins	# Unique Peptides	# Peptides	# PSMs	# AAs		calc. pI
		Q42502	Patatin-2-Kuras 3 OS=Solanum tuberosum GN=pat2-k3 PE=1 SV=1 - [PT2K3_SOLTU]	1958.26	27.72	5	2	5	23	386		5.90967
P11768	Patatin group M-1 OS=Solanum tuberosum PE=2 SV=1 - [PATM1_SOLTU]	1848.27	28.5	8	2	5	25	386	42.6246	5.35107
	A2	Sequence	# PSMs	# Proteins	# Protein Groups	Protein Group Accessions	Modifications	ΔCn	q-Value	PEP		Exp Value	Charge	MH+ [Da]	ΔM [ppm]	RT [min]	# Missed Cleavages
	High	LADYFDVIGGTSTGGLLTAmITTPNENNRPFAAAK	1	20	3	Q2MY44;Q42502;P11768	M20(Oxidation)	0	0	9.989e-06		1.25552e-16	3	3642.9	25.6472	33.35	0
		Accession	Description	Score	Coverage	# Proteins	# Unique Peptides	# Peptides	# PSMs	# AAs		calc. pI
		Q42502	Patatin-2-Kuras 3 OS=Solanum tuberosum GN=pat2-k3 PE=1 SV=1 - [PT2K3_SOLTU]	1958.26	27.72	5	2	5	23	386		5.90967
		P11768	Patatin group M-1 OS=Solanum tuberosum PE=2 SV=1 - [PATM1_SOLTU]	1848.27	28.5	8	2	5	25	386		5.35107
		Q2MY44	Patatin-07 OS=Solanum tuberosum PE=2 SV=1 - [PAT07_SOLTU]	1192.25	26.94	5	3	6	20	386		5.47803
	High	QMLLLSLGTGTNSEFDKTYTAQEAAK	2	6	1	P11768		0	0	0.0001362		2.92337e-14	3	2817.42	9.09535	31.0833	1
		Accession	Description	Score	Coverage	# Proteins	# Unique Peptides	# Peptides	# PSMs	# AAs		calc. pI
		P11768	Patatin group M-1 OS=Solanum tuberosum PE=2 SV=1 - [PATM1_SOLTU]	1848.27	28.5	8	2	5	25	386		5.35107
	High	LADYFDVIGGTSTGGLLTAMITTPNENNRPFAAAK	6	20	3	Q2MY44;Q42502;P11768		0	0	0.000109		2.01964e-14	3	3626.91	24.7168	33.4667	0
		Accession	Description	Score	Coverage	# Proteins	# Unique Peptides	# Peptides	# PSMs	# AAs		calc. pI
		Q42502	Patatin-2-Kuras 3 OS=Solanum tuberosum GN=pat2-k3 PE=1 SV=1 - [PT2K3_SOLTU]	1958.26	27.72	5	2	5	23	386		5.90967
		P11768	Patatin group M-1 OS=Solanum tuberosum PE=2 SV=1 - [PATM1_SOLTU]	1848.27	28.5	8	2	5	25	386		5.35107
		Q2MY44	Patatin-07 OS=Solanum tuberosum PE=2 SV=1 - [PAT07_SOLTU]	1192.25	26.94	5	3	6	20	386		5.47803
	High	QMLLLSLGTGTNSEFDK	4	18	2	Q42502;P11768		0	0	0.0006346		4.14412e-10	2	1853.89	-20.1241	10.65	0
		Accession	Description	Score	Coverage	# Proteins	# Unique Peptides	# Peptides	# PSMs	# AAs		calc. pI
		Q42502	Patatin-2-Kuras 3 OS=Solanum tuberosum GN=pat2-k3 PE=1 SV=1 - [PT2K3_SOLTU]	1958.26	27.72	5	2	5	23	386		5.90967
		P11768	Patatin group M-1 OS=Solanum tuberosum PE=2 SV=1 - [PATM1_SOLTU]	1848.27	28.5	8	2	5	25	386		5.35107
	High	VQENALTGTTTEmDDASEANMELLVQVGETLLK	4	14	1	P11768	M13(Oxidation)	0	0	0.00234		2.44358e-08	3	3566.73	6.04488	22.8667	0
		Accession	Description	Score	Coverage	# Proteins	# Unique Peptides	# Peptides	# PSMs	# AAs		calc. pI
		P11768	Patatin group M-1 OS=Solanum tuberosum PE=2 SV=1 - [PATM1_SOLTU]	1848.27	28.5	8	2	5	25	386		5.35107
	High	VQENALTGTTTEMDDASEANMELLVQVGETLLK	1	14	1	P11768		0	0	0.000334		2.78754e-08	3	3550.77	15.9051	11.6833	0
		Accession	Description	Score	Coverage	# Proteins	# Unique Peptides	# Peptides	# PSMs	# AAs		calc. pI
		P11768	Patatin group M-1 OS=Solanum tuberosum PE=2 SV=1 - [PATM1_SOLTU]	1848.27	28.5	8	2	5	25	386		5.35107
	High	VHQALTEVAISSFDIK	7	32	6	Q3YJT4;Q2MY44;Q42502;Q2MY43;P11768;Q3YJS9		0	0	0.003519		1.0905e-06	2	1757.9	-24.2209	29.4333	0
		Accession	Description	Score	Coverage	# Proteins	# Unique Peptides	# Peptides	# PSMs	# AAs		calc. pI
		Q42502	Patatin-2-Kuras 3 OS=Solanum tuberosum GN=pat2-k3 PE=1 SV=1 - [PT2K3_SOLTU]	1958.26	27.72	5	2	5	23	386		5.90967
		P11768	Patatin group M-1 OS=Solanum tuberosum PE=2 SV=1 - [PATM1_SOLTU]	1848.27	28.5	8	2	5	25	386		5.35107
		Q2MY44	Patatin-07 OS=Solanum tuberosum PE=2 SV=1 - [PAT07_SOLTU]	1192.25	26.94	5	3	6	20	386		5.47803
		Q3YJS9	Patatin-3-Kuras 1 OS=Solanum tuberosum GN=pat3-k1 PE=1 SV=1 - [PT3K1_SOLTU]	529.204	21.66	2	3	5	19	374		5.04639
		Q3YJT4	Patatin-1-Kuras 2 OS=Solanum tuberosum GN=pat1-k2 PE=1 SV=1 - [PT1K2_SOLTU]	486.53	18.67	7	4	6	15	375		5.57959
		Q2MY43	Patatin-08 OS=Solanum tuberosum PE=2 SV=1 - [PAT08_SOLTU]	461.117	7.75	4	1	2	11	387		5.2749
P04776	Glycinin G1 OS=Glycine max GN=GY1 PE=1 SV=2 - [GLYG1_SOYBN]	1735.96	41.41	1	7	11	27	495	55.6716	6.22705
	A2	Sequence	# PSMs	# Proteins	# Protein Groups	Protein Group Accessions	Modifications	ΔCn	q-Value	PEP		Exp Value	Charge	MH+ [Da]	ΔM [ppm]	RT [min]	# Missed Cleavages
	High	IESEGGLIETWNPNNKPFQcAGVALSR	2	1	1	P04776	C20(Carbamidomethyl)	0	0	4.991e-06		1.29364e-13	3	2987.44	-10.3696	20	0
		Accession	Description	Score	Coverage	# Proteins	# Unique Peptides	# Peptides	# PSMs	# AAs		calc. pI
		P04776	Glycinin G1 OS=Glycine max GN=GY1 PE=1 SV=2 - [GLYG1_SOYBN]	1735.96	41.41	1	7	11	27	495		6.22705
	High	TNDTPMIGTLAGANSLLNALPEEVIQHTFNLK	1	1	1	P04776		0	0	0.0001463		1.256e-12	3	3422.74	-6.11923	22.85	0
		Accession	Description	Score	Coverage	# Proteins	# Unique Peptides	# Peptides	# PSMs	# AAs		calc. pI
		P04776	Glycinin G1 OS=Glycine max GN=GY1 PE=1 SV=2 - [GLYG1_SOYBN]	1735.96	41.41	1	7	11	27	495		6.22705
	High	TNDTPmIGTLAGANSLLNALPEEVIQHTFNLK	1	1	1	P04776	M6(Oxidation)	0	0	0.0005423		3.94883e-11	3	3438.77	3.73402	33.5	0
		Accession	Description	Score	Coverage	# Proteins	# Unique Peptides	# Peptides	# PSMs	# AAs		calc. pI
		P04776	Glycinin G1 OS=Glycine max GN=GY1 PE=1 SV=2 - [GLYG1_SOYBN]	1735.96	41.41	1	7	11	27	495		6.22705
	High	NAMFVPHYNLNANSIIYALNGR	2	2	2	P04776;P11828		0	0	0.0002589		5.83124e-10	3	2492.2	-19.8076	10.2333	0
		Accession	Description	Score	Coverage	# Proteins	# Unique Peptides	# Peptides	# PSMs	# AAs		calc. pI
		P11828	Glycinin G3 OS=Glycine max GN=GY3 PE=3 SV=1 - [GLYG3_SOYBN]	2625.66	32.64	1	4	10	38	481		5.97314
		P04776	Glycinin G1 OS=Glycine max GN=GY1 PE=1 SV=2 - [GLYG1_SOYBN]	1735.96	41.41	1	7	11	27	495		6.22705
	High	GIFGMIYPGcPSTFEEPQQPQQR	12	1	1	P04776	C10(Carbamidomethyl)	0	0	0.003931		1.59947e-09	3	2667.2	-12.9681	10.7667	0
		Accession	Description	Score	Coverage	# Proteins	# Unique Peptides	# Peptides	# PSMs	# AAs		calc. pI
		P04776	Glycinin G1 OS=Glycine max GN=GY1 PE=1 SV=2 - [GLYG1_SOYBN]	1735.96	41.41	1	7	11	27	495		6.22705
	High	LNALKPDNRIESEGGLIETWNPNNKPFQcAGVALSR	1	1	1	P04776	C29(Carbamidomethyl)	0	0	0.001117		1.92772e-07	5	4009.04	1.20682	17.8	1
		Accession	Description	Score	Coverage	# Proteins	# Unique Peptides	# Peptides	# PSMs	# AAs		calc. pI
		P04776	Glycinin G1 OS=Glycine max GN=GY1 PE=1 SV=2 - [GLYG1_SOYBN]	1735.96	41.41	1	7	11	27	495		6.22705
	High	LRHNIGQTSSPDIYNPQAGSVTTATSLDFPALSWLR	1	1	1	P04776		0	0	0.004742		1.96235e-07	4	3914.04	14.532	32.9333	1
		Accession	Description	Score	Coverage	# Proteins	# Unique Peptides	# Peptides	# PSMs	# AAs		calc. pI
		P04776	Glycinin G1 OS=Glycine max GN=GY1 PE=1 SV=2 - [GLYG1_SOYBN]	1735.96	41.41	1	7	11	27	495		6.22705
	High	VLIVPQNFVVAAR	2	1	1	P04776		0	0	0.02502		0.000298233	2	1425.84	-12.9032	19.6	0
		Accession	Description	Score	Coverage	# Proteins	# Unique Peptides	# Peptides	# PSMs	# AAs		calc. pI
		P04776	Glycinin G1 OS=Glycine max GN=GY1 PE=1 SV=2 - [GLYG1_SOYBN]	1735.96	41.41	1	7	11	27	495		6.22705
	High	SQSDNFEYVSFK	1	3	3	P04776;P04405;P11828		0	0	0.05629		0.000114343	2	1450.62	-18.7629	15.55	0
		Accession	Description	Score	Coverage	# Proteins	# Unique Peptides	# Peptides	# PSMs	# AAs		calc. pI
		P04405	Glycinin G2 OS=Glycine max GN=Gy2 PE=1 SV=2 - [GLYG2_SOYBN]	3542.63	46.19	1	9	14	67	485		5.57959
		P11828	Glycinin G3 OS=Glycine max GN=GY3 PE=3 SV=1 - [GLYG3_SOYBN]	2625.66	32.64	1	4	10	38	481		5.97314
		P04776	Glycinin G1 OS=Glycine max GN=GY1 PE=1 SV=2 - [GLYG1_SOYBN]	1735.96	41.41	1	7	11	27	495		6.22705
	High	FYLAGNQEQEFLK	1	2	2	P04776;P04405		0	0	0.01396		0.000640102	2	1586.75	-24.4954	17.15	0
		Accession	Description	Score	Coverage	# Proteins	# Unique Peptides	# Peptides	# PSMs	# AAs		calc. pI
		P04405	Glycinin G2 OS=Glycine max GN=Gy2 PE=1 SV=2 - [GLYG2_SOYBN]	3542.63	46.19	1	9	14	67	485		5.57959
		P04776	Glycinin G1 OS=Glycine max GN=GY1 PE=1 SV=2 - [GLYG1_SOYBN]	1735.96	41.41	1	7	11	27	495		6.22705
	High	RFYLAGNQEQEFLK	1	2	2	P04776;P04405		0	0	0.08367		0.00113862	3	1742.84	-28.4964	16.05	1
		Accession	Description	Score	Coverage	# Proteins	# Unique Peptides	# Peptides	# PSMs	# AAs		calc. pI
		P04405	Glycinin G2 OS=Glycine max GN=Gy2 PE=1 SV=2 - [GLYG2_SOYBN]	3542.63	46.19	1	9	14	67	485		5.57959
		P04776	Glycinin G1 OS=Glycine max GN=GY1 PE=1 SV=2 - [GLYG1_SOYBN]	1735.96	41.41	1	7	11	27	495		6.22705
	High	RPSYTNGPQEIYIQQGK	2	1	1	P04776		0	0	0.04039		0.0808882	3	1979.01	5.4954	24.25	0
		Accession	Description	Score	Coverage	# Proteins	# Unique Peptides	# Peptides	# PSMs	# AAs		calc. pI
		P04776	Glycinin G1 OS=Glycine max GN=GY1 PE=1 SV=2 - [GLYG1_SOYBN]	1735.96	41.41	1	7	11	27	495		6.22705
P13916	Beta-conglycinin, alpha chain OS=Glycine max PE=2 SV=2 - [GLCA_SOYBN]	1230.22	24.13	2	8	12	42	605	70.2504	5.12256
	A2	Sequence	# PSMs	# Proteins	# Protein Groups	Protein Group Accessions	Modifications	ΔCn	q-Value	PEP		Exp Value	Charge	MH+ [Da]	ΔM [ppm]	RT [min]	# Missed Cleavages
	High	FESFFLSSTEAQQSYLQGFSR	5	1	1	P13916		0	0	0.003565		2.37275e-09	2	2459.12	-12.9062	22.25	0
		Accession	Description	Score	Coverage	# Proteins	# Unique Peptides	# Peptides	# PSMs	# AAs		calc. pI
		P13916	Beta-conglycinin, alpha chain OS=Glycine max PE=2 SV=2 - [GLCA_SOYBN]	1230.22	24.13	2	8	12	42	605		5.12256
	High	VPSGTTYYVVNPDNNENLR	6	1	1	P13916		0	0	0.001674		2.57816e-09	2	2151.98	-23.4565	16.5667	0
		Accession	Description	Score	Coverage	# Proteins	# Unique Peptides	# Peptides	# PSMs	# AAs		calc. pI
		P13916	Beta-conglycinin, alpha chain OS=Glycine max PE=2 SV=2 - [GLCA_SOYBN]	1230.22	24.13	2	8	12	42	605		5.12256
	High	LQESVIVEISKEQIR	1	1	1	P13916		0	0	0.01165		6.83162e-06	3	1770.96	-20.7371	28.9833	1
		Accession	Description	Score	Coverage	# Proteins	# Unique Peptides	# Peptides	# PSMs	# AAs		calc. pI
		P13916	Beta-conglycinin, alpha chain OS=Glycine max PE=2 SV=2 - [GLCA_SOYBN]	1230.22	24.13	2	8	12	42	605		5.12256
	High	FFEITPEKNPQLR	9	2	2	P13916;P25974		0	0	0.0354		0.000542111	3	1618.82	-20.9995	6.5	1
		Accession	Description	Score	Coverage	# Proteins	# Unique Peptides	# Peptides	# PSMs	# AAs		calc. pI
		P13916	Beta-conglycinin, alpha chain OS=Glycine max PE=2 SV=2 - [GLCA_SOYBN]	1230.22	24.13	2	8	12	42	605		5.12256
		P25974	Beta-conglycinin, beta chain OS=Glycine max GN=CG-4 PE=1 SV=1 - [GLCB_SOYBN]	1125	23.69	2	5	7	31	439		6.23975
	High	NFLAGSQDNVISQIPSQVQELAFPGSAQAVEK	1	1	1	P13916		0	0	0.002476		0.00262555	3	3372.72	4.6744	22.3333	0
		Accession	Description	Score	Coverage	# Proteins	# Unique Peptides	# Peptides	# PSMs	# AAs		calc. pI
		P13916	Beta-conglycinin, alpha chain OS=Glycine max PE=2 SV=2 - [GLCA_SOYBN]	1230.22	24.13	2	8	12	42	605		5.12256
	High	NILEASYDTKFEEINK	6	2	2	P11827;P13916		0	0	0.02121		0.00501859	3	1913.93	-9.83555	16.5833	1
		Accession	Description	Score	Coverage	# Proteins	# Unique Peptides	# Peptides	# PSMs	# AAs		calc. pI
		P13916	Beta-conglycinin, alpha chain OS=Glycine max PE=2 SV=2 - [GLCA_SOYBN]	1230.22	24.13	2	8	12	42	605		5.12256
		P11827	Beta-conglycinin, alpha' chain OS=Glycine max GN=CG-1 PE=2 SV=1 - [GLCAP_SOYBN]	394.158	9.7	1	4	6	15	639		5.65576
	High	LQESVIVEISK	2	2	2	P11827;P13916		0	0	0.07771		0.0065241	2	1244.71	-3.19587	26.65	0
		Accession	Description	Score	Coverage	# Proteins	# Unique Peptides	# Peptides	# PSMs	# AAs		calc. pI
		P13916	Beta-conglycinin, alpha chain OS=Glycine max PE=2 SV=2 - [GLCA_SOYBN]	1230.22	24.13	2	8	12	42	605		5.12256
		P11827	Beta-conglycinin, alpha' chain OS=Glycine max GN=CG-1 PE=2 SV=1 - [GLCAP_SOYBN]	394.158	9.7	1	4	6	15	639		5.65576
	High	NPFLFGSNR	1	1	1	P13916		0	0	0.1521		0.0136314	2	1051.52	-14.149	26.6833	0
		Accession	Description	Score	Coverage	# Proteins	# Unique Peptides	# Peptides	# PSMs	# AAs		calc. pI
		P13916	Beta-conglycinin, alpha chain OS=Glycine max PE=2 SV=2 - [GLCA_SOYBN]	1230.22	24.13	2	8	12	42	605		5.12256
	High	NPFLFGSNRFETLFK	3	1	1	P13916		0	0	0.02086		0.045439	2	1816.92	-9.37736	32.6167	1
		Accession	Description	Score	Coverage	# Proteins	# Unique Peptides	# Peptides	# PSMs	# AAs		calc. pI
		P13916	Beta-conglycinin, alpha chain OS=Glycine max PE=2 SV=2 - [GLCA_SOYBN]	1230.22	24.13	2	8	12	42	605		5.12256
	High	FFEITPEK	2	5	3	P13916;P25974;P02854		0	0	0.1208		0.0325674	2	1010.49	-27.9546	5.16667	0
		Accession	Description	Score	Coverage	# Proteins	# Unique Peptides	# Peptides	# PSMs	# AAs		calc. pI
		P13916	Beta-conglycinin, alpha chain OS=Glycine max PE=2 SV=2 - [GLCA_SOYBN]	1230.22	24.13	2	8	12	42	605		5.12256
		P25974	Beta-conglycinin, beta chain OS=Glycine max GN=CG-4 PE=1 SV=1 - [GLCB_SOYBN]	1125	23.69	2	5	7	31	439		6.23975
		P02854	Provicilin (Fragment) OS=Pisum sativum PE=1 SV=1 - [VCLB_PEA]	164.846	10.24	3	2	4	6	410		5.49072
	High	LITLAIPVNKPGR	2	1	1	P13916		0	0	0.06101		0.014446	3	1391.84	-24.805	26.9	0
		Accession	Description	Score	Coverage	# Proteins	# Unique Peptides	# Peptides	# PSMs	# AAs		calc. pI
		P13916	Beta-conglycinin, alpha chain OS=Glycine max PE=2 SV=2 - [GLCA_SOYBN]	1230.22	24.13	2	8	12	42	605		5.12256
	High	NKNPFLFGSNRFETLFK	4	1	1	P13916		0	0	0.03345		1.41221	3	2059.04	-16.0339	11.3167	2
		Accession	Description	Score	Coverage	# Proteins	# Unique Peptides	# Peptides	# PSMs	# AAs		calc. pI
		P13916	Beta-conglycinin, alpha chain OS=Glycine max PE=2 SV=2 - [GLCA_SOYBN]	1230.22	24.13	2	8	12	42	605		5.12256
Q2MY44	Patatin-07 OS=Solanum tuberosum PE=2 SV=1 - [PAT07_SOLTU]	1192.25	26.94	5	3	6	20	386	42.6215	5.47803
	A2	Sequence	# PSMs	# Proteins	# Protein Groups	Protein Group Accessions	Modifications	ΔCn	q-Value	PEP		Exp Value	Charge	MH+ [Da]	ΔM [ppm]	RT [min]	# Missed Cleavages
	High	LADYFDVIGGTSTGGLLTAmITTPNENNRPFAAAK	1	20	3	Q2MY44;Q42502;P11768	M20(Oxidation)	0	0	9.989e-06		1.25552e-16	3	3642.9	25.6472	33.35	0
		Accession	Description	Score	Coverage	# Proteins	# Unique Peptides	# Peptides	# PSMs	# AAs		calc. pI
		Q42502	Patatin-2-Kuras 3 OS=Solanum tuberosum GN=pat2-k3 PE=1 SV=1 - [PT2K3_SOLTU]	1958.26	27.72	5	2	5	23	386		5.90967
		P11768	Patatin group M-1 OS=Solanum tuberosum PE=2 SV=1 - [PATM1_SOLTU]	1848.27	28.5	8	2	5	25	386		5.35107
		Q2MY44	Patatin-07 OS=Solanum tuberosum PE=2 SV=1 - [PAT07_SOLTU]	1192.25	26.94	5	3	6	20	386		5.47803
	High	LADYFDVIGGTSTGGLLTAMITTPNENNRPFAAAK	6	20	3	Q2MY44;Q42502;P11768		0	0	0.000109		2.01964e-14	3	3626.91	24.7168	33.4667	0
		Accession	Description	Score	Coverage	# Proteins	# Unique Peptides	# Peptides	# PSMs	# AAs		calc. pI
		Q42502	Patatin-2-Kuras 3 OS=Solanum tuberosum GN=pat2-k3 PE=1 SV=1 - [PT2K3_SOLTU]	1958.26	27.72	5	2	5	23	386		5.90967
		P11768	Patatin group M-1 OS=Solanum tuberosum PE=2 SV=1 - [PATM1_SOLTU]	1848.27	28.5	8	2	5	25	386		5.35107
		Q2MY44	Patatin-07 OS=Solanum tuberosum PE=2 SV=1 - [PAT07_SOLTU]	1192.25	26.94	5	3	6	20	386		5.47803
	High	VHQALTEVAISSFDIK	7	32	6	Q3YJT4;Q2MY44;Q42502;Q2MY43;P11768;Q3YJS9		0	0	0.003519		1.0905e-06	2	1757.9	-24.2209	29.4333	0
		Accession	Description	Score	Coverage	# Proteins	# Unique Peptides	# Peptides	# PSMs	# AAs		calc. pI
		Q42502	Patatin-2-Kuras 3 OS=Solanum tuberosum GN=pat2-k3 PE=1 SV=1 - [PT2K3_SOLTU]	1958.26	27.72	5	2	5	23	386		5.90967
		P11768	Patatin group M-1 OS=Solanum tuberosum PE=2 SV=1 - [PATM1_SOLTU]	1848.27	28.5	8	2	5	25	386		5.35107
		Q2MY44	Patatin-07 OS=Solanum tuberosum PE=2 SV=1 - [PAT07_SOLTU]	1192.25	26.94	5	3	6	20	386		5.47803
		Q3YJS9	Patatin-3-Kuras 1 OS=Solanum tuberosum GN=pat3-k1 PE=1 SV=1 - [PT3K1_SOLTU]	529.204	21.66	2	3	5	19	374		5.04639
		Q3YJT4	Patatin-1-Kuras 2 OS=Solanum tuberosum GN=pat1-k2 PE=1 SV=1 - [PT1K2_SOLTU]	486.53	18.67	7	4	6	15	375		5.57959
		Q2MY43	Patatin-08 OS=Solanum tuberosum PE=2 SV=1 - [PAT08_SOLTU]	461.117	7.75	4	1	2	11	387		5.2749
	High	VQENALTGTTTKADDASEANMELLVQVGENLLK	1	3	1	Q2MY44		0	0	0.105		0.000957156	3	3502.86	28.8437	11.1333	1
		Accession	Description	Score	Coverage	# Proteins	# Unique Peptides	# Peptides	# PSMs	# AAs		calc. pI
		Q2MY44	Patatin-07 OS=Solanum tuberosum PE=2 SV=1 - [PAT07_SOLTU]	1192.25	26.94	5	3	6	20	386		5.47803
	High	ADDASEANMELLVQVGENLLK	1	3	1	Q2MY44		0	0	0.01746		0.124165	2	2259.11	-3.41193	12.55	0
		Accession	Description	Score	Coverage	# Proteins	# Unique Peptides	# Peptides	# PSMs	# AAs		calc. pI
		Q2MY44	Patatin-07 OS=Solanum tuberosum PE=2 SV=1 - [PAT07_SOLTU]	1192.25	26.94	5	3	6	20	386		5.47803
	High	AEEDPAFASIR	2	4	1	Q2MY44		0	0	0.1343		0.293623	2	1205.58	4.28181	25.0833	0
		Accession	Description	Score	Coverage	# Proteins	# Unique Peptides	# Peptides	# PSMs	# AAs		calc. pI
		Q2MY44	Patatin-07 OS=Solanum tuberosum PE=2 SV=1 - [PAT07_SOLTU]	1192.25	26.94	5	3	6	20	386		5.47803
	Low	YLmQVLQEK	2	15	7	Q3YJT4;Q2MY44;Q42502;P11768;Q8LPW4;Q2MY43;Q3YJS9	M3(Oxidation)	0	0.051	0.5046		6.34845	2	1167.58	-24.2749	6.15	0
		Accession	Description	Score	Coverage	# Proteins	# Unique Peptides	# Peptides	# PSMs	# AAs		calc. pI
		Q42502	Patatin-2-Kuras 3 OS=Solanum tuberosum GN=pat2-k3 PE=1 SV=1 - [PT2K3_SOLTU]	1958.26	27.72	5	2	5	23	386		5.90967
		P11768	Patatin group M-1 OS=Solanum tuberosum PE=2 SV=1 - [PATM1_SOLTU]	1848.27	28.5	8	2	5	25	386		5.35107
		Q2MY44	Patatin-07 OS=Solanum tuberosum PE=2 SV=1 - [PAT07_SOLTU]	1192.25	26.94	5	3	6	20	386		5.47803
		Q3YJS9	Patatin-3-Kuras 1 OS=Solanum tuberosum GN=pat3-k1 PE=1 SV=1 - [PT3K1_SOLTU]	529.204	21.66	2	3	5	19	374		5.04639
		Q3YJT4	Patatin-1-Kuras 2 OS=Solanum tuberosum GN=pat1-k2 PE=1 SV=1 - [PT1K2_SOLTU]	486.53	18.67	7	4	6	15	375		5.57959
		Q2MY43	Patatin-08 OS=Solanum tuberosum PE=2 SV=1 - [PAT08_SOLTU]	461.117	7.75	4	1	2	11	387		5.2749
		Q8LPW4	Patatin-17 OS=Solanum cardiophyllum PE=1 SV=1 - [PAT17_SOLCD]	68.01	6.74	1	1	2	3	386		5.05908
P02858	Glycinin G4 OS=Glycine max GN=GY4 PE=1 SV=1 - [GLYG4_SOYBN]	1155.41	28.11	1	6	9	27	562	63.5484	5.43994
	A2	Sequence	# PSMs	# Proteins	# Protein Groups	Protein Group Accessions	Modifications	ΔCn	q-Value	PEP		Exp Value	Charge	MH+ [Da]	ΔM [ppm]	RT [min]	# Missed Cleavages
	High	HFLAQSFNTNEDIAEK	4	1	1	P02858		0	0	0.001265		4.76519e-09	2	1863.86	-16.3735	16.1667	0
		Accession	Description	Score	Coverage	# Proteins	# Unique Peptides	# Peptides	# PSMs	# AAs		calc. pI
		P02858	Glycinin G4 OS=Glycine max GN=GY4 PE=1 SV=1 - [GLYG4_SOYBN]	1155.41	28.11	1	6	9	27	562		5.43994
	High	QIVTVEGGLSVISPK	4	2	2	P02858;P04347		0	0	0.005488		1.16738e-06	2	1526.86	-15.5797	18.7	0
		Accession	Description	Score	Coverage	# Proteins	# Unique Peptides	# Peptides	# PSMs	# AAs		calc. pI
		P02858	Glycinin G4 OS=Glycine max GN=GY4 PE=1 SV=1 - [GLYG4_SOYBN]	1155.41	28.11	1	6	9	27	562		5.43994
		P04347	Glycinin OS=Glycine max PE=1 SV=1 - [GLYG5_SOYBN]	705.943	16.67	1	3	6	14	516		5.89697
	High	EQDEDEDEDEDKPRPSRPSQGKR	2	1	1	P02858		0	0	0.03122		2.87461e-07	4	2742.2	-8.06695	23.4667	1
		Accession	Description	Score	Coverage	# Proteins	# Unique Peptides	# Peptides	# PSMs	# AAs		calc. pI
		P02858	Glycinin G4 OS=Glycine max GN=GY4 PE=1 SV=1 - [GLYG4_SOYBN]	1155.41	28.11	1	6	9	27	562		5.43994
	High	ISTLNSLTLPALR	4	2	2	P02858;P04347		0	0	0.005907		1.90602e-06	2	1398.81	-16.3195	7.05	0
		Accession	Description	Score	Coverage	# Proteins	# Unique Peptides	# Peptides	# PSMs	# AAs		calc. pI
		P02858	Glycinin G4 OS=Glycine max GN=GY4 PE=1 SV=1 - [GLYG4_SOYBN]	1155.41	28.11	1	6	9	27	562		5.43994
		P04347	Glycinin OS=Glycine max PE=1 SV=1 - [GLYG5_SOYBN]	705.943	16.67	1	3	6	14	516		5.89697
	High	QSQVSELKYEGNWGPLVNPESQQGSPR	1	1	1	P02858		0	0	0.008861		8.0744e-06	3	3014.38	-25.9173	28.2167	1
		Accession	Description	Score	Coverage	# Proteins	# Unique Peptides	# Peptides	# PSMs	# AAs		calc. pI
		P02858	Glycinin G4 OS=Glycine max GN=GY4 PE=1 SV=1 - [GLYG4_SOYBN]	1155.41	28.11	1	6	9	27	562		5.43994
	High	QGQHQQEEEEEGGSVLSGFSK	6	1	1	P02858		0	0	0.001986		2.31402e-05	3	2290.01	-3.61332	13.75	0
		Accession	Description	Score	Coverage	# Proteins	# Unique Peptides	# Peptides	# PSMs	# AAs		calc. pI
		P02858	Glycinin G4 OS=Glycine max GN=GY4 PE=1 SV=1 - [GLYG4_SOYBN]	1155.41	28.11	1	6	9	27	562		5.43994
	High	KQIVTVEGGLSVISPK	1	2	2	P02858;P04347		0	0	0.01804		0.000183101	3	1654.95	-17.1816	15.8	1
		Accession	Description	Score	Coverage	# Proteins	# Unique Peptides	# Peptides	# PSMs	# AAs		calc. pI
		P02858	Glycinin G4 OS=Glycine max GN=GY4 PE=1 SV=1 - [GLYG4_SOYBN]	1155.41	28.11	1	6	9	27	562		5.43994
		P04347	Glycinin OS=Glycine max PE=1 SV=1 - [GLYG5_SOYBN]	705.943	16.67	1	3	6	14	516		5.89697
	High	VFYLAGNPDIEYPETMQQQQQQK	3	1	1	P02858		0	0	0.06289		0.0638351	2	2755.26	-17.2681	28.5833	0
		Accession	Description	Score	Coverage	# Proteins	# Unique Peptides	# Peptides	# PSMs	# AAs		calc. pI
		P02858	Glycinin G4 OS=Glycine max GN=GY4 PE=1 SV=1 - [GLYG4_SOYBN]	1155.41	28.11	1	6	9	27	562		5.43994
	High	VESEGGLIQTWNSQHPELK	2	1	1	P02858		0	0	0.01809		0.139151	3	2152.03	-18.2454	16.7333	0
		Accession	Description	Score	Coverage	# Proteins	# Unique Peptides	# Peptides	# PSMs	# AAs		calc. pI
		P02858	Glycinin G4 OS=Glycine max GN=GY4 PE=1 SV=1 - [GLYG4_SOYBN]	1155.41	28.11	1	6	9	27	562		5.43994
P25974	Beta-conglycinin, beta chain OS=Glycine max GN=CG-4 PE=1 SV=1 - [GLCB_SOYBN]	1125	23.69	2	5	7	31	439	50.5211	6.23975
	A2	Sequence	# PSMs	# Proteins	# Protein Groups	Protein Group Accessions	Modifications	ΔCn	q-Value	PEP		Exp Value	Charge	MH+ [Da]	ΔM [ppm]	RT [min]	# Missed Cleavages
	High	AILTLVNNDDRDSYNLHPGDAQR	1	1	1	P25974		0	0	3.564e-05		2.37718e-14	3	2597.22	-21.1475	26.15	1
		Accession	Description	Score	Coverage	# Proteins	# Unique Peptides	# Peptides	# PSMs	# AAs		calc. pI
		P25974	Beta-conglycinin, beta chain OS=Glycine max GN=CG-4 PE=1 SV=1 - [GLCB_SOYBN]	1125	23.69	2	5	7	31	439		6.23975
	High	QVQELAFPGSAQDVER	10	1	1	P25974		0	0	0.003206		3.21211e-06	2	1773.88	1.93479	17.75	0
		Accession	Description	Score	Coverage	# Proteins	# Unique Peptides	# Peptides	# PSMs	# AAs		calc. pI
		P25974	Beta-conglycinin, beta chain OS=Glycine max GN=CG-4 PE=1 SV=1 - [GLCB_SOYBN]	1125	23.69	2	5	7	31	439		6.23975
	High	IPAGTTYYLVNPHDHQNLK	4	1	1	P25974		0	0	0.00367		1.13411e-05	3	2181.05	-27.3421	4.58333	0
		Accession	Description	Score	Coverage	# Proteins	# Unique Peptides	# Peptides	# PSMs	# AAs		calc. pI
		P25974	Beta-conglycinin, beta chain OS=Glycine max GN=CG-4 PE=1 SV=1 - [GLCB_SOYBN]	1125	23.69	2	5	7	31	439		6.23975
	High	VLFGEEEEQRQQEGVIVELSK	2	1	1	P25974		0	0	0.03171		6.24025e-05	3	2446.19	-23.0499	6.06667	1
		Accession	Description	Score	Coverage	# Proteins	# Unique Peptides	# Peptides	# PSMs	# AAs		calc. pI
		P25974	Beta-conglycinin, beta chain OS=Glycine max GN=CG-4 PE=1 SV=1 - [GLCB_SOYBN]	1125	23.69	2	5	7	31	439		6.23975
	High	qVQELAFPGSAQDVER	1	1	1	P25974	N-Term(Gln->pyro-Glu)	0	0	0.01694		4.78524e-05	2	1756.82	-14.6964	29.2	0
		Accession	Description	Score	Coverage	# Proteins	# Unique Peptides	# Peptides	# PSMs	# AAs		calc. pI
		P25974	Beta-conglycinin, beta chain OS=Glycine max GN=CG-4 PE=1 SV=1 - [GLCB_SOYBN]	1125	23.69	2	5	7	31	439		6.23975
	High	FFEITPEKNPQLR	9	2	2	P13916;P25974		0	0	0.0354		0.000542111	3	1618.82	-20.9995	6.5	1
		Accession	Description	Score	Coverage	# Proteins	# Unique Peptides	# Peptides	# PSMs	# AAs		calc. pI
		P13916	Beta-conglycinin, alpha chain OS=Glycine max PE=2 SV=2 - [GLCA_SOYBN]	1230.22	24.13	2	8	12	42	605		5.12256
		P25974	Beta-conglycinin, beta chain OS=Glycine max GN=CG-4 PE=1 SV=1 - [GLCB_SOYBN]	1125	23.69	2	5	7	31	439		6.23975
	High	TISSEDEPFNLR	2	1	1	P25974		0	0	0.0266		0.0062357	2	1407.65	-18.7461	27.3	0
		Accession	Description	Score	Coverage	# Proteins	# Unique Peptides	# Peptides	# PSMs	# AAs		calc. pI
		P25974	Beta-conglycinin, beta chain OS=Glycine max GN=CG-4 PE=1 SV=1 - [GLCB_SOYBN]	1125	23.69	2	5	7	31	439		6.23975
	High	FFEITPEK	2	5	3	P13916;P25974;P02854		0	0	0.1208		0.0325674	2	1010.49	-27.9546	5.16667	0
		Accession	Description	Score	Coverage	# Proteins	# Unique Peptides	# Peptides	# PSMs	# AAs		calc. pI
		P13916	Beta-conglycinin, alpha chain OS=Glycine max PE=2 SV=2 - [GLCA_SOYBN]	1230.22	24.13	2	8	12	42	605		5.12256
		P25974	Beta-conglycinin, beta chain OS=Glycine max GN=CG-4 PE=1 SV=1 - [GLCB_SOYBN]	1125	23.69	2	5	7	31	439		6.23975
		P02854	Provicilin (Fragment) OS=Pisum sativum PE=1 SV=1 - [VCLB_PEA]	164.846	10.24	3	2	4	6	410		5.49072
O13164	Hemoglobin subunit beta OS=Decapterus maruadsi GN=hbb PE=2 SV=2 - [HBB_DECMA]	940.193	46.62	64	4	5	31	148	16.3073	8.17725
	A2	Sequence	# PSMs	# Proteins	# Protein Groups	Protein Group Accessions	Modifications	ΔCn	q-Value	PEP		Exp Value	Charge	MH+ [Da]	ΔM [ppm]	RT [min]	# Missed Cleavages
	High	IDVGEIGPQALAR	17	1	1	O13164		0	0	0.00883		5.12216e-06	2	1338.73	-7.43088	4.56667	0
		Accession	Description	Score	Coverage	# Proteins	# Unique Peptides	# Peptides	# PSMs	# AAs		calc. pI
		O13164	Hemoglobin subunit beta OS=Decapterus maruadsi GN=hbb PE=2 SV=2 - [HBB_DECMA]	940.193	46.62	64	4	5	31	148		8.17725
	High	HFSTFGNLSTNAAILGNPK	1	1	1	O13164		0	0	0.00632		5.49913e-05	3	1988.98	-18.1422	28.2	0
		Accession	Description	Score	Coverage	# Proteins	# Unique Peptides	# Peptides	# PSMs	# AAs		calc. pI
		O13164	Hemoglobin subunit beta OS=Decapterus maruadsi GN=hbb PE=2 SV=2 - [HBB_DECMA]	940.193	46.62	64	4	5	31	148		8.17725
	High	FENAVVSALGR	1	1	1	O13164		0	0	0.06259		0.000240119	2	1162.6	-21.1921	15.65	0
		Accession	Description	Score	Coverage	# Proteins	# Unique Peptides	# Peptides	# PSMs	# AAs		calc. pI
		O13164	Hemoglobin subunit beta OS=Decapterus maruadsi GN=hbb PE=2 SV=2 - [HBB_DECMA]	940.193	46.62	64	4	5	31	148		8.17725
	High	LLIVYPWTQR	6	65	2	Q9PVM2;O13164		0	0	0.0188		0.00366043	2	1288.72	-16.2471	8.36667	0
		Accession	Description	Score	Coverage	# Proteins	# Unique Peptides	# Peptides	# PSMs	# AAs		calc. pI
		O13164	Hemoglobin subunit beta OS=Decapterus maruadsi GN=hbb PE=2 SV=2 - [HBB_DECMA]	940.193	46.62	64	4	5	31	148		8.17725
		Q9PVM2	Hemoglobin subunit beta-A OS=Seriola quinqueradiata GN=hbb1 PE=2 SV=2 - [HBBA_SERQU]	110.216	32.43	67	1	4	9	148		8.01611
	High	FGPSVFTPDFQEAWQK	6	1	1	O13164		0	0	0.03213		0.00697931	2	1883.85	-25.2876	9.21667	0
		Accession	Description	Score	Coverage	# Proteins	# Unique Peptides	# Peptides	# PSMs	# AAs		calc. pI
		O13164	Hemoglobin subunit beta OS=Decapterus maruadsi GN=hbb PE=2 SV=2 - [HBB_DECMA]	940.193	46.62	64	4	5	31	148		8.17725
P84335	Tropomyosin alpha-1 chain OS=Liza aurata PE=1 SV=1 - [TPM1_LIZAU]	798.606	33.8	19	2	13	28	284	32.7097	4.7417
	A2	Sequence	# PSMs	# Proteins	# Protein Groups	Protein Group Accessions	Modifications	ΔCn	q-Value	PEP		Exp Value	Charge	MH+ [Da]	ΔM [ppm]	RT [min]	# Missed Cleavages
	High	RIQLVEEELDRAQER	3	20	2	P13104;P84335		0	0	0.004772		2.74106e-09	3	1883.95	-25.38	5.46667	2
		Accession	Description	Score	Coverage	# Proteins	# Unique Peptides	# Peptides	# PSMs	# AAs		calc. pI
		P84335	Tropomyosin alpha-1 chain OS=Liza aurata PE=1 SV=1 - [TPM1_LIZAU]	798.606	33.8	19	2	13	28	284		4.7417
		P13104	Tropomyosin alpha-1 chain OS=Danio rerio GN=tpma PE=2 SV=1 - [TPM1_DANRE]	751.084	26.06	19	1	12	28	284		4.7417
	High	LATALTKLEEAEK	1	1	1	P84335		0	0	0.01184		1.63068e-07	3	1416.76	-23.197	25.5	1
		Accession	Description	Score	Coverage	# Proteins	# Unique Peptides	# Peptides	# PSMs	# AAs		calc. pI
		P84335	Tropomyosin alpha-1 chain OS=Liza aurata PE=1 SV=1 - [TPM1_LIZAU]	798.606	33.8	19	2	13	28	284		4.7417
	High	RIQLVEEELDR	2	20	2	P13104;P84335		0	0	0.03362		3.51087e-07	2	1399.72	-20.8026	16.2	1
		Accession	Description	Score	Coverage	# Proteins	# Unique Peptides	# Peptides	# PSMs	# AAs		calc. pI
		P84335	Tropomyosin alpha-1 chain OS=Liza aurata PE=1 SV=1 - [TPM1_LIZAU]	798.606	33.8	19	2	13	28	284		4.7417
		P13104	Tropomyosin alpha-1 chain OS=Danio rerio GN=tpma PE=2 SV=1 - [TPM1_DANRE]	751.084	26.06	19	1	12	28	284		4.7417
	High	TIDDLEDELYAQK	1	5	2	P13104;P84335		0	0	0.005986		3.96494e-07	2	1552.7	-26.3077	15.8833	0
		Accession	Description	Score	Coverage	# Proteins	# Unique Peptides	# Peptides	# PSMs	# AAs		calc. pI
		P84335	Tropomyosin alpha-1 chain OS=Liza aurata PE=1 SV=1 - [TPM1_LIZAU]	798.606	33.8	19	2	13	28	284		4.7417
		P13104	Tropomyosin alpha-1 chain OS=Danio rerio GN=tpma PE=2 SV=1 - [TPM1_DANRE]	751.084	26.06	19	1	12	28	284		4.7417
	High	IQLVEEELDRAQER	1	20	2	P13104;P84335		0	0	0.01784		3.56289e-05	2	1727.86	-21.0769	15.35	1
		Accession	Description	Score	Coverage	# Proteins	# Unique Peptides	# Peptides	# PSMs	# AAs		calc. pI
		P84335	Tropomyosin alpha-1 chain OS=Liza aurata PE=1 SV=1 - [TPM1_LIZAU]	798.606	33.8	19	2	13	28	284		4.7417
		P13104	Tropomyosin alpha-1 chain OS=Danio rerio GN=tpma PE=2 SV=1 - [TPM1_DANRE]	751.084	26.06	19	1	12	28	284		4.7417
	High	IQLVEEELDR	6	20	2	P13104;P84335		0	0	0.09817		8.69184e-05	2	1243.64	-12.0597	26.3833	0
		Accession	Description	Score	Coverage	# Proteins	# Unique Peptides	# Peptides	# PSMs	# AAs		calc. pI
		P84335	Tropomyosin alpha-1 chain OS=Liza aurata PE=1 SV=1 - [TPM1_LIZAU]	798.606	33.8	19	2	13	28	284		4.7417
		P13104	Tropomyosin alpha-1 chain OS=Danio rerio GN=tpma PE=2 SV=1 - [TPM1_DANRE]	751.084	26.06	19	1	12	28	284		4.7417
	High	AISEELDHALNDMTSI	3	11	2	P13104;P84335		0	0	0.1812		0.00153312	2	1758.78	-24.3453	9.78333	0
		Accession	Description	Score	Coverage	# Proteins	# Unique Peptides	# Peptides	# PSMs	# AAs		calc. pI
		P84335	Tropomyosin alpha-1 chain OS=Liza aurata PE=1 SV=1 - [TPM1_LIZAU]	798.606	33.8	19	2	13	28	284		4.7417
		P13104	Tropomyosin alpha-1 chain OS=Danio rerio GN=tpma PE=2 SV=1 - [TPM1_DANRE]	751.084	26.06	19	1	12	28	284		4.7417
	High	QLEDDLVALQKK	2	2	2	P13104;P84335		0	0	0.03765		0.0159238	3	1399.76	-12.8197	16.5167	1
		Accession	Description	Score	Coverage	# Proteins	# Unique Peptides	# Peptides	# PSMs	# AAs		calc. pI
		P84335	Tropomyosin alpha-1 chain OS=Liza aurata PE=1 SV=1 - [TPM1_LIZAU]	798.606	33.8	19	2	13	28	284		4.7417
		P13104	Tropomyosin alpha-1 chain OS=Danio rerio GN=tpma PE=2 SV=1 - [TPM1_DANRE]	751.084	26.06	19	1	12	28	284		4.7417
	High	AMKDEEKMELQEIQLK	1	1	1	P84335		0	0	0.1334		0.0239894	3	1962.95	-20.3493	25.8167	2
		Accession	Description	Score	Coverage	# Proteins	# Unique Peptides	# Peptides	# PSMs	# AAs		calc. pI
		P84335	Tropomyosin alpha-1 chain OS=Liza aurata PE=1 SV=1 - [TPM1_LIZAU]	798.606	33.8	19	2	13	28	284		4.7417
	High	QLEDDLVALQK	1	2	2	P13104;P84335		0	0	0.05252		0.0824589	2	1271.67	-14.7035	26.5333	0
		Accession	Description	Score	Coverage	# Proteins	# Unique Peptides	# Peptides	# PSMs	# AAs		calc. pI
		P84335	Tropomyosin alpha-1 chain OS=Liza aurata PE=1 SV=1 - [TPM1_LIZAU]	798.606	33.8	19	2	13	28	284		4.7417
		P13104	Tropomyosin alpha-1 chain OS=Danio rerio GN=tpma PE=2 SV=1 - [TPM1_DANRE]	751.084	26.06	19	1	12	28	284		4.7417
	High	cSELEEELK	1	4	2	P13104;P84335	C1(Carbamidomethyl)	0	0	0.1357		0.0200724	2	1136.48	-28.6075	25.1333	0
		Accession	Description	Score	Coverage	# Proteins	# Unique Peptides	# Peptides	# PSMs	# AAs		calc. pI
		P84335	Tropomyosin alpha-1 chain OS=Liza aurata PE=1 SV=1 - [TPM1_LIZAU]	798.606	33.8	19	2	13	28	284		4.7417
		P13104	Tropomyosin alpha-1 chain OS=Danio rerio GN=tpma PE=2 SV=1 - [TPM1_DANRE]	751.084	26.06	19	1	12	28	284		4.7417
	High	AISEELDHALNDmTSI	2	11	2	P13104;P84335	M13(Oxidation)	0	0	0.2101		0.0376987	2	1774.77	-23.9653	28.4	0
		Accession	Description	Score	Coverage	# Proteins	# Unique Peptides	# Peptides	# PSMs	# AAs		calc. pI
		P84335	Tropomyosin alpha-1 chain OS=Liza aurata PE=1 SV=1 - [TPM1_LIZAU]	798.606	33.8	19	2	13	28	284		4.7417
		P13104	Tropomyosin alpha-1 chain OS=Danio rerio GN=tpma PE=2 SV=1 - [TPM1_DANRE]	751.084	26.06	19	1	12	28	284		4.7417
	High	SKQLEDDLVALQK	1	2	2	P13104;P84335		0	0	0.09462		0.952333	3	1486.78	-17.8738	16.7833	1
		Accession	Description	Score	Coverage	# Proteins	# Unique Peptides	# Peptides	# PSMs	# AAs		calc. pI
		P84335	Tropomyosin alpha-1 chain OS=Liza aurata PE=1 SV=1 - [TPM1_LIZAU]	798.606	33.8	19	2	13	28	284		4.7417
		P13104	Tropomyosin alpha-1 chain OS=Danio rerio GN=tpma PE=2 SV=1 - [TPM1_DANRE]	751.084	26.06	19	1	12	28	284		4.7417
	High	SKQLEDDLVALQKK	3	2	2	P13104;P84335		0	0	0.1732		1.42214	3	1614.88	-16.6852	4.78333	2
		Accession	Description	Score	Coverage	# Proteins	# Unique Peptides	# Peptides	# PSMs	# AAs		calc. pI
		P84335	Tropomyosin alpha-1 chain OS=Liza aurata PE=1 SV=1 - [TPM1_LIZAU]	798.606	33.8	19	2	13	28	284		4.7417
		P13104	Tropomyosin alpha-1 chain OS=Danio rerio GN=tpma PE=2 SV=1 - [TPM1_DANRE]	751.084	26.06	19	1	12	28	284		4.7417
P02067	Hemoglobin subunit beta OS=Sus scrofa GN=HBB PE=1 SV=3 - [HBB_PIG]	767.398	31.29	1	3	4	20	147	16.1555	7.6792
	A2	Sequence	# PSMs	# Proteins	# Protein Groups	Protein Group Accessions	Modifications	ΔCn	q-Value	PEP		Exp Value	Charge	MH+ [Da]	ΔM [ppm]	RT [min]	# Missed Cleavages
	High	FFESFGDLSNADAVMGNPK	11	1	1	P02067		0	0	0.0007744		1.45427e-09	2	2045.87	-27.425	9.68333	0
		Accession	Description	Score	Coverage	# Proteins	# Unique Peptides	# Peptides	# PSMs	# AAs		calc. pI
		P02067	Hemoglobin subunit beta OS=Sus scrofa GN=HBB PE=1 SV=3 - [HBB_PIG]	767.398	31.29	1	3	4	20	147		7.6792
	High	VHLSAEEKEAVLGLWGK	2	1	1	P02067		0	0	0.02557		0.144836	3	1865.98	-19.3596	19.2167	1
		Accession	Description	Score	Coverage	# Proteins	# Unique Peptides	# Peptides	# PSMs	# AAs		calc. pI
		P02067	Hemoglobin subunit beta OS=Sus scrofa GN=HBB PE=1 SV=3 - [HBB_PIG]	767.398	31.29	1	3	4	20	147		7.6792
	High	EAVLGLWGK	2	1	1	P02067		0	0	0.1375		0.224744	2	972.533	-18.5371	5.66667	0
		Accession	Description	Score	Coverage	# Proteins	# Unique Peptides	# Peptides	# PSMs	# AAs		calc. pI
		P02067	Hemoglobin subunit beta OS=Sus scrofa GN=HBB PE=1 SV=3 - [HBB_PIG]	767.398	31.29	1	3	4	20	147		7.6792
	Low	LLVVYPWTQR	5	2	2	P02044;P02067		0.4				1.16767	2	1274.72	-6.65867	19.65	0
		Accession	Description	Score	Coverage	# Proteins	# Unique Peptides	# Peptides	# PSMs	# AAs		calc. pI
		P02067	Hemoglobin subunit beta OS=Sus scrofa GN=HBB PE=1 SV=3 - [HBB_PIG]	767.398	31.29	1	3	4	20	147		7.6792
		P02044	Hemoglobin subunit delta OS=Ateles geoffroyi GN=HBD PE=1 SV=3 - [HBD_ATEGE]	0	12.93	1	1	2	12	147		8.04541
P01085	Alpha-amylase inhibitor 0.19 OS=Triticum aestivum PE=1 SV=1 - [IAA1_WHEAT]	760.544	66.13	1	3	5	11	124	13.3284	7.04932
	A2	Sequence	# PSMs	# Proteins	# Protein Groups	Protein Group Accessions	Modifications	ΔCn	q-Value	PEP		Exp Value	Charge	MH+ [Da]	ΔM [ppm]	RT [min]	# Missed Cleavages
	High	cGALYSMLDSMYKEHGAQEGQAGTGAFPR	1	1	1	P01085	C1(Carbamidomethyl)	0	0	0.0001034		1.50776e-15	4	3132.38	-5.22771	8.66667	1
		Accession	Description	Score	Coverage	# Proteins	# Unique Peptides	# Peptides	# PSMs	# AAs		calc. pI
		P01085	Alpha-amylase inhibitor 0.19 OS=Triticum aestivum PE=1 SV=1 - [IAA1_WHEAT]	760.544	66.13	1	3	5	11	124		7.04932
	High	SGPWMcYPGQAFQVPALPAcRPLLR	2	1	1	P01085	C6(Carbamidomethyl); C20(Carbamidomethyl)	0	0	0.0009757		1.35761e-08	3	2872.42	0.357695	32.3	0
		Accession	Description	Score	Coverage	# Proteins	# Unique Peptides	# Peptides	# PSMs	# AAs		calc. pI
		P01085	Alpha-amylase inhibitor 0.19 OS=Triticum aestivum PE=1 SV=1 - [IAA1_WHEAT]	760.544	66.13	1	3	5	11	124		7.04932
	High	SGPWmcYPGQAFQVPALPAcRPLLR	1	1	1	P01085	M5(Oxidation); C6(Carbamidomethyl); C20(Carbamidomethyl)	0	0	0.004683		3.17451e-08	3	2888.42	-0.0995528	32.4167	0
		Accession	Description	Score	Coverage	# Proteins	# Unique Peptides	# Peptides	# PSMs	# AAs		calc. pI
		P01085	Alpha-amylase inhibitor 0.19 OS=Triticum aestivum PE=1 SV=1 - [IAA1_WHEAT]	760.544	66.13	1	3	5	11	124		7.04932
	High	cGALYSMLDSMYK	2	2	2	P01085;P01084	C1(Carbamidomethyl)	0	0	0.006751		4.05146e-08	2	1538.65	-10.218	20.3	0
		Accession	Description	Score	Coverage	# Proteins	# Unique Peptides	# Peptides	# PSMs	# AAs		calc. pI
		P01085	Alpha-amylase inhibitor 0.19 OS=Triticum aestivum PE=1 SV=1 - [IAA1_WHEAT]	760.544	66.13	1	3	5	11	124		7.04932
		P01084	Alpha-amylase inhibitor 0.53 OS=Triticum aestivum PE=1 SV=1 - [IAA5_WHEAT]	351.21	41.94	1	1	3	7	124		5.41455
	High	LQcNGSQVPEAVLR	4	2	2	P01085;P01084	C3(Carbamidomethyl)	0	0	0.01114		0.000294823	2	1570.78	-13.0839	24.9833	0
		Accession	Description	Score	Coverage	# Proteins	# Unique Peptides	# Peptides	# PSMs	# AAs		calc. pI
		P01085	Alpha-amylase inhibitor 0.19 OS=Triticum aestivum PE=1 SV=1 - [IAA1_WHEAT]	760.544	66.13	1	3	5	11	124		7.04932
		P01084	Alpha-amylase inhibitor 0.53 OS=Triticum aestivum PE=1 SV=1 - [IAA5_WHEAT]	351.21	41.94	1	1	3	7	124		5.41455
	High	DccQQLAHISEWcR	1	1	1	P01085	C2(Carbamidomethyl); C3(Carbamidomethyl); C13(Carbamidomethyl)	0	0	0.0177		0.000485971	3	1862.73	-22.7121	14.8	0
		Accession	Description	Score	Coverage	# Proteins	# Unique Peptides	# Peptides	# PSMs	# AAs		calc. pI
		P01085	Alpha-amylase inhibitor 0.19 OS=Triticum aestivum PE=1 SV=1 - [IAA1_WHEAT]	760.544	66.13	1	3	5	11	124		7.04932
P13104	Tropomyosin alpha-1 chain OS=Danio rerio GN=tpma PE=2 SV=1 - [TPM1_DANRE]	751.084	26.06	19	1	12	28	284	32.7027	4.7417
	A2	Sequence	# PSMs	# Proteins	# Protein Groups	Protein Group Accessions	Modifications	ΔCn	q-Value	PEP		Exp Value	Charge	MH+ [Da]	ΔM [ppm]	RT [min]	# Missed Cleavages
	High	RIQLVEEELDRAQER	3	20	2	P13104;P84335		0	0	0.004772		2.74106e-09	3	1883.95	-25.38	5.46667	2
		Accession	Description	Score	Coverage	# Proteins	# Unique Peptides	# Peptides	# PSMs	# AAs		calc. pI
		P84335	Tropomyosin alpha-1 chain OS=Liza aurata PE=1 SV=1 - [TPM1_LIZAU]	798.606	33.8	19	2	13	28	284		4.7417
		P13104	Tropomyosin alpha-1 chain OS=Danio rerio GN=tpma PE=2 SV=1 - [TPM1_DANRE]	751.084	26.06	19	1	12	28	284		4.7417
	High	RIQLVEEELDR	2	20	2	P13104;P84335		0	0	0.03362		3.51087e-07	2	1399.72	-20.8026	16.2	1
		Accession	Description	Score	Coverage	# Proteins	# Unique Peptides	# Peptides	# PSMs	# AAs		calc. pI
		P84335	Tropomyosin alpha-1 chain OS=Liza aurata PE=1 SV=1 - [TPM1_LIZAU]	798.606	33.8	19	2	13	28	284		4.7417
		P13104	Tropomyosin alpha-1 chain OS=Danio rerio GN=tpma PE=2 SV=1 - [TPM1_DANRE]	751.084	26.06	19	1	12	28	284		4.7417
	High	TIDDLEDELYAQK	1	5	2	P13104;P84335		0	0	0.005986		3.96494e-07	2	1552.7	-26.3077	15.8833	0
		Accession	Description	Score	Coverage	# Proteins	# Unique Peptides	# Peptides	# PSMs	# AAs		calc. pI
		P84335	Tropomyosin alpha-1 chain OS=Liza aurata PE=1 SV=1 - [TPM1_LIZAU]	798.606	33.8	19	2	13	28	284		4.7417
		P13104	Tropomyosin alpha-1 chain OS=Danio rerio GN=tpma PE=2 SV=1 - [TPM1_DANRE]	751.084	26.06	19	1	12	28	284		4.7417
	High	IQLVEEELDRAQER	1	20	2	P13104;P84335		0	0	0.01784		3.56289e-05	2	1727.86	-21.0769	15.35	1
		Accession	Description	Score	Coverage	# Proteins	# Unique Peptides	# Peptides	# PSMs	# AAs		calc. pI
		P84335	Tropomyosin alpha-1 chain OS=Liza aurata PE=1 SV=1 - [TPM1_LIZAU]	798.606	33.8	19	2	13	28	284		4.7417
		P13104	Tropomyosin alpha-1 chain OS=Danio rerio GN=tpma PE=2 SV=1 - [TPM1_DANRE]	751.084	26.06	19	1	12	28	284		4.7417
	High	IQLVEEELDR	6	20	2	P13104;P84335		0	0	0.09817		8.69184e-05	2	1243.64	-12.0597	26.3833	0
		Accession	Description	Score	Coverage	# Proteins	# Unique Peptides	# Peptides	# PSMs	# AAs		calc. pI
		P84335	Tropomyosin alpha-1 chain OS=Liza aurata PE=1 SV=1 - [TPM1_LIZAU]	798.606	33.8	19	2	13	28	284		4.7417
		P13104	Tropomyosin alpha-1 chain OS=Danio rerio GN=tpma PE=2 SV=1 - [TPM1_DANRE]	751.084	26.06	19	1	12	28	284		4.7417
	High	AISEELDHALNDMTSI	3	11	2	P13104;P84335		0	0	0.1812		0.00153312	2	1758.78	-24.3453	9.78333	0
		Accession	Description	Score	Coverage	# Proteins	# Unique Peptides	# Peptides	# PSMs	# AAs		calc. pI
		P84335	Tropomyosin alpha-1 chain OS=Liza aurata PE=1 SV=1 - [TPM1_LIZAU]	798.606	33.8	19	2	13	28	284		4.7417
		P13104	Tropomyosin alpha-1 chain OS=Danio rerio GN=tpma PE=2 SV=1 - [TPM1_DANRE]	751.084	26.06	19	1	12	28	284		4.7417
	High	QLEDDLVALQKK	2	2	2	P13104;P84335		0	0	0.03765		0.0159238	3	1399.76	-12.8197	16.5167	1
		Accession	Description	Score	Coverage	# Proteins	# Unique Peptides	# Peptides	# PSMs	# AAs		calc. pI
		P84335	Tropomyosin alpha-1 chain OS=Liza aurata PE=1 SV=1 - [TPM1_LIZAU]	798.606	33.8	19	2	13	28	284		4.7417
		P13104	Tropomyosin alpha-1 chain OS=Danio rerio GN=tpma PE=2 SV=1 - [TPM1_DANRE]	751.084	26.06	19	1	12	28	284		4.7417
	High	QLEDDLVALQK	1	2	2	P13104;P84335		0	0	0.05252		0.0824589	2	1271.67	-14.7035	26.5333	0
		Accession	Description	Score	Coverage	# Proteins	# Unique Peptides	# Peptides	# PSMs	# AAs		calc. pI
		P84335	Tropomyosin alpha-1 chain OS=Liza aurata PE=1 SV=1 - [TPM1_LIZAU]	798.606	33.8	19	2	13	28	284		4.7417
		P13104	Tropomyosin alpha-1 chain OS=Danio rerio GN=tpma PE=2 SV=1 - [TPM1_DANRE]	751.084	26.06	19	1	12	28	284		4.7417
	High	cSELEEELK	1	4	2	P13104;P84335	C1(Carbamidomethyl)	0	0	0.1357		0.0200724	2	1136.48	-28.6075	25.1333	0
		Accession	Description	Score	Coverage	# Proteins	# Unique Peptides	# Peptides	# PSMs	# AAs		calc. pI
		P84335	Tropomyosin alpha-1 chain OS=Liza aurata PE=1 SV=1 - [TPM1_LIZAU]	798.606	33.8	19	2	13	28	284		4.7417
		P13104	Tropomyosin alpha-1 chain OS=Danio rerio GN=tpma PE=2 SV=1 - [TPM1_DANRE]	751.084	26.06	19	1	12	28	284		4.7417
	High	AISEELDHALNDmTSI	2	11	2	P13104;P84335	M13(Oxidation)	0	0	0.2101		0.0376987	2	1774.77	-23.9653	28.4	0
		Accession	Description	Score	Coverage	# Proteins	# Unique Peptides	# Peptides	# PSMs	# AAs		calc. pI
		P84335	Tropomyosin alpha-1 chain OS=Liza aurata PE=1 SV=1 - [TPM1_LIZAU]	798.606	33.8	19	2	13	28	284		4.7417
		P13104	Tropomyosin alpha-1 chain OS=Danio rerio GN=tpma PE=2 SV=1 - [TPM1_DANRE]	751.084	26.06	19	1	12	28	284		4.7417
	High	SKQLEDDLVALQK	1	2	2	P13104;P84335		0	0	0.09462		0.952333	3	1486.78	-17.8738	16.7833	1
		Accession	Description	Score	Coverage	# Proteins	# Unique Peptides	# Peptides	# PSMs	# AAs		calc. pI
		P84335	Tropomyosin alpha-1 chain OS=Liza aurata PE=1 SV=1 - [TPM1_LIZAU]	798.606	33.8	19	2	13	28	284		4.7417
		P13104	Tropomyosin alpha-1 chain OS=Danio rerio GN=tpma PE=2 SV=1 - [TPM1_DANRE]	751.084	26.06	19	1	12	28	284		4.7417
	High	cSELEEELKTVTNNMK	2	1	1	P13104	C1(Carbamidomethyl)	0	0	0.06401		0.528429	3	1924.89	-3.68777	30.45	1
		Accession	Description	Score	Coverage	# Proteins	# Unique Peptides	# Peptides	# PSMs	# AAs		calc. pI
		P13104	Tropomyosin alpha-1 chain OS=Danio rerio GN=tpma PE=2 SV=1 - [TPM1_DANRE]	751.084	26.06	19	1	12	28	284		4.7417
	High	SKQLEDDLVALQKK	3	2	2	P13104;P84335		0	0	0.1732		1.42214	3	1614.88	-16.6852	4.78333	2
		Accession	Description	Score	Coverage	# Proteins	# Unique Peptides	# Peptides	# PSMs	# AAs		calc. pI
		P84335	Tropomyosin alpha-1 chain OS=Liza aurata PE=1 SV=1 - [TPM1_LIZAU]	798.606	33.8	19	2	13	28	284		4.7417
		P13104	Tropomyosin alpha-1 chain OS=Danio rerio GN=tpma PE=2 SV=1 - [TPM1_DANRE]	751.084	26.06	19	1	12	28	284		4.7417
P04347	Glycinin OS=Glycine max PE=1 SV=1 - [GLYG5_SOYBN]	705.943	16.67	1	3	6	14	516	57.9205	5.89697
	A2	Sequence	# PSMs	# Proteins	# Protein Groups	Protein Group Accessions	Modifications	ΔCn	q-Value	PEP		Exp Value	Charge	MH+ [Da]	ΔM [ppm]	RT [min]	# Missed Cleavages
	High	VESEGGLIETWNSQHPELQcAGVTVSK	2	1	1	P04347	C20(Carbamidomethyl)	0	0	0.003031		1.31825e-07	3	2955.41	-3.43728	18.8667	0
		Accession	Description	Score	Coverage	# Proteins	# Unique Peptides	# Peptides	# PSMs	# AAs		calc. pI
		P04347	Glycinin OS=Glycine max PE=1 SV=1 - [GLYG5_SOYBN]	705.943	16.67	1	3	6	14	516		5.89697
	High	FNEcQLNNLNALEPDHR	2	1	1	P04347	C4(Carbamidomethyl)	0	0	0.009674		3.18594e-07	3	2083.92	-18.2101	15.9833	0
		Accession	Description	Score	Coverage	# Proteins	# Unique Peptides	# Peptides	# PSMs	# AAs		calc. pI
		P04347	Glycinin OS=Glycine max PE=1 SV=1 - [GLYG5_SOYBN]	705.943	16.67	1	3	6	14	516		5.89697
	High	QIVTVEGGLSVISPK	4	2	2	P02858;P04347		0	0	0.005488		1.16738e-06	2	1526.86	-15.5797	18.7	0
		Accession	Description	Score	Coverage	# Proteins	# Unique Peptides	# Peptides	# PSMs	# AAs		calc. pI
		P02858	Glycinin G4 OS=Glycine max GN=GY4 PE=1 SV=1 - [GLYG4_SOYBN]	1155.41	28.11	1	6	9	27	562		5.43994
		P04347	Glycinin OS=Glycine max PE=1 SV=1 - [GLYG5_SOYBN]	705.943	16.67	1	3	6	14	516		5.89697
	High	ISTLNSLTLPALR	4	2	2	P02858;P04347		0	0	0.005907		1.90602e-06	2	1398.81	-16.3195	7.05	0
		Accession	Description	Score	Coverage	# Proteins	# Unique Peptides	# Peptides	# PSMs	# AAs		calc. pI
		P02858	Glycinin G4 OS=Glycine max GN=GY4 PE=1 SV=1 - [GLYG4_SOYBN]	1155.41	28.11	1	6	9	27	562		5.43994
		P04347	Glycinin OS=Glycine max PE=1 SV=1 - [GLYG5_SOYBN]	705.943	16.67	1	3	6	14	516		5.89697
	High	KQIVTVEGGLSVISPK	1	2	2	P02858;P04347		0	0	0.01804		0.000183101	3	1654.95	-17.1816	15.8	1
		Accession	Description	Score	Coverage	# Proteins	# Unique Peptides	# Peptides	# PSMs	# AAs		calc. pI
		P02858	Glycinin G4 OS=Glycine max GN=GY4 PE=1 SV=1 - [GLYG4_SOYBN]	1155.41	28.11	1	6	9	27	562		5.43994
		P04347	Glycinin OS=Glycine max PE=1 SV=1 - [GLYG5_SOYBN]	705.943	16.67	1	3	6	14	516		5.89697
	High	QFGLSAQYVVLYR	1	1	1	P04347		0	0	0.07403		0.037694	2	1543.8	-19.4701	18.55	0
		Accession	Description	Score	Coverage	# Proteins	# Unique Peptides	# Peptides	# PSMs	# AAs		calc. pI
		P04347	Glycinin OS=Glycine max PE=1 SV=1 - [GLYG5_SOYBN]	705.943	16.67	1	3	6	14	516		5.89697
O22507	Probable linoleate 9S-lipoxygenase 7 OS=Solanum tuberosum GN=LOX1.7 PE=2 SV=1 - [LOX17_SOLTU]	662.24	13.82	2	1	8	22	861	97.0046	5.71924
	A2	Sequence	# PSMs	# Proteins	# Protein Groups	Protein Group Accessions	Modifications	ΔCn	q-Value	PEP		Exp Value	Charge	MH+ [Da]	ΔM [ppm]	RT [min]	# Missed Cleavages
	High	IYDYDIYNDLGNPDQGKENVR	1	4	2	P37831;O22507		0	0	0.0009464		2.74054e-08	3	2501.15	-4.49976	27.8667	1
		Accession	Description	Score	Coverage	# Proteins	# Unique Peptides	# Peptides	# PSMs	# AAs		calc. pI
		O22507	Probable linoleate 9S-lipoxygenase 7 OS=Solanum tuberosum GN=LOX1.7 PE=2 SV=1 - [LOX17_SOLTU]	662.24	13.82	2	1	8	22	861		5.71924
		P37831	Linoleate 9S-lipoxygenase 1 OS=Solanum tuberosum GN=LOX1.1 PE=2 SV=1 - [LOX11_SOLTU]	650.862	14.05	4	1	8	23	861		5.66846
	High	EMLAGVNPIIISR	1	4	1	O22507		0	0	0.01861		6.06361e-06	2	1412.77	-18.5154	17.35	0
		Accession	Description	Score	Coverage	# Proteins	# Unique Peptides	# Peptides	# PSMs	# AAs		calc. pI
		O22507	Probable linoleate 9S-lipoxygenase 7 OS=Solanum tuberosum GN=LOX1.7 PE=2 SV=1 - [LOX17_SOLTU]	662.24	13.82	2	1	8	22	861		5.71924
	High	VYTPSDQGVESSIWQLAK	3	6	2	O22507;P37831		0	0	0.004407		1.2216e-05	2	2007.98	-12.3248	30.7667	0
		Accession	Description	Score	Coverage	# Proteins	# Unique Peptides	# Peptides	# PSMs	# AAs		calc. pI
		O22507	Probable linoleate 9S-lipoxygenase 7 OS=Solanum tuberosum GN=LOX1.7 PE=2 SV=1 - [LOX17_SOLTU]	662.24	13.82	2	1	8	22	861		5.71924
		P37831	Linoleate 9S-lipoxygenase 1 OS=Solanum tuberosum GN=LOX1.1 PE=2 SV=1 - [LOX11_SOLTU]	650.862	14.05	4	1	8	23	861		5.66846
	High	SGPVNAPYTLLFPTSEGGLTGK	4	7	2	O22507;P37831		0	0	0.009662		9.50926e-05	2	2206.13	-2.71875	10.8667	0
		Accession	Description	Score	Coverage	# Proteins	# Unique Peptides	# Peptides	# PSMs	# AAs		calc. pI
		O22507	Probable linoleate 9S-lipoxygenase 7 OS=Solanum tuberosum GN=LOX1.7 PE=2 SV=1 - [LOX17_SOLTU]	662.24	13.82	2	1	8	22	861		5.71924
		P37831	Linoleate 9S-lipoxygenase 1 OS=Solanum tuberosum GN=LOX1.1 PE=2 SV=1 - [LOX11_SOLTU]	650.862	14.05	4	1	8	23	861		5.66846
	High	LFILNHHDVIIPYLR	1	7	2	O22507;P37831		0	0	0.01706		0.00159252	3	1863.06	-0.410373	30.4667	0
		Accession	Description	Score	Coverage	# Proteins	# Unique Peptides	# Peptides	# PSMs	# AAs		calc. pI
		O22507	Probable linoleate 9S-lipoxygenase 7 OS=Solanum tuberosum GN=LOX1.7 PE=2 SV=1 - [LOX17_SOLTU]	662.24	13.82	2	1	8	22	861		5.71924
		P37831	Linoleate 9S-lipoxygenase 1 OS=Solanum tuberosum GN=LOX1.1 PE=2 SV=1 - [LOX11_SOLTU]	650.862	14.05	4	1	8	23	861		5.66846
	High	ALTAAIPLEMIR	8	5	2	P37831;O22507		0	0	0.04396		0.0131964	2	1298.74	-5.71932	20.8	0
		Accession	Description	Score	Coverage	# Proteins	# Unique Peptides	# Peptides	# PSMs	# AAs		calc. pI
		O22507	Probable linoleate 9S-lipoxygenase 7 OS=Solanum tuberosum GN=LOX1.7 PE=2 SV=1 - [LOX17_SOLTU]	662.24	13.82	2	1	8	22	861		5.71924
		P37831	Linoleate 9S-lipoxygenase 1 OS=Solanum tuberosum GN=LOX1.1 PE=2 SV=1 - [LOX11_SOLTU]	650.862	14.05	4	1	8	23	861		5.66846
	High	MSDFLTYALK	1	8	2	O22507;P37831		0	0	0.08368		0.0534258	2	1188.6	-0.881645	20.1667	0
		Accession	Description	Score	Coverage	# Proteins	# Unique Peptides	# Peptides	# PSMs	# AAs		calc. pI
		O22507	Probable linoleate 9S-lipoxygenase 7 OS=Solanum tuberosum GN=LOX1.7 PE=2 SV=1 - [LOX17_SOLTU]	662.24	13.82	2	1	8	22	861		5.71924
		P37831	Linoleate 9S-lipoxygenase 1 OS=Solanum tuberosum GN=LOX1.1 PE=2 SV=1 - [LOX11_SOLTU]	650.862	14.05	4	1	8	23	861		5.66846
	High	ALTAAIPLEmIR	1	5	2	P37831;O22507	M10(Oxidation)	0	0	0.1669		2.36063	2	1314.74	-4.52023	8.2	0
		Accession	Description	Score	Coverage	# Proteins	# Unique Peptides	# Peptides	# PSMs	# AAs		calc. pI
		O22507	Probable linoleate 9S-lipoxygenase 7 OS=Solanum tuberosum GN=LOX1.7 PE=2 SV=1 - [LOX17_SOLTU]	662.24	13.82	2	1	8	22	861		5.71924
		P37831	Linoleate 9S-lipoxygenase 1 OS=Solanum tuberosum GN=LOX1.1 PE=2 SV=1 - [LOX11_SOLTU]	650.862	14.05	4	1	8	23	861		5.66846
	High	FPTPLVIK	2	8	2	O22507;P37831		0	0	0.1866		3.22667	2	914.553	-20.2153	28.6833	0
		Accession	Description	Score	Coverage	# Proteins	# Unique Peptides	# Peptides	# PSMs	# AAs		calc. pI
		O22507	Probable linoleate 9S-lipoxygenase 7 OS=Solanum tuberosum GN=LOX1.7 PE=2 SV=1 - [LOX17_SOLTU]	662.24	13.82	2	1	8	22	861		5.71924
		P37831	Linoleate 9S-lipoxygenase 1 OS=Solanum tuberosum GN=LOX1.1 PE=2 SV=1 - [LOX11_SOLTU]	650.862	14.05	4	1	8	23	861		5.66846
P37831	Linoleate 9S-lipoxygenase 1 OS=Solanum tuberosum GN=LOX1.1 PE=2 SV=1 - [LOX11_SOLTU]	650.862	14.05	4	1	8	23	861	96.9066	5.66846
	A2	Sequence	# PSMs	# Proteins	# Protein Groups	Protein Group Accessions	Modifications	ΔCn	q-Value	PEP		Exp Value	Charge	MH+ [Da]	ΔM [ppm]	RT [min]	# Missed Cleavages
	High	IYDYDIYNDLGNPDQGKENVR	1	4	2	P37831;O22507		0	0	0.0009464		2.74054e-08	3	2501.15	-4.49976	27.8667	1
		Accession	Description	Score	Coverage	# Proteins	# Unique Peptides	# Peptides	# PSMs	# AAs		calc. pI
		O22507	Probable linoleate 9S-lipoxygenase 7 OS=Solanum tuberosum GN=LOX1.7 PE=2 SV=1 - [LOX17_SOLTU]	662.24	13.82	2	1	8	22	861		5.71924
		P37831	Linoleate 9S-lipoxygenase 1 OS=Solanum tuberosum GN=LOX1.1 PE=2 SV=1 - [LOX11_SOLTU]	650.862	14.05	4	1	8	23	861		5.66846
	High	VYTPSDQGVESSIWQLAK	3	6	2	O22507;P37831		0	0	0.004407		1.2216e-05	2	2007.98	-12.3248	30.7667	0
		Accession	Description	Score	Coverage	# Proteins	# Unique Peptides	# Peptides	# PSMs	# AAs		calc. pI
		O22507	Probable linoleate 9S-lipoxygenase 7 OS=Solanum tuberosum GN=LOX1.7 PE=2 SV=1 - [LOX17_SOLTU]	662.24	13.82	2	1	8	22	861		5.71924
		P37831	Linoleate 9S-lipoxygenase 1 OS=Solanum tuberosum GN=LOX1.1 PE=2 SV=1 - [LOX11_SOLTU]	650.862	14.05	4	1	8	23	861		5.66846
	High	SGPVNAPYTLLFPTSEGGLTGK	4	7	2	O22507;P37831		0	0	0.009662		9.50926e-05	2	2206.13	-2.71875	10.8667	0
		Accession	Description	Score	Coverage	# Proteins	# Unique Peptides	# Peptides	# PSMs	# AAs		calc. pI
		O22507	Probable linoleate 9S-lipoxygenase 7 OS=Solanum tuberosum GN=LOX1.7 PE=2 SV=1 - [LOX17_SOLTU]	662.24	13.82	2	1	8	22	861		5.71924
		P37831	Linoleate 9S-lipoxygenase 1 OS=Solanum tuberosum GN=LOX1.1 PE=2 SV=1 - [LOX11_SOLTU]	650.862	14.05	4	1	8	23	861		5.66846
	High	LFILNHHDVIIPYLR	1	7	2	O22507;P37831		0	0	0.01706		0.00159252	3	1863.06	-0.410373	30.4667	0
		Accession	Description	Score	Coverage	# Proteins	# Unique Peptides	# Peptides	# PSMs	# AAs		calc. pI
		O22507	Probable linoleate 9S-lipoxygenase 7 OS=Solanum tuberosum GN=LOX1.7 PE=2 SV=1 - [LOX17_SOLTU]	662.24	13.82	2	1	8	22	861		5.71924
		P37831	Linoleate 9S-lipoxygenase 1 OS=Solanum tuberosum GN=LOX1.1 PE=2 SV=1 - [LOX11_SOLTU]	650.862	14.05	4	1	8	23	861		5.66846
	High	ALTAAIPLEMIR	8	5	2	P37831;O22507		0	0	0.04396		0.0131964	2	1298.74	-5.71932	20.8	0
		Accession	Description	Score	Coverage	# Proteins	# Unique Peptides	# Peptides	# PSMs	# AAs		calc. pI
		O22507	Probable linoleate 9S-lipoxygenase 7 OS=Solanum tuberosum GN=LOX1.7 PE=2 SV=1 - [LOX17_SOLTU]	662.24	13.82	2	1	8	22	861		5.71924
		P37831	Linoleate 9S-lipoxygenase 1 OS=Solanum tuberosum GN=LOX1.1 PE=2 SV=1 - [LOX11_SOLTU]	650.862	14.05	4	1	8	23	861		5.66846
	High	LYEGGIKLPQGPLFK	2	6	1	P37831		0	0	0.1069		0.045818	3	1659.91	-22.522	6.65	1
		Accession	Description	Score	Coverage	# Proteins	# Unique Peptides	# Peptides	# PSMs	# AAs		calc. pI
		P37831	Linoleate 9S-lipoxygenase 1 OS=Solanum tuberosum GN=LOX1.1 PE=2 SV=1 - [LOX11_SOLTU]	650.862	14.05	4	1	8	23	861		5.66846
	High	MSDFLTYALK	1	8	2	O22507;P37831		0	0	0.08368		0.0534258	2	1188.6	-0.881645	20.1667	0
		Accession	Description	Score	Coverage	# Proteins	# Unique Peptides	# Peptides	# PSMs	# AAs		calc. pI
		O22507	Probable linoleate 9S-lipoxygenase 7 OS=Solanum tuberosum GN=LOX1.7 PE=2 SV=1 - [LOX17_SOLTU]	662.24	13.82	2	1	8	22	861		5.71924
		P37831	Linoleate 9S-lipoxygenase 1 OS=Solanum tuberosum GN=LOX1.1 PE=2 SV=1 - [LOX11_SOLTU]	650.862	14.05	4	1	8	23	861		5.66846
	High	ALTAAIPLEmIR	1	5	2	P37831;O22507	M10(Oxidation)	0	0	0.1669		2.36063	2	1314.74	-4.52023	8.2	0
		Accession	Description	Score	Coverage	# Proteins	# Unique Peptides	# Peptides	# PSMs	# AAs		calc. pI
		O22507	Probable linoleate 9S-lipoxygenase 7 OS=Solanum tuberosum GN=LOX1.7 PE=2 SV=1 - [LOX17_SOLTU]	662.24	13.82	2	1	8	22	861		5.71924
		P37831	Linoleate 9S-lipoxygenase 1 OS=Solanum tuberosum GN=LOX1.1 PE=2 SV=1 - [LOX11_SOLTU]	650.862	14.05	4	1	8	23	861		5.66846
	High	FPTPLVIK	2	8	2	O22507;P37831		0	0	0.1866		3.22667	2	914.553	-20.2153	28.6833	0
		Accession	Description	Score	Coverage	# Proteins	# Unique Peptides	# Peptides	# PSMs	# AAs		calc. pI
		O22507	Probable linoleate 9S-lipoxygenase 7 OS=Solanum tuberosum GN=LOX1.7 PE=2 SV=1 - [LOX17_SOLTU]	662.24	13.82	2	1	8	22	861		5.71924
		P37831	Linoleate 9S-lipoxygenase 1 OS=Solanum tuberosum GN=LOX1.1 PE=2 SV=1 - [LOX11_SOLTU]	650.862	14.05	4	1	8	23	861		5.66846
Q076A5	Myosin-4 OS=Canis familiaris GN=MYH4 PE=3 SV=1 - [MYH4_CANFA]	557.739	5.52	7	1	9	23	1939	222.863	5.75732
	A2	Sequence	# PSMs	# Proteins	# Protein Groups	Protein Group Accessions	Modifications	ΔCn	q-Value	PEP		Exp Value	Charge	MH+ [Da]	ΔM [ppm]	RT [min]	# Missed Cleavages
	High	LQSEVEDLMIDVER	4	1	1	Q076A5		0	0	0.01946		8.66394e-07	2	1675.81	-5.90635	30.9833	0
		Accession	Description	Score	Coverage	# Proteins	# Unique Peptides	# Peptides	# PSMs	# AAs		calc. pI
		Q076A5	Myosin-4 OS=Canis familiaris GN=MYH4 PE=3 SV=1 - [MYH4_CANFA]	557.739	5.52	7	1	9	23	1939		5.75732
	High	LASADIETYLLEK	2	40	3	Q90339;Q8MJV1;Q076A5		0	0	0.008843		4.08286e-05	2	1465.77	-4.22161	19.85	0
		Accession	Description	Score	Coverage	# Proteins	# Unique Peptides	# Peptides	# PSMs	# AAs		calc. pI
		Q90339	Myosin heavy chain, fast skeletal muscle OS=Cyprinus carpio PE=2 SV=2 - [MYSS_CYPCA]	2130.11	14.68	31	16	24	83	1935		5.71924
		Q076A5	Myosin-4 OS=Canis familiaris GN=MYH4 PE=3 SV=1 - [MYH4_CANFA]	557.739	5.52	7	1	9	23	1939		5.75732
		Q8MJV1	Myosin-2 OS=Equus caballus GN=MYH2 PE=2 SV=1 - [MYH2_HORSE]	400.29	5.16	10	3	10	25	1937		5.79541
	High	LEQQVDDLEGSLEQEKK	2	34	3	Q90339;Q8MJV1;Q076A5		0	0	0.01769		0.000353949	3	1987.94	-19.7212	25.8333	1
		Accession	Description	Score	Coverage	# Proteins	# Unique Peptides	# Peptides	# PSMs	# AAs		calc. pI
		Q90339	Myosin heavy chain, fast skeletal muscle OS=Cyprinus carpio PE=2 SV=2 - [MYSS_CYPCA]	2130.11	14.68	31	16	24	83	1935		5.71924
		Q076A5	Myosin-4 OS=Canis familiaris GN=MYH4 PE=3 SV=1 - [MYH4_CANFA]	557.739	5.52	7	1	9	23	1939		5.75732
		Q8MJV1	Myosin-2 OS=Equus caballus GN=MYH2 PE=2 SV=1 - [MYH2_HORSE]	400.29	5.16	10	3	10	25	1937		5.79541
	High	DIDDLELTLAK	1	43	4	Q90339;Q8MJV1;Q076A5;A2AQP0		0	0	0.01905		0.00101898	2	1245.62	-27.7917	17.4333	0
		Accession	Description	Score	Coverage	# Proteins	# Unique Peptides	# Peptides	# PSMs	# AAs		calc. pI
		Q90339	Myosin heavy chain, fast skeletal muscle OS=Cyprinus carpio PE=2 SV=2 - [MYSS_CYPCA]	2130.11	14.68	31	16	24	83	1935		5.71924
		Q076A5	Myosin-4 OS=Canis familiaris GN=MYH4 PE=3 SV=1 - [MYH4_CANFA]	557.739	5.52	7	1	9	23	1939		5.75732
		Q8MJV1	Myosin-2 OS=Equus caballus GN=MYH2 PE=2 SV=1 - [MYH2_HORSE]	400.29	5.16	10	3	10	25	1937		5.79541
		A2AQP0	Myosin-7B OS=Mus musculus GN=Myh7b PE=3 SV=1 - [MYH7B_MOUSE]	273.587	2.73	3	2	5	15	1941		5.88428
	High	AITDAAmMAEELKK	6	46	4	Q90339;Q8MJV1;Q076A5;A2AQP0	M7(Oxidation)	0	0	0.1536		0.00531838	3	1537.74	-14.5015	26.8833	1
		Accession	Description	Score	Coverage	# Proteins	# Unique Peptides	# Peptides	# PSMs	# AAs		calc. pI
		Q90339	Myosin heavy chain, fast skeletal muscle OS=Cyprinus carpio PE=2 SV=2 - [MYSS_CYPCA]	2130.11	14.68	31	16	24	83	1935		5.71924
		Q076A5	Myosin-4 OS=Canis familiaris GN=MYH4 PE=3 SV=1 - [MYH4_CANFA]	557.739	5.52	7	1	9	23	1939		5.75732
		Q8MJV1	Myosin-2 OS=Equus caballus GN=MYH2 PE=2 SV=1 - [MYH2_HORSE]	400.29	5.16	10	3	10	25	1937		5.79541
		A2AQP0	Myosin-7B OS=Mus musculus GN=Myh7b PE=3 SV=1 - [MYH7B_MOUSE]	273.587	2.73	3	2	5	15	1941		5.88428
	High	TKLEQQVDDLEGSLEQEK	1	18	3	Q90339;Q8MJV1;Q076A5		0	0	0.01752		0.00460878	3	2088.97	-26.7522	29.15	1
		Accession	Description	Score	Coverage	# Proteins	# Unique Peptides	# Peptides	# PSMs	# AAs		calc. pI
		Q90339	Myosin heavy chain, fast skeletal muscle OS=Cyprinus carpio PE=2 SV=2 - [MYSS_CYPCA]	2130.11	14.68	31	16	24	83	1935		5.71924
		Q076A5	Myosin-4 OS=Canis familiaris GN=MYH4 PE=3 SV=1 - [MYH4_CANFA]	557.739	5.52	7	1	9	23	1939		5.75732
		Q8MJV1	Myosin-2 OS=Equus caballus GN=MYH2 PE=2 SV=1 - [MYH2_HORSE]	400.29	5.16	10	3	10	25	1937		5.79541
	High	NFDKVLAEWK	1	11	2	Q90339;Q076A5		0	0	0.08647		0.0285361	2	1249.62	-26.4783	16.8167	1
		Accession	Description	Score	Coverage	# Proteins	# Unique Peptides	# Peptides	# PSMs	# AAs		calc. pI
		Q90339	Myosin heavy chain, fast skeletal muscle OS=Cyprinus carpio PE=2 SV=2 - [MYSS_CYPCA]	2130.11	14.68	31	16	24	83	1935		5.71924
		Q076A5	Myosin-4 OS=Canis familiaris GN=MYH4 PE=3 SV=1 - [MYH4_CANFA]	557.739	5.52	7	1	9	23	1939		5.75732
	High	AITDAAMMAEELKK	3	46	4	Q90339;Q8MJV1;Q076A5;A2AQP0		0	0	0.08976		0.0661564	3	1521.73	-25.6186	28.4	1
		Accession	Description	Score	Coverage	# Proteins	# Unique Peptides	# Peptides	# PSMs	# AAs		calc. pI
		Q90339	Myosin heavy chain, fast skeletal muscle OS=Cyprinus carpio PE=2 SV=2 - [MYSS_CYPCA]	2130.11	14.68	31	16	24	83	1935		5.71924
		Q076A5	Myosin-4 OS=Canis familiaris GN=MYH4 PE=3 SV=1 - [MYH4_CANFA]	557.739	5.52	7	1	9	23	1939		5.75732
		Q8MJV1	Myosin-2 OS=Equus caballus GN=MYH2 PE=2 SV=1 - [MYH2_HORSE]	400.29	5.16	10	3	10	25	1937		5.79541
		A2AQP0	Myosin-7B OS=Mus musculus GN=Myh7b PE=3 SV=1 - [MYH7B_MOUSE]	273.587	2.73	3	2	5	15	1941		5.88428
	High	KAITDAAMMAEELKK	2	46	4	Q90339;Q8MJV1;Q076A5;A2AQP0		0	0	0.1508		0.233749	3	1649.82	-21.4899	26.6167	2
		Accession	Description	Score	Coverage	# Proteins	# Unique Peptides	# Peptides	# PSMs	# AAs		calc. pI
		Q90339	Myosin heavy chain, fast skeletal muscle OS=Cyprinus carpio PE=2 SV=2 - [MYSS_CYPCA]	2130.11	14.68	31	16	24	83	1935		5.71924
		Q076A5	Myosin-4 OS=Canis familiaris GN=MYH4 PE=3 SV=1 - [MYH4_CANFA]	557.739	5.52	7	1	9	23	1939		5.75732
		Q8MJV1	Myosin-2 OS=Equus caballus GN=MYH2 PE=2 SV=1 - [MYH2_HORSE]	400.29	5.16	10	3	10	25	1937		5.79541
		A2AQP0	Myosin-7B OS=Mus musculus GN=Myh7b PE=3 SV=1 - [MYH7B_MOUSE]	273.587	2.73	3	2	5	15	1941		5.88428
	High	ALQEAHQQTLDDLQAEEDKVNTLTK	1	21	3	Q90339;Q8MJV1;Q076A5		0	0	0.09623		4.32787	4	2838.34	-26.7485	28.7	1
		Accession	Description	Score	Coverage	# Proteins	# Unique Peptides	# Peptides	# PSMs	# AAs		calc. pI
		Q90339	Myosin heavy chain, fast skeletal muscle OS=Cyprinus carpio PE=2 SV=2 - [MYSS_CYPCA]	2130.11	14.68	31	16	24	83	1935		5.71924
		Q076A5	Myosin-4 OS=Canis familiaris GN=MYH4 PE=3 SV=1 - [MYH4_CANFA]	557.739	5.52	7	1	9	23	1939		5.75732
		Q8MJV1	Myosin-2 OS=Equus caballus GN=MYH2 PE=2 SV=1 - [MYH2_HORSE]	400.29	5.16	10	3	10	25	1937		5.79541
Q3YJS9	Patatin-3-Kuras 1 OS=Solanum tuberosum GN=pat3-k1 PE=1 SV=1 - [PT3K1_SOLTU]	529.204	21.66	2	3	5	19	374	41.1667	5.04639
	A2	Sequence	# PSMs	# Proteins	# Protein Groups	Protein Group Accessions	Modifications	ΔCn	q-Value	PEP		Exp Value	Charge	MH+ [Da]	ΔM [ppm]	RT [min]	# Missed Cleavages
	High	VHQALTEVAISSFDIK	7	32	6	Q3YJT4;Q2MY44;Q42502;Q2MY43;P11768;Q3YJS9		0	0	0.003519		1.0905e-06	2	1757.9	-24.2209	29.4333	0
		Accession	Description	Score	Coverage	# Proteins	# Unique Peptides	# Peptides	# PSMs	# AAs		calc. pI
		Q42502	Patatin-2-Kuras 3 OS=Solanum tuberosum GN=pat2-k3 PE=1 SV=1 - [PT2K3_SOLTU]	1958.26	27.72	5	2	5	23	386		5.90967
		P11768	Patatin group M-1 OS=Solanum tuberosum PE=2 SV=1 - [PATM1_SOLTU]	1848.27	28.5	8	2	5	25	386		5.35107
		Q2MY44	Patatin-07 OS=Solanum tuberosum PE=2 SV=1 - [PAT07_SOLTU]	1192.25	26.94	5	3	6	20	386		5.47803
		Q3YJS9	Patatin-3-Kuras 1 OS=Solanum tuberosum GN=pat3-k1 PE=1 SV=1 - [PT3K1_SOLTU]	529.204	21.66	2	3	5	19	374		5.04639
		Q3YJT4	Patatin-1-Kuras 2 OS=Solanum tuberosum GN=pat1-k2 PE=1 SV=1 - [PT1K2_SOLTU]	486.53	18.67	7	4	6	15	375		5.57959
		Q2MY43	Patatin-08 OS=Solanum tuberosum PE=2 SV=1 - [PAT08_SOLTU]	461.117	7.75	4	1	2	11	387		5.2749
	High	QMLLLSLGTGTNSEFAK	1	1	1	Q3YJS9		0	0	0.003773		4.10247e-05	2	1809.93	-6.78365	19.8833	0
		Accession	Description	Score	Coverage	# Proteins	# Unique Peptides	# Peptides	# PSMs	# AAs		calc. pI
		Q3YJS9	Patatin-3-Kuras 1 OS=Solanum tuberosum GN=pat3-k1 PE=1 SV=1 - [PT3K1_SOLTU]	529.204	21.66	2	3	5	19	374		5.04639
	High	SAASSYMNDYYLSTVFQALDSQNNYLR	1	1	1	Q3YJS9		0	0	0.01052		1.4731e-05	3	3121.37	-15.2127	10.75	0
		Accession	Description	Score	Coverage	# Proteins	# Unique Peptides	# Peptides	# PSMs	# AAs		calc. pI
		Q3YJS9	Patatin-3-Kuras 1 OS=Solanum tuberosum GN=pat3-k1 PE=1 SV=1 - [PT3K1_SOLTU]	529.204	21.66	2	3	5	19	374		5.04639
	High	DIIPFYFDHGPK	8	1	1	Q3YJS9		0	0	0.02075		0.00215691	2	1448.68	-29.6877	17.7	0
		Accession	Description	Score	Coverage	# Proteins	# Unique Peptides	# Peptides	# PSMs	# AAs		calc. pI
		Q3YJS9	Patatin-3-Kuras 1 OS=Solanum tuberosum GN=pat3-k1 PE=1 SV=1 - [PT3K1_SOLTU]	529.204	21.66	2	3	5	19	374		5.04639
	Low	YLmQVLQEK	2	15	7	Q3YJT4;Q2MY44;Q42502;P11768;Q8LPW4;Q2MY43;Q3YJS9	M3(Oxidation)	0	0.051	0.5046		6.34845	2	1167.58	-24.2749	6.15	0
		Accession	Description	Score	Coverage	# Proteins	# Unique Peptides	# Peptides	# PSMs	# AAs		calc. pI
		Q42502	Patatin-2-Kuras 3 OS=Solanum tuberosum GN=pat2-k3 PE=1 SV=1 - [PT2K3_SOLTU]	1958.26	27.72	5	2	5	23	386		5.90967
		P11768	Patatin group M-1 OS=Solanum tuberosum PE=2 SV=1 - [PATM1_SOLTU]	1848.27	28.5	8	2	5	25	386		5.35107
		Q2MY44	Patatin-07 OS=Solanum tuberosum PE=2 SV=1 - [PAT07_SOLTU]	1192.25	26.94	5	3	6	20	386		5.47803
		Q3YJS9	Patatin-3-Kuras 1 OS=Solanum tuberosum GN=pat3-k1 PE=1 SV=1 - [PT3K1_SOLTU]	529.204	21.66	2	3	5	19	374		5.04639
		Q3YJT4	Patatin-1-Kuras 2 OS=Solanum tuberosum GN=pat1-k2 PE=1 SV=1 - [PT1K2_SOLTU]	486.53	18.67	7	4	6	15	375		5.57959
		Q2MY43	Patatin-08 OS=Solanum tuberosum PE=2 SV=1 - [PAT08_SOLTU]	461.117	7.75	4	1	2	11	387		5.2749
		Q8LPW4	Patatin-17 OS=Solanum cardiophyllum PE=1 SV=1 - [PAT17_SOLCD]	68.01	6.74	1	1	2	3	386		5.05908
P06576	ATP synthase subunit beta, mitochondrial OS=Homo sapiens GN=ATP5B PE=1 SV=3 - [ATPB_HUMAN]	508.154	22.31	551	1	9	19	529	56.5246	5.40186
	A2	Sequence	# PSMs	# Proteins	# Protein Groups	Protein Group Accessions	Modifications	ΔCn	q-Value	PEP		Exp Value	Charge	MH+ [Da]	ΔM [ppm]	RT [min]	# Missed Cleavages
	High	AIAELGIYPAVDPLDSTSR	2	9	2	Q9PTY0;P06576		0	0	0.02036		4.80789e-07	2	1988.02	-8.18299	19.0167	0
		Accession	Description	Score	Coverage	# Proteins	# Unique Peptides	# Peptides	# PSMs	# AAs		calc. pI
		P06576	ATP synthase subunit beta, mitochondrial OS=Homo sapiens GN=ATP5B PE=1 SV=3 - [ATPB_HUMAN]	508.154	22.31	551	1	9	19	529		5.40186
		Q9PTY0	ATP synthase subunit beta, mitochondrial OS=Cyprinus carpio GN=atp5b PE=2 SV=1 - [ATPB_CYPCA]	295.027	24.52	547	1	9	12	518		5.17334
	High	FTQAGSEVSALLGR	2	233	2	Q9PTY0;P06576		0	0	0.02008		4.3978e-06	2	1435.71	-29.0573	29.1667	0
		Accession	Description	Score	Coverage	# Proteins	# Unique Peptides	# Peptides	# PSMs	# AAs		calc. pI
		P06576	ATP synthase subunit beta, mitochondrial OS=Homo sapiens GN=ATP5B PE=1 SV=3 - [ATPB_HUMAN]	508.154	22.31	551	1	9	19	529		5.40186
		Q9PTY0	ATP synthase subunit beta, mitochondrial OS=Cyprinus carpio GN=atp5b PE=2 SV=1 - [ATPB_CYPCA]	295.027	24.52	547	1	9	12	518		5.17334
	High	VALTGLTVAEYFR	1	16	2	Q9PTY0;P06576		0	0	0.01805		7.97377e-06	2	1439.78	-5.99252	20.3667	0
		Accession	Description	Score	Coverage	# Proteins	# Unique Peptides	# Peptides	# PSMs	# AAs		calc. pI
		P06576	ATP synthase subunit beta, mitochondrial OS=Homo sapiens GN=ATP5B PE=1 SV=3 - [ATPB_HUMAN]	508.154	22.31	551	1	9	19	529		5.40186
		Q9PTY0	ATP synthase subunit beta, mitochondrial OS=Cyprinus carpio GN=atp5b PE=2 SV=1 - [ATPB_CYPCA]	295.027	24.52	547	1	9	12	518		5.17334
	High	FLSQPFQVAEVFTGHMGK	4	5	1	P06576		0	0	0.006409		3.14464e-05	3	2022.98	-15.2965	11.5	0
		Accession	Description	Score	Coverage	# Proteins	# Unique Peptides	# Peptides	# PSMs	# AAs		calc. pI
		P06576	ATP synthase subunit beta, mitochondrial OS=Homo sapiens GN=ATP5B PE=1 SV=3 - [ATPB_HUMAN]	508.154	22.31	551	1	9	19	529		5.40186
	High	TVLIMELINNVAK	1	48	2	Q9PTY0;P06576		0	0	0.02558		0.00215846	2	1457.83	-6.70032	22.2167	0
		Accession	Description	Score	Coverage	# Proteins	# Unique Peptides	# Peptides	# PSMs	# AAs		calc. pI
		P06576	ATP synthase subunit beta, mitochondrial OS=Homo sapiens GN=ATP5B PE=1 SV=3 - [ATPB_HUMAN]	508.154	22.31	551	1	9	19	529		5.40186
		Q9PTY0	ATP synthase subunit beta, mitochondrial OS=Cyprinus carpio GN=atp5b PE=2 SV=1 - [ATPB_CYPCA]	295.027	24.52	547	1	9	12	518		5.17334
	High	FLSQPFQVAEVFTGHmGK	4	5	1	P06576	M16(Oxidation)	0	0	0.03211		0.00334064	3	2039	-3.90366	21.0333	0
		Accession	Description	Score	Coverage	# Proteins	# Unique Peptides	# Peptides	# PSMs	# AAs		calc. pI
		P06576	ATP synthase subunit beta, mitochondrial OS=Homo sapiens GN=ATP5B PE=1 SV=3 - [ATPB_HUMAN]	508.154	22.31	551	1	9	19	529		5.40186
	High	VVDLLAPYAK	1	42	2	Q9PTY0;P06576		0	0	0.03578		0.0218142	2	1088.61	-25.8568	28	0
		Accession	Description	Score	Coverage	# Proteins	# Unique Peptides	# Peptides	# PSMs	# AAs		calc. pI
		P06576	ATP synthase subunit beta, mitochondrial OS=Homo sapiens GN=ATP5B PE=1 SV=3 - [ATPB_HUMAN]	508.154	22.31	551	1	9	19	529		5.40186
		Q9PTY0	ATP synthase subunit beta, mitochondrial OS=Cyprinus carpio GN=atp5b PE=2 SV=1 - [ATPB_CYPCA]	295.027	24.52	547	1	9	12	518		5.17334
	High	TREGNDLYHEMIESGVINLK	1	7	2	Q9PTY0;P06576		0	0	0.2015		0.0571243	3	2318.15	1.30512	30.2667	1
		Accession	Description	Score	Coverage	# Proteins	# Unique Peptides	# Peptides	# PSMs	# AAs		calc. pI
		P06576	ATP synthase subunit beta, mitochondrial OS=Homo sapiens GN=ATP5B PE=1 SV=3 - [ATPB_HUMAN]	508.154	22.31	551	1	9	19	529		5.40186
		Q9PTY0	ATP synthase subunit beta, mitochondrial OS=Cyprinus carpio GN=atp5b PE=2 SV=1 - [ATPB_CYPCA]	295.027	24.52	547	1	9	12	518		5.17334
	High	IGLFGGAGVGK	2	479	2	Q9PTY0;P06576		0	0	0.08092		0.103545	2	975.563	0.678665	28.1833	0
		Accession	Description	Score	Coverage	# Proteins	# Unique Peptides	# Peptides	# PSMs	# AAs		calc. pI
		P06576	ATP synthase subunit beta, mitochondrial OS=Homo sapiens GN=ATP5B PE=1 SV=3 - [ATPB_HUMAN]	508.154	22.31	551	1	9	19	529		5.40186
		Q9PTY0	ATP synthase subunit beta, mitochondrial OS=Cyprinus carpio GN=atp5b PE=2 SV=1 - [ATPB_CYPCA]	295.027	24.52	547	1	9	12	518		5.17334
	High	EGNDLYHEMIESGVINLK	1	7	2	Q9PTY0;P06576		0	0.002	0.2931		11.6096	3	2061.01	6.36846	30.75	0
		Accession	Description	Score	Coverage	# Proteins	# Unique Peptides	# Peptides	# PSMs	# AAs		calc. pI
		P06576	ATP synthase subunit beta, mitochondrial OS=Homo sapiens GN=ATP5B PE=1 SV=3 - [ATPB_HUMAN]	508.154	22.31	551	1	9	19	529		5.40186
		Q9PTY0	ATP synthase subunit beta, mitochondrial OS=Cyprinus carpio GN=atp5b PE=2 SV=1 - [ATPB_CYPCA]	295.027	24.52	547	1	9	12	518		5.17334
P58515	Serine protease inhibitor 2 OS=Solanum tuberosum PE=1 SV=1 - [SPI2_SOLTU]	488.832	55.38	7	1	6	13	186	20.103	5.2749
	A2	Sequence	# PSMs	# Proteins	# Protein Groups	Protein Group Accessions	Modifications	ΔCn	q-Value	PEP		Exp Value	Charge	MH+ [Da]	ΔM [ppm]	RT [min]	# Missed Cleavages
	High	LPSDATPVLDVTGKELDSR	2	1	1	P58515		0	0	0.00329		2.58664e-06	3	2013.03	-7.56795	27.95	1
		Accession	Description	Score	Coverage	# Proteins	# Unique Peptides	# Peptides	# PSMs	# AAs		calc. pI
		P58515	Serine protease inhibitor 2 OS=Solanum tuberosum PE=1 SV=1 - [SPI2_SOLTU]	488.832	55.38	7	1	6	13	186		5.2749
	High	IISTFWGALGGDVYLGK	3	5	2	P58515;Q41448		0	0	0.006716		7.24382e-06	2	1796.93	-17.9796	10.5167	0
		Accession	Description	Score	Coverage	# Proteins	# Unique Peptides	# Peptides	# PSMs	# AAs		calc. pI
		P58515	Serine protease inhibitor 2 OS=Solanum tuberosum PE=1 SV=1 - [SPI2_SOLTU]	488.832	55.38	7	1	6	13	186		5.2749
		Q41448	Aspartic protease inhibitor 7 OS=Solanum tuberosum PE=2 SV=1 - [API7_SOLTU]	467.43	36.65	1	2	6	14	221		8.52881
	High	VGDYDASLGTMLLETGGTIGQADSSWFK	3	6	2	P58515;Q41484		0	0	0.001384		5.65142e-06	2	2919.35	-6.67885	22.8	0
		Accession	Description	Score	Coverage	# Proteins	# Unique Peptides	# Peptides	# PSMs	# AAs		calc. pI
		P58515	Serine protease inhibitor 2 OS=Solanum tuberosum PE=1 SV=1 - [SPI2_SOLTU]	488.832	55.38	7	1	6	13	186		5.2749
		Q41484	Serine protease inhibitor 5 OS=Solanum tuberosum PE=1 SV=1 - [SPI5_SOLTU]	336.853	27.7	2	1	3	9	213		7.21045
	High	LcVSYTIWK	3	15	3	P16348;P58515;Q41484	C2(Carbamidomethyl)	0	0	0.1463		0.0448957	2	1169.58	-20.5646	17.1	0
		Accession	Description	Score	Coverage	# Proteins	# Unique Peptides	# Peptides	# PSMs	# AAs		calc. pI
		P58515	Serine protease inhibitor 2 OS=Solanum tuberosum PE=1 SV=1 - [SPI2_SOLTU]	488.832	55.38	7	1	6	13	186		5.2749
		P16348	Aspartic protease inhibitor 11 OS=Solanum tuberosum PE=1 SV=1 - [API11_SOLTU]	422.203	56.38	7	2	6	11	188		7.59131
		Q41484	Serine protease inhibitor 5 OS=Solanum tuberosum PE=1 SV=1 - [SPI5_SOLTU]	336.853	27.7	2	1	3	9	213		7.21045
	High	YNSDVGPSGTPVR	1	14	3	P16348;P58515;Q41448		0	0.002	0.2887		0.0148143	2	1348.66	4.82116	11.8667	0
		Accession	Description	Score	Coverage	# Proteins	# Unique Peptides	# Peptides	# PSMs	# AAs		calc. pI
		P58515	Serine protease inhibitor 2 OS=Solanum tuberosum PE=1 SV=1 - [SPI2_SOLTU]	488.832	55.38	7	1	6	13	186		5.2749
		Q41448	Aspartic protease inhibitor 7 OS=Solanum tuberosum PE=2 SV=1 - [API7_SOLTU]	467.43	36.65	1	2	6	14	221		8.52881
		P16348	Aspartic protease inhibitor 11 OS=Solanum tuberosum PE=1 SV=1 - [API11_SOLTU]	422.203	56.38	7	2	6	11	188		7.59131
	High	RLALVNENPLDVLFQEV	1	10	3	P16348;P58515;Q41448		0	0.003	0.3049		9.75566e-06	2	1969.04	-18.8305	11.5667	1
		Accession	Description	Score	Coverage	# Proteins	# Unique Peptides	# Peptides	# PSMs	# AAs		calc. pI
		P58515	Serine protease inhibitor 2 OS=Solanum tuberosum PE=1 SV=1 - [SPI2_SOLTU]	488.832	55.38	7	1	6	13	186		5.2749
		Q41448	Aspartic protease inhibitor 7 OS=Solanum tuberosum PE=2 SV=1 - [API7_SOLTU]	467.43	36.65	1	2	6	14	221		8.52881
		P16348	Aspartic protease inhibitor 11 OS=Solanum tuberosum PE=1 SV=1 - [API11_SOLTU]	422.203	56.38	7	2	6	11	188		7.59131
Q3YJT4	Patatin-1-Kuras 2 OS=Solanum tuberosum GN=pat1-k2 PE=1 SV=1 - [PT1K2_SOLTU]	486.53	18.67	7	4	6	15	375	41.2888	5.57959
	A2	Sequence	# PSMs	# Proteins	# Protein Groups	Protein Group Accessions	Modifications	ΔCn	q-Value	PEP		Exp Value	Charge	MH+ [Da]	ΔM [ppm]	RT [min]	# Missed Cleavages
	High	VQENALTGTTTKADDASEANMELLAQVGENLLK	1	5	1	Q3YJT4		0	0	0.002128		2.14071e-07	3	3474.81	24.6446	33.25	1
		Accession	Description	Score	Coverage	# Proteins	# Unique Peptides	# Peptides	# PSMs	# AAs		calc. pI
		Q3YJT4	Patatin-1-Kuras 2 OS=Solanum tuberosum GN=pat1-k2 PE=1 SV=1 - [PT1K2_SOLTU]	486.53	18.67	7	4	6	15	375		5.57959
	High	VHQALTEVAISSFDIK	7	32	6	Q3YJT4;Q2MY44;Q42502;Q2MY43;P11768;Q3YJS9		0	0	0.003519		1.0905e-06	2	1757.9	-24.2209	29.4333	0
		Accession	Description	Score	Coverage	# Proteins	# Unique Peptides	# Peptides	# PSMs	# AAs		calc. pI
		Q42502	Patatin-2-Kuras 3 OS=Solanum tuberosum GN=pat2-k3 PE=1 SV=1 - [PT2K3_SOLTU]	1958.26	27.72	5	2	5	23	386		5.90967
		P11768	Patatin group M-1 OS=Solanum tuberosum PE=2 SV=1 - [PATM1_SOLTU]	1848.27	28.5	8	2	5	25	386		5.35107
		Q2MY44	Patatin-07 OS=Solanum tuberosum PE=2 SV=1 - [PAT07_SOLTU]	1192.25	26.94	5	3	6	20	386		5.47803
		Q3YJS9	Patatin-3-Kuras 1 OS=Solanum tuberosum GN=pat3-k1 PE=1 SV=1 - [PT3K1_SOLTU]	529.204	21.66	2	3	5	19	374		5.04639
		Q3YJT4	Patatin-1-Kuras 2 OS=Solanum tuberosum GN=pat1-k2 PE=1 SV=1 - [PT1K2_SOLTU]	486.53	18.67	7	4	6	15	375		5.57959
		Q2MY43	Patatin-08 OS=Solanum tuberosum PE=2 SV=1 - [PAT08_SOLTU]	461.117	7.75	4	1	2	11	387		5.2749
	High	ADDASEANMELLAQVGENLLK	3	6	1	Q3YJT4		0	0	0.002473		2.00348e-06	2	2231.04	-19.7253	12	0
		Accession	Description	Score	Coverage	# Proteins	# Unique Peptides	# Peptides	# PSMs	# AAs		calc. pI
		Q3YJT4	Patatin-1-Kuras 2 OS=Solanum tuberosum GN=pat1-k2 PE=1 SV=1 - [PT1K2_SOLTU]	486.53	18.67	7	4	6	15	375		5.57959
	High	AQEDPAFASIR	1	6	1	Q3YJT4		0	0	0.115		0.290527	2	1204.59	-7.65235	25.0667	0
		Accession	Description	Score	Coverage	# Proteins	# Unique Peptides	# Peptides	# PSMs	# AAs		calc. pI
		Q3YJT4	Patatin-1-Kuras 2 OS=Solanum tuberosum GN=pat1-k2 PE=1 SV=1 - [PT1K2_SOLTU]	486.53	18.67	7	4	6	15	375		5.57959
	High	RAQEDPAFASIR	1	6	1	Q3YJT4		0	0.002	0.2972		10.1774	3	1360.7	5.86861	24.1333	1
		Accession	Description	Score	Coverage	# Proteins	# Unique Peptides	# Peptides	# PSMs	# AAs		calc. pI
		Q3YJT4	Patatin-1-Kuras 2 OS=Solanum tuberosum GN=pat1-k2 PE=1 SV=1 - [PT1K2_SOLTU]	486.53	18.67	7	4	6	15	375		5.57959
	Low	YLmQVLQEK	2	15	7	Q3YJT4;Q2MY44;Q42502;P11768;Q8LPW4;Q2MY43;Q3YJS9	M3(Oxidation)	0	0.051	0.5046		6.34845	2	1167.58	-24.2749	6.15	0
		Accession	Description	Score	Coverage	# Proteins	# Unique Peptides	# Peptides	# PSMs	# AAs		calc. pI
		Q42502	Patatin-2-Kuras 3 OS=Solanum tuberosum GN=pat2-k3 PE=1 SV=1 - [PT2K3_SOLTU]	1958.26	27.72	5	2	5	23	386		5.90967
		P11768	Patatin group M-1 OS=Solanum tuberosum PE=2 SV=1 - [PATM1_SOLTU]	1848.27	28.5	8	2	5	25	386		5.35107
		Q2MY44	Patatin-07 OS=Solanum tuberosum PE=2 SV=1 - [PAT07_SOLTU]	1192.25	26.94	5	3	6	20	386		5.47803
		Q3YJS9	Patatin-3-Kuras 1 OS=Solanum tuberosum GN=pat3-k1 PE=1 SV=1 - [PT3K1_SOLTU]	529.204	21.66	2	3	5	19	374		5.04639
		Q3YJT4	Patatin-1-Kuras 2 OS=Solanum tuberosum GN=pat1-k2 PE=1 SV=1 - [PT1K2_SOLTU]	486.53	18.67	7	4	6	15	375		5.57959
		Q2MY43	Patatin-08 OS=Solanum tuberosum PE=2 SV=1 - [PAT08_SOLTU]	461.117	7.75	4	1	2	11	387		5.2749
		Q8LPW4	Patatin-17 OS=Solanum cardiophyllum PE=1 SV=1 - [PAT17_SOLCD]	68.01	6.74	1	1	2	3	386		5.05908
Q41448	Aspartic protease inhibitor 7 OS=Solanum tuberosum PE=2 SV=1 - [API7_SOLTU]	467.43	36.65	1	2	6	14	221	24.4695	8.52881
	A2	Sequence	# PSMs	# Proteins	# Protein Groups	Protein Group Accessions	Modifications	ΔCn	q-Value	PEP		Exp Value	Charge	MH+ [Da]	ΔM [ppm]	RT [min]	# Missed Cleavages
	High	TMLLETGGTIGQADSSYFK	4	6	2	P16348;Q41448		0	0	0.0004332		4.33132e-10	2	2018.94	-18.474	8.73333	0
		Accession	Description	Score	Coverage	# Proteins	# Unique Peptides	# Peptides	# PSMs	# AAs		calc. pI
		Q41448	Aspartic protease inhibitor 7 OS=Solanum tuberosum PE=2 SV=1 - [API7_SOLTU]	467.43	36.65	1	2	6	14	221		8.52881
		P16348	Aspartic protease inhibitor 11 OS=Solanum tuberosum PE=1 SV=1 - [API11_SOLTU]	422.203	56.38	7	2	6	11	188		7.59131
	High	IISTFWGALGGDVYLGK	3	5	2	P58515;Q41448		0	0	0.006716		7.24382e-06	2	1796.93	-17.9796	10.5167	0
		Accession	Description	Score	Coverage	# Proteins	# Unique Peptides	# Peptides	# PSMs	# AAs		calc. pI
		P58515	Serine protease inhibitor 2 OS=Solanum tuberosum PE=1 SV=1 - [SPI2_SOLTU]	488.832	55.38	7	1	6	13	186		5.2749
		Q41448	Aspartic protease inhibitor 7 OS=Solanum tuberosum PE=2 SV=1 - [API7_SOLTU]	467.43	36.65	1	2	6	14	221		8.52881
	High	HFLcPFcR	4	3	1	Q41448	C4(Carbamidomethyl); C7(Carbamidomethyl)	0	0	0.1255		0.15912	2	1136.48	-24.933	16.0333	0
		Accession	Description	Score	Coverage	# Proteins	# Unique Peptides	# Peptides	# PSMs	# AAs		calc. pI
		Q41448	Aspartic protease inhibitor 7 OS=Solanum tuberosum PE=2 SV=1 - [API7_SOLTU]	467.43	36.65	1	2	6	14	221		8.52881
	High	YNSDVGPSGTPVR	1	14	3	P16348;P58515;Q41448		0	0.002	0.2887		0.0148143	2	1348.66	4.82116	11.8667	0
		Accession	Description	Score	Coverage	# Proteins	# Unique Peptides	# Peptides	# PSMs	# AAs		calc. pI
		P58515	Serine protease inhibitor 2 OS=Solanum tuberosum PE=1 SV=1 - [SPI2_SOLTU]	488.832	55.38	7	1	6	13	186		5.2749
		Q41448	Aspartic protease inhibitor 7 OS=Solanum tuberosum PE=2 SV=1 - [API7_SOLTU]	467.43	36.65	1	2	6	14	221		8.52881
		P16348	Aspartic protease inhibitor 11 OS=Solanum tuberosum PE=1 SV=1 - [API11_SOLTU]	422.203	56.38	7	2	6	11	188		7.59131
	High	RLALVNENPLDVLFQEV	1	10	3	P16348;P58515;Q41448		0	0.003	0.3049		9.75566e-06	2	1969.04	-18.8305	11.5667	1
		Accession	Description	Score	Coverage	# Proteins	# Unique Peptides	# Peptides	# PSMs	# AAs		calc. pI
		P58515	Serine protease inhibitor 2 OS=Solanum tuberosum PE=1 SV=1 - [SPI2_SOLTU]	488.832	55.38	7	1	6	13	186		5.2749
		Q41448	Aspartic protease inhibitor 7 OS=Solanum tuberosum PE=2 SV=1 - [API7_SOLTU]	467.43	36.65	1	2	6	14	221		8.52881
		P16348	Aspartic protease inhibitor 11 OS=Solanum tuberosum PE=1 SV=1 - [API11_SOLTU]	422.203	56.38	7	2	6	11	188		7.59131
	High	HFLcPFcRDDNFcAK	1	3	1	Q41448	C4(Carbamidomethyl); C7(Carbamidomethyl); C13(Carbamidomethyl)	0	0.005	0.3312		0.16023	3	1986.79	-24.7668	14.5167	1
		Accession	Description	Score	Coverage	# Proteins	# Unique Peptides	# Peptides	# PSMs	# AAs		calc. pI
		Q41448	Aspartic protease inhibitor 7 OS=Solanum tuberosum PE=2 SV=1 - [API7_SOLTU]	467.43	36.65	1	2	6	14	221		8.52881
Q2MY43	Patatin-08 OS=Solanum tuberosum PE=2 SV=1 - [PAT08_SOLTU]	461.117	7.75	4	1	2	11	387	42.6595	5.2749
	A2	Sequence	# PSMs	# Proteins	# Protein Groups	Protein Group Accessions	Modifications	ΔCn	q-Value	PEP		Exp Value	Charge	MH+ [Da]	ΔM [ppm]	RT [min]	# Missed Cleavages
	High	VHQALTEVAISSFDIK	7	32	6	Q3YJT4;Q2MY44;Q42502;Q2MY43;P11768;Q3YJS9		0	0	0.003519		1.0905e-06	2	1757.9	-24.2209	29.4333	0
		Accession	Description	Score	Coverage	# Proteins	# Unique Peptides	# Peptides	# PSMs	# AAs		calc. pI
		Q42502	Patatin-2-Kuras 3 OS=Solanum tuberosum GN=pat2-k3 PE=1 SV=1 - [PT2K3_SOLTU]	1958.26	27.72	5	2	5	23	386		5.90967
		P11768	Patatin group M-1 OS=Solanum tuberosum PE=2 SV=1 - [PATM1_SOLTU]	1848.27	28.5	8	2	5	25	386		5.35107
		Q2MY44	Patatin-07 OS=Solanum tuberosum PE=2 SV=1 - [PAT07_SOLTU]	1192.25	26.94	5	3	6	20	386		5.47803
		Q3YJS9	Patatin-3-Kuras 1 OS=Solanum tuberosum GN=pat3-k1 PE=1 SV=1 - [PT3K1_SOLTU]	529.204	21.66	2	3	5	19	374		5.04639
		Q3YJT4	Patatin-1-Kuras 2 OS=Solanum tuberosum GN=pat1-k2 PE=1 SV=1 - [PT1K2_SOLTU]	486.53	18.67	7	4	6	15	375		5.57959
		Q2MY43	Patatin-08 OS=Solanum tuberosum PE=2 SV=1 - [PAT08_SOLTU]	461.117	7.75	4	1	2	11	387		5.2749
	High	YLMQVLQENLGETR	4	3	1	Q2MY43		0	0	0.0136		5.08868e-06	2	1693.86	2.28595	19.3167	0
		Accession	Description	Score	Coverage	# Proteins	# Unique Peptides	# Peptides	# PSMs	# AAs		calc. pI
		Q2MY43	Patatin-08 OS=Solanum tuberosum PE=2 SV=1 - [PAT08_SOLTU]	461.117	7.75	4	1	2	11	387		5.2749
P16348	Aspartic protease inhibitor 11 OS=Solanum tuberosum PE=1 SV=1 - [API11_SOLTU]	422.203	56.38	7	2	6	11	188	20.5765	7.59131
	A2	Sequence	# PSMs	# Proteins	# Protein Groups	Protein Group Accessions	Modifications	ΔCn	q-Value	PEP		Exp Value	Charge	MH+ [Da]	ΔM [ppm]	RT [min]	# Missed Cleavages
	High	TMLLETGGTIGQADSSYFK	4	6	2	P16348;Q41448		0	0	0.0004332		4.33132e-10	2	2018.94	-18.474	8.73333	0
		Accession	Description	Score	Coverage	# Proteins	# Unique Peptides	# Peptides	# PSMs	# AAs		calc. pI
		Q41448	Aspartic protease inhibitor 7 OS=Solanum tuberosum PE=2 SV=1 - [API7_SOLTU]	467.43	36.65	1	2	6	14	221		8.52881
		P16348	Aspartic protease inhibitor 11 OS=Solanum tuberosum PE=1 SV=1 - [API11_SOLTU]	422.203	56.38	7	2	6	11	188		7.59131
	High	GALGGDVYLGKSPNSDAPcPDGVFR	1	7	1	P16348	C19(Carbamidomethyl)	0	0	0.002944		0.000578397	3	2549.15	-21.3791	16.8	1
		Accession	Description	Score	Coverage	# Proteins	# Unique Peptides	# Peptides	# PSMs	# AAs		calc. pI
		P16348	Aspartic protease inhibitor 11 OS=Solanum tuberosum PE=1 SV=1 - [API11_SOLTU]	422.203	56.38	7	2	6	11	188		7.59131
	High	LSNFGYNLLYcPITPPFLcPFcR	1	3	1	P16348	C11(Carbamidomethyl); C19(Carbamidomethyl); C22(Carbamidomethyl)	0	0	0.01616		0.00761292	3	2849.36	-0.542771	11.4333	0
		Accession	Description	Score	Coverage	# Proteins	# Unique Peptides	# Peptides	# PSMs	# AAs		calc. pI
		P16348	Aspartic protease inhibitor 11 OS=Solanum tuberosum PE=1 SV=1 - [API11_SOLTU]	422.203	56.38	7	2	6	11	188		7.59131
	High	LcVSYTIWK	3	15	3	P16348;P58515;Q41484	C2(Carbamidomethyl)	0	0	0.1463		0.0448957	2	1169.58	-20.5646	17.1	0
		Accession	Description	Score	Coverage	# Proteins	# Unique Peptides	# Peptides	# PSMs	# AAs		calc. pI
		P58515	Serine protease inhibitor 2 OS=Solanum tuberosum PE=1 SV=1 - [SPI2_SOLTU]	488.832	55.38	7	1	6	13	186		5.2749
		P16348	Aspartic protease inhibitor 11 OS=Solanum tuberosum PE=1 SV=1 - [API11_SOLTU]	422.203	56.38	7	2	6	11	188		7.59131
		Q41484	Serine protease inhibitor 5 OS=Solanum tuberosum PE=1 SV=1 - [SPI5_SOLTU]	336.853	27.7	2	1	3	9	213		7.21045
	High	YNSDVGPSGTPVR	1	14	3	P16348;P58515;Q41448		0	0.002	0.2887		0.0148143	2	1348.66	4.82116	11.8667	0
		Accession	Description	Score	Coverage	# Proteins	# Unique Peptides	# Peptides	# PSMs	# AAs		calc. pI
		P58515	Serine protease inhibitor 2 OS=Solanum tuberosum PE=1 SV=1 - [SPI2_SOLTU]	488.832	55.38	7	1	6	13	186		5.2749
		Q41448	Aspartic protease inhibitor 7 OS=Solanum tuberosum PE=2 SV=1 - [API7_SOLTU]	467.43	36.65	1	2	6	14	221		8.52881
		P16348	Aspartic protease inhibitor 11 OS=Solanum tuberosum PE=1 SV=1 - [API11_SOLTU]	422.203	56.38	7	2	6	11	188		7.59131
	High	RLALVNENPLDVLFQEV	1	10	3	P16348;P58515;Q41448		0	0.003	0.3049		9.75566e-06	2	1969.04	-18.8305	11.5667	1
		Accession	Description	Score	Coverage	# Proteins	# Unique Peptides	# Peptides	# PSMs	# AAs		calc. pI
		P58515	Serine protease inhibitor 2 OS=Solanum tuberosum PE=1 SV=1 - [SPI2_SOLTU]	488.832	55.38	7	1	6	13	186		5.2749
		Q41448	Aspartic protease inhibitor 7 OS=Solanum tuberosum PE=2 SV=1 - [API7_SOLTU]	467.43	36.65	1	2	6	14	221		8.52881
		P16348	Aspartic protease inhibitor 11 OS=Solanum tuberosum PE=1 SV=1 - [API11_SOLTU]	422.203	56.38	7	2	6	11	188		7.59131
Q04672	Sucrose-binding protein OS=Glycine max GN=SBP PE=1 SV=1 - [SBP_SOYBN]	404.079	21.76	1	9	9	14	524	60.4846	6.87354
	A2	Sequence	# PSMs	# Proteins	# Protein Groups	Protein Group Accessions	Modifications	ΔCn	q-Value	PEP		Exp Value	Charge	MH+ [Da]	ΔM [ppm]	RT [min]	# Missed Cleavages
	High	DNIVSSLDNVAK	1	1	1	Q04672		0	0	0.02143		7.3146e-05	2	1274.63	-22.7579	17.8833	0
		Accession	Description	Score	Coverage	# Proteins	# Unique Peptides	# Peptides	# PSMs	# AAs		calc. pI
		Q04672	Sucrose-binding protein OS=Glycine max GN=SBP PE=1 SV=1 - [SBP_SOYBN]	404.079	21.76	1	9	9	14	524		6.87354
	High	ESFFFPFELPREER	3	1	1	Q04672		0	0	0.03298		0.000148406	3	1829.87	-6.80624	21.5667	1
		Accession	Description	Score	Coverage	# Proteins	# Unique Peptides	# Peptides	# PSMs	# AAs		calc. pI
		Q04672	Sucrose-binding protein OS=Glycine max GN=SBP PE=1 SV=1 - [SBP_SOYBN]	404.079	21.76	1	9	9	14	524		6.87354
	High	AVLGLVSESETEK	2	1	1	Q04672		0	0	0.03113		0.000365282	2	1361.69	-21.0018	26.4833	0
		Accession	Description	Score	Coverage	# Proteins	# Unique Peptides	# Peptides	# PSMs	# AAs		calc. pI
		Q04672	Sucrose-binding protein OS=Glycine max GN=SBP PE=1 SV=1 - [SBP_SOYBN]	404.079	21.76	1	9	9	14	524		6.87354
	High	HFDSEVVFFNIK	2	1	1	Q04672		0	0	0.01115		0.000328869	2	1481.72	-12.4706	29.0167	0
		Accession	Description	Score	Coverage	# Proteins	# Unique Peptides	# Peptides	# PSMs	# AAs		calc. pI
		Q04672	Sucrose-binding protein OS=Glycine max GN=SBP PE=1 SV=1 - [SBP_SOYBN]	404.079	21.76	1	9	9	14	524		6.87354
	High	LTEVGPDDDEKSWLQR	1	1	1	Q04672		0	0	0.02529		0.000132014	3	1887.85	-28.6275	26.7333	1
		Accession	Description	Score	Coverage	# Proteins	# Unique Peptides	# Peptides	# PSMs	# AAs		calc. pI
		Q04672	Sucrose-binding protein OS=Glycine max GN=SBP PE=1 SV=1 - [SBP_SOYBN]	404.079	21.76	1	9	9	14	524		6.87354
	High	ESFFFPFELPR	1	1	1	Q04672		0	0	0.06844		0.0327966	2	1415.7	2.85517	12.1667	0
		Accession	Description	Score	Coverage	# Proteins	# Unique Peptides	# Peptides	# PSMs	# AAs		calc. pI
		Q04672	Sucrose-binding protein OS=Glycine max GN=SBP PE=1 SV=1 - [SBP_SOYBN]	404.079	21.76	1	9	9	14	524		6.87354
	High	SSWWPFGGESKPQFNIFSK	2	1	1	Q04672		0	0	0.04478		0.0431245	3	2229.05	-9.69673	33.1833	0
		Accession	Description	Score	Coverage	# Proteins	# Unique Peptides	# Peptides	# PSMs	# AAs		calc. pI
		Q04672	Sucrose-binding protein OS=Glycine max GN=SBP PE=1 SV=1 - [SBP_SOYBN]	404.079	21.76	1	9	9	14	524		6.87354
	High	ITLEPGDMIHIPAGTPLYIVNR	1	1	1	Q04672		0	0	0.01253		0.305233	3	2420.3	1.44835	32	0
		Accession	Description	Score	Coverage	# Proteins	# Unique Peptides	# Peptides	# PSMs	# AAs		calc. pI
		Q04672	Sucrose-binding protein OS=Glycine max GN=SBP PE=1 SV=1 - [SBP_SOYBN]	404.079	21.76	1	9	9	14	524		6.87354
	High	FTFAGKDNIVSSLDNVAK	1	1	1	Q04672		0	0	0.07871		2.04182	3	1925.98	-10.2102	28.7333	1
		Accession	Description	Score	Coverage	# Proteins	# Unique Peptides	# Peptides	# PSMs	# AAs		calc. pI
		Q04672	Sucrose-binding protein OS=Glycine max GN=SBP PE=1 SV=1 - [SBP_SOYBN]	404.079	21.76	1	9	9	14	524		6.87354
Q8MJV1	Myosin-2 OS=Equus caballus GN=MYH2 PE=2 SV=1 - [MYH2_HORSE]	400.29	5.16	10	3	10	25	1937	222.61	5.79541
	A2	Sequence	# PSMs	# Proteins	# Protein Groups	Protein Group Accessions	Modifications	ΔCn	q-Value	PEP		Exp Value	Charge	MH+ [Da]	ΔM [ppm]	RT [min]	# Missed Cleavages
	High	LASADIETYLLEK	2	40	3	Q90339;Q8MJV1;Q076A5		0	0	0.008843		4.08286e-05	2	1465.77	-4.22161	19.85	0
		Accession	Description	Score	Coverage	# Proteins	# Unique Peptides	# Peptides	# PSMs	# AAs		calc. pI
		Q90339	Myosin heavy chain, fast skeletal muscle OS=Cyprinus carpio PE=2 SV=2 - [MYSS_CYPCA]	2130.11	14.68	31	16	24	83	1935		5.71924
		Q076A5	Myosin-4 OS=Canis familiaris GN=MYH4 PE=3 SV=1 - [MYH4_CANFA]	557.739	5.52	7	1	9	23	1939		5.75732
		Q8MJV1	Myosin-2 OS=Equus caballus GN=MYH2 PE=2 SV=1 - [MYH2_HORSE]	400.29	5.16	10	3	10	25	1937		5.79541
	High	LEQQVDDLEGSLEQEKK	2	34	3	Q90339;Q8MJV1;Q076A5		0	0	0.01769		0.000353949	3	1987.94	-19.7212	25.8333	1
		Accession	Description	Score	Coverage	# Proteins	# Unique Peptides	# Peptides	# PSMs	# AAs		calc. pI
		Q90339	Myosin heavy chain, fast skeletal muscle OS=Cyprinus carpio PE=2 SV=2 - [MYSS_CYPCA]	2130.11	14.68	31	16	24	83	1935		5.71924
		Q076A5	Myosin-4 OS=Canis familiaris GN=MYH4 PE=3 SV=1 - [MYH4_CANFA]	557.739	5.52	7	1	9	23	1939		5.75732
		Q8MJV1	Myosin-2 OS=Equus caballus GN=MYH2 PE=2 SV=1 - [MYH2_HORSE]	400.29	5.16	10	3	10	25	1937		5.79541
	High	DIDDLELTLAK	1	43	4	Q90339;Q8MJV1;Q076A5;A2AQP0		0	0	0.01905		0.00101898	2	1245.62	-27.7917	17.4333	0
		Accession	Description	Score	Coverage	# Proteins	# Unique Peptides	# Peptides	# PSMs	# AAs		calc. pI
		Q90339	Myosin heavy chain, fast skeletal muscle OS=Cyprinus carpio PE=2 SV=2 - [MYSS_CYPCA]	2130.11	14.68	31	16	24	83	1935		5.71924
		Q076A5	Myosin-4 OS=Canis familiaris GN=MYH4 PE=3 SV=1 - [MYH4_CANFA]	557.739	5.52	7	1	9	23	1939		5.75732
		Q8MJV1	Myosin-2 OS=Equus caballus GN=MYH2 PE=2 SV=1 - [MYH2_HORSE]	400.29	5.16	10	3	10	25	1937		5.79541
		A2AQP0	Myosin-7B OS=Mus musculus GN=Myh7b PE=3 SV=1 - [MYH7B_MOUSE]	273.587	2.73	3	2	5	15	1941		5.88428
	High	MKNAYEESLDQLETLKR	3	4	1	Q8MJV1		0	0	0.2069		0.00169849	3	2067.99	-23.6822	28.5667	2
		Accession	Description	Score	Coverage	# Proteins	# Unique Peptides	# Peptides	# PSMs	# AAs		calc. pI
		Q8MJV1	Myosin-2 OS=Equus caballus GN=MYH2 PE=2 SV=1 - [MYH2_HORSE]	400.29	5.16	10	3	10	25	1937		5.79541
	High	AITDAAmMAEELKK	6	46	4	Q90339;Q8MJV1;Q076A5;A2AQP0	M7(Oxidation)	0	0	0.1536		0.00531838	3	1537.74	-14.5015	26.8833	1
		Accession	Description	Score	Coverage	# Proteins	# Unique Peptides	# Peptides	# PSMs	# AAs		calc. pI
		Q90339	Myosin heavy chain, fast skeletal muscle OS=Cyprinus carpio PE=2 SV=2 - [MYSS_CYPCA]	2130.11	14.68	31	16	24	83	1935		5.71924
		Q076A5	Myosin-4 OS=Canis familiaris GN=MYH4 PE=3 SV=1 - [MYH4_CANFA]	557.739	5.52	7	1	9	23	1939		5.75732
		Q8MJV1	Myosin-2 OS=Equus caballus GN=MYH2 PE=2 SV=1 - [MYH2_HORSE]	400.29	5.16	10	3	10	25	1937		5.79541
		A2AQP0	Myosin-7B OS=Mus musculus GN=Myh7b PE=3 SV=1 - [MYH7B_MOUSE]	273.587	2.73	3	2	5	15	1941		5.88428
	High	TKLEQQVDDLEGSLEQEK	1	18	3	Q90339;Q8MJV1;Q076A5		0	0	0.01752		0.00460878	3	2088.97	-26.7522	29.15	1
		Accession	Description	Score	Coverage	# Proteins	# Unique Peptides	# Peptides	# PSMs	# AAs		calc. pI
		Q90339	Myosin heavy chain, fast skeletal muscle OS=Cyprinus carpio PE=2 SV=2 - [MYSS_CYPCA]	2130.11	14.68	31	16	24	83	1935		5.71924
		Q076A5	Myosin-4 OS=Canis familiaris GN=MYH4 PE=3 SV=1 - [MYH4_CANFA]	557.739	5.52	7	1	9	23	1939		5.75732
		Q8MJV1	Myosin-2 OS=Equus caballus GN=MYH2 PE=2 SV=1 - [MYH2_HORSE]	400.29	5.16	10	3	10	25	1937		5.79541
	High	NAYEESLDQLETLKR	2	14	1	Q8MJV1		0	0	0.1223		0.0414239	3	1808.89	-8.01849	19.45	1
		Accession	Description	Score	Coverage	# Proteins	# Unique Peptides	# Peptides	# PSMs	# AAs		calc. pI
		Q8MJV1	Myosin-2 OS=Equus caballus GN=MYH2 PE=2 SV=1 - [MYH2_HORSE]	400.29	5.16	10	3	10	25	1937		5.79541
	High	AITDAAMMAEELKK	3	46	4	Q90339;Q8MJV1;Q076A5;A2AQP0		0	0	0.08976		0.0661564	3	1521.73	-25.6186	28.4	1
		Accession	Description	Score	Coverage	# Proteins	# Unique Peptides	# Peptides	# PSMs	# AAs		calc. pI
		Q90339	Myosin heavy chain, fast skeletal muscle OS=Cyprinus carpio PE=2 SV=2 - [MYSS_CYPCA]	2130.11	14.68	31	16	24	83	1935		5.71924
		Q076A5	Myosin-4 OS=Canis familiaris GN=MYH4 PE=3 SV=1 - [MYH4_CANFA]	557.739	5.52	7	1	9	23	1939		5.75732
		Q8MJV1	Myosin-2 OS=Equus caballus GN=MYH2 PE=2 SV=1 - [MYH2_HORSE]	400.29	5.16	10	3	10	25	1937		5.79541
		A2AQP0	Myosin-7B OS=Mus musculus GN=Myh7b PE=3 SV=1 - [MYH7B_MOUSE]	273.587	2.73	3	2	5	15	1941		5.88428
	High	KAITDAAMMAEELKK	2	46	4	Q90339;Q8MJV1;Q076A5;A2AQP0		0	0	0.1508		0.233749	3	1649.82	-21.4899	26.6167	2
		Accession	Description	Score	Coverage	# Proteins	# Unique Peptides	# Peptides	# PSMs	# AAs		calc. pI
		Q90339	Myosin heavy chain, fast skeletal muscle OS=Cyprinus carpio PE=2 SV=2 - [MYSS_CYPCA]	2130.11	14.68	31	16	24	83	1935		5.71924
		Q076A5	Myosin-4 OS=Canis familiaris GN=MYH4 PE=3 SV=1 - [MYH4_CANFA]	557.739	5.52	7	1	9	23	1939		5.75732
		Q8MJV1	Myosin-2 OS=Equus caballus GN=MYH2 PE=2 SV=1 - [MYH2_HORSE]	400.29	5.16	10	3	10	25	1937		5.79541
		A2AQP0	Myosin-7B OS=Mus musculus GN=Myh7b PE=3 SV=1 - [MYH7B_MOUSE]	273.587	2.73	3	2	5	15	1941		5.88428
	High	ALQEAHQQTLDDLQAEEDKVNTLTK	1	21	3	Q90339;Q8MJV1;Q076A5		0	0	0.09623		4.32787	4	2838.34	-26.7485	28.7	1
		Accession	Description	Score	Coverage	# Proteins	# Unique Peptides	# Peptides	# PSMs	# AAs		calc. pI
		Q90339	Myosin heavy chain, fast skeletal muscle OS=Cyprinus carpio PE=2 SV=2 - [MYSS_CYPCA]	2130.11	14.68	31	16	24	83	1935		5.71924
		Q076A5	Myosin-4 OS=Canis familiaris GN=MYH4 PE=3 SV=1 - [MYH4_CANFA]	557.739	5.52	7	1	9	23	1939		5.75732
		Q8MJV1	Myosin-2 OS=Equus caballus GN=MYH2 PE=2 SV=1 - [MYH2_HORSE]	400.29	5.16	10	3	10	25	1937		5.79541
	High	NAYEESLDQLETLK	2	14	1	Q8MJV1		0	0	0.2554		9.13849	2	1652.8	-0.791336	30.7167	0
		Accession	Description	Score	Coverage	# Proteins	# Unique Peptides	# Peptides	# PSMs	# AAs		calc. pI
		Q8MJV1	Myosin-2 OS=Equus caballus GN=MYH2 PE=2 SV=1 - [MYH2_HORSE]	400.29	5.16	10	3	10	25	1937		5.79541
P11827	Beta-conglycinin, alpha' chain OS=Glycine max GN=CG-1 PE=2 SV=1 - [GLCAP_SOYBN]	394.158	9.7	1	4	6	15	639	74.28	5.65576
	A2	Sequence	# PSMs	# Proteins	# Protein Groups	Protein Group Accessions	Modifications	ΔCn	q-Value	PEP		Exp Value	Charge	MH+ [Da]	ΔM [ppm]	RT [min]	# Missed Cleavages
	High	MITLAIPVNKPGR	1	1	1	P11827		0	0	0.007615		0.000658986	2	1409.8	-24.3141	26.75	0
		Accession	Description	Score	Coverage	# Proteins	# Unique Peptides	# Peptides	# PSMs	# AAs		calc. pI
		P11827	Beta-conglycinin, alpha' chain OS=Glycine max GN=CG-1 PE=2 SV=1 - [GLCAP_SOYBN]	394.158	9.7	1	4	6	15	639		5.65576
	High	NILEASYDTKFEEINK	6	2	2	P11827;P13916		0	0	0.02121		0.00501859	3	1913.93	-9.83555	16.5833	1
		Accession	Description	Score	Coverage	# Proteins	# Unique Peptides	# Peptides	# PSMs	# AAs		calc. pI
		P13916	Beta-conglycinin, alpha chain OS=Glycine max PE=2 SV=2 - [GLCA_SOYBN]	1230.22	24.13	2	8	12	42	605		5.12256
		P11827	Beta-conglycinin, alpha' chain OS=Glycine max GN=CG-1 PE=2 SV=1 - [GLCAP_SOYBN]	394.158	9.7	1	4	6	15	639		5.65576
	High	LQESVIVEISK	2	2	2	P11827;P13916		0	0	0.07771		0.0065241	2	1244.71	-3.19587	26.65	0
		Accession	Description	Score	Coverage	# Proteins	# Unique Peptides	# Peptides	# PSMs	# AAs		calc. pI
		P13916	Beta-conglycinin, alpha chain OS=Glycine max PE=2 SV=2 - [GLCA_SOYBN]	1230.22	24.13	2	8	12	42	605		5.12256
		P11827	Beta-conglycinin, alpha' chain OS=Glycine max GN=CG-1 PE=2 SV=1 - [GLCAP_SOYBN]	394.158	9.7	1	4	6	15	639		5.65576
	High	LQESVIVEISKK	3	1	1	P11827		0	0	0.03567		0.0134208	3	1372.78	-20.4873	4.76667	1
		Accession	Description	Score	Coverage	# Proteins	# Unique Peptides	# Peptides	# PSMs	# AAs		calc. pI
		P11827	Beta-conglycinin, alpha' chain OS=Glycine max GN=CG-1 PE=2 SV=1 - [GLCAP_SOYBN]	394.158	9.7	1	4	6	15	639		5.65576
	High	FESFFLSSTQAQQSYLQGFSK	2	1	1	P11827		0	0	0.126		0.0509545	2	2430.18	9.4775	11.25	0
		Accession	Description	Score	Coverage	# Proteins	# Unique Peptides	# Peptides	# PSMs	# AAs		calc. pI
		P11827	Beta-conglycinin, alpha' chain OS=Glycine max GN=CG-1 PE=2 SV=1 - [GLCAP_SOYBN]	394.158	9.7	1	4	6	15	639		5.65576
	High	MITLAIPVNKPGRFESFFLSSTQAQQSYLQGFSK	1	1	1	P11827		0	0	0.03171		0.031836	4	3821.08	29.1328	12.2167	1
		Accession	Description	Score	Coverage	# Proteins	# Unique Peptides	# Peptides	# PSMs	# AAs		calc. pI
		P11827	Beta-conglycinin, alpha' chain OS=Glycine max GN=CG-1 PE=2 SV=1 - [GLCAP_SOYBN]	394.158	9.7	1	4	6	15	639		5.65576
P02140	Hemoglobin subunit beta OS=Carassius auratus GN=hbb PE=1 SV=1 - [HBB_CARAU]	367.43	8.84	1	1	1	10	147	16.1992	7.82568
	A2	Sequence	# PSMs	# Proteins	# Protein Groups	Protein Group Accessions	Modifications	ΔCn	q-Value	PEP		Exp Value	Charge	MH+ [Da]	ΔM [ppm]	RT [min]	# Missed Cleavages
	High	LNPDELGPQALAR	10	1	1	P02140		0	0	0.01708		1.90662e-05	2	1393.71	-21.495	26.1333	0
		Accession	Description	Score	Coverage	# Proteins	# Unique Peptides	# Peptides	# PSMs	# AAs		calc. pI
		P02140	Hemoglobin subunit beta OS=Carassius auratus GN=hbb PE=1 SV=1 - [HBB_CARAU]	367.43	8.84	1	1	1	10	147		7.82568
P01084	Alpha-amylase inhibitor 0.53 OS=Triticum aestivum PE=1 SV=1 - [IAA5_WHEAT]	351.21	41.94	1	1	3	7	124	13.1763	5.41455
	A2	Sequence	# PSMs	# Proteins	# Protein Groups	Protein Group Accessions	Modifications	ΔCn	q-Value	PEP		Exp Value	Charge	MH+ [Da]	ΔM [ppm]	RT [min]	# Missed Cleavages
	High	cGALYSMLDSMYK	2	2	2	P01085;P01084	C1(Carbamidomethyl)	0	0	0.006751		4.05146e-08	2	1538.65	-10.218	20.3	0
		Accession	Description	Score	Coverage	# Proteins	# Unique Peptides	# Peptides	# PSMs	# AAs		calc. pI
		P01085	Alpha-amylase inhibitor 0.19 OS=Triticum aestivum PE=1 SV=1 - [IAA1_WHEAT]	760.544	66.13	1	3	5	11	124		7.04932
		P01084	Alpha-amylase inhibitor 0.53 OS=Triticum aestivum PE=1 SV=1 - [IAA5_WHEAT]	351.21	41.94	1	1	3	7	124		5.41455
	High	LQcNGSQVPEAVLR	4	2	2	P01085;P01084	C3(Carbamidomethyl)	0	0	0.01114		0.000294823	2	1570.78	-13.0839	24.9833	0
		Accession	Description	Score	Coverage	# Proteins	# Unique Peptides	# Peptides	# PSMs	# AAs		calc. pI
		P01085	Alpha-amylase inhibitor 0.19 OS=Triticum aestivum PE=1 SV=1 - [IAA1_WHEAT]	760.544	66.13	1	3	5	11	124		7.04932
		P01084	Alpha-amylase inhibitor 0.53 OS=Triticum aestivum PE=1 SV=1 - [IAA5_WHEAT]	351.21	41.94	1	1	3	7	124		5.41455
	High	SGPWMcYPGQAFQVPALPGcRPLLK	1	1	1	P01084	C6(Carbamidomethyl); C20(Carbamidomethyl)	0	0	0.1048		13.5379	3	2830.4	0.539659	20.95	0
		Accession	Description	Score	Coverage	# Proteins	# Unique Peptides	# Peptides	# PSMs	# AAs		calc. pI
		P01084	Alpha-amylase inhibitor 0.53 OS=Triticum aestivum PE=1 SV=1 - [IAA5_WHEAT]	351.21	41.94	1	1	3	7	124		5.41455
P01070	Trypsin inhibitor A OS=Glycine max GN=KTI3 PE=1 SV=2 - [ITRA_SOYBN]	345.277	25.93	1	4	4	8	216	23.9901	5.10986
	A2	Sequence	# PSMs	# Proteins	# Protein Groups	Protein Group Accessions	Modifications	ΔCn	q-Value	PEP		Exp Value	Charge	MH+ [Da]	ΔM [ppm]	RT [min]	# Missed Cleavages
	High	NELDKGIGTIISSPYR	1	1	1	P01070		0	0	0.01223		3.11999e-07	2	1762.89	-25.8314	28.1333	1
		Accession	Description	Score	Coverage	# Proteins	# Unique Peptides	# Peptides	# PSMs	# AAs		calc. pI
		P01070	Trypsin inhibitor A OS=Glycine max GN=KTI3 PE=1 SV=2 - [ITRA_SOYBN]	345.277	25.93	1	4	4	8	216		5.10986
	High	IGENKDAMDGWFR	4	1	1	P01070		0	0	0.03649		1.79674e-07	3	1538.67	-24.4267	16.7333	1
		Accession	Description	Score	Coverage	# Proteins	# Unique Peptides	# Peptides	# PSMs	# AAs		calc. pI
		P01070	Trypsin inhibitor A OS=Glycine max GN=KTI3 PE=1 SV=2 - [ITRA_SOYBN]	345.277	25.93	1	4	4	8	216		5.10986
	High	LVFcPQQAEDDKcGDIGISIDHDDGTR	1	1	1	P01070	C4(Carbamidomethyl); C13(Carbamidomethyl)	0	0	0.009653		1.16559e-07	4	3061.32	-14.4282	16.0333	1
		Accession	Description	Score	Coverage	# Proteins	# Unique Peptides	# Peptides	# PSMs	# AAs		calc. pI
		P01070	Trypsin inhibitor A OS=Glycine max GN=KTI3 PE=1 SV=2 - [ITRA_SOYBN]	345.277	25.93	1	4	4	8	216		5.10986
	High	DAMDGWFR	2	1	1	P01070		0	0	0.1773		0.00325254	2	997.408	-11.999	29.1333	0
		Accession	Description	Score	Coverage	# Proteins	# Unique Peptides	# Peptides	# PSMs	# AAs		calc. pI
		P01070	Trypsin inhibitor A OS=Glycine max GN=KTI3 PE=1 SV=2 - [ITRA_SOYBN]	345.277	25.93	1	4	4	8	216		5.10986
Q41484	Serine protease inhibitor 5 OS=Solanum tuberosum PE=1 SV=1 - [SPI5_SOLTU]	336.853	27.7	2	1	3	9	213	23.1218	7.21045
	A2	Sequence	# PSMs	# Proteins	# Protein Groups	Protein Group Accessions	Modifications	ΔCn	q-Value	PEP		Exp Value	Charge	MH+ [Da]	ΔM [ppm]	RT [min]	# Missed Cleavages
	High	VGDYDASLGTMLLETGGTIGQADSSWFK	3	6	2	P58515;Q41484		0	0	0.001384		5.65142e-06	2	2919.35	-6.67885	22.8	0
		Accession	Description	Score	Coverage	# Proteins	# Unique Peptides	# Peptides	# PSMs	# AAs		calc. pI
		P58515	Serine protease inhibitor 2 OS=Solanum tuberosum PE=1 SV=1 - [SPI2_SOLTU]	488.832	55.38	7	1	6	13	186		5.2749
		Q41484	Serine protease inhibitor 5 OS=Solanum tuberosum PE=1 SV=1 - [SPI5_SOLTU]	336.853	27.7	2	1	3	9	213		7.21045
	High	SSQLGYNLLYcPFSSDDQFcLK	3	1	1	Q41484	C11(Carbamidomethyl); C20(Carbamidomethyl)	0	0	0.003253		1.88553e-06	3	2642.12	-25.6546	10.35	0
		Accession	Description	Score	Coverage	# Proteins	# Unique Peptides	# Peptides	# PSMs	# AAs		calc. pI
		Q41484	Serine protease inhibitor 5 OS=Solanum tuberosum PE=1 SV=1 - [SPI5_SOLTU]	336.853	27.7	2	1	3	9	213		7.21045
	High	LcVSYTIWK	3	15	3	P16348;P58515;Q41484	C2(Carbamidomethyl)	0	0	0.1463		0.0448957	2	1169.58	-20.5646	17.1	0
		Accession	Description	Score	Coverage	# Proteins	# Unique Peptides	# Peptides	# PSMs	# AAs		calc. pI
		P58515	Serine protease inhibitor 2 OS=Solanum tuberosum PE=1 SV=1 - [SPI2_SOLTU]	488.832	55.38	7	1	6	13	186		5.2749
		P16348	Aspartic protease inhibitor 11 OS=Solanum tuberosum PE=1 SV=1 - [API11_SOLTU]	422.203	56.38	7	2	6	11	188		7.59131
		Q41484	Serine protease inhibitor 5 OS=Solanum tuberosum PE=1 SV=1 - [SPI5_SOLTU]	336.853	27.7	2	1	3	9	213		7.21045
Q9PTY0	ATP synthase subunit beta, mitochondrial OS=Cyprinus carpio GN=atp5b PE=2 SV=1 - [ATPB_CYPCA]	295.027	24.52	547	1	9	12	518	55.2129	5.17334
	A2	Sequence	# PSMs	# Proteins	# Protein Groups	Protein Group Accessions	Modifications	ΔCn	q-Value	PEP		Exp Value	Charge	MH+ [Da]	ΔM [ppm]	RT [min]	# Missed Cleavages
	High	AIAELGIYPAVDPLDSTSR	2	9	2	Q9PTY0;P06576		0	0	0.02036		4.80789e-07	2	1988.02	-8.18299	19.0167	0
		Accession	Description	Score	Coverage	# Proteins	# Unique Peptides	# Peptides	# PSMs	# AAs		calc. pI
		P06576	ATP synthase subunit beta, mitochondrial OS=Homo sapiens GN=ATP5B PE=1 SV=3 - [ATPB_HUMAN]	508.154	22.31	551	1	9	19	529		5.40186
		Q9PTY0	ATP synthase subunit beta, mitochondrial OS=Cyprinus carpio GN=atp5b PE=2 SV=1 - [ATPB_CYPCA]	295.027	24.52	547	1	9	12	518		5.17334
	High	FTQAGSEVSALLGR	2	233	2	Q9PTY0;P06576		0	0	0.02008		4.3978e-06	2	1435.71	-29.0573	29.1667	0
		Accession	Description	Score	Coverage	# Proteins	# Unique Peptides	# Peptides	# PSMs	# AAs		calc. pI
		P06576	ATP synthase subunit beta, mitochondrial OS=Homo sapiens GN=ATP5B PE=1 SV=3 - [ATPB_HUMAN]	508.154	22.31	551	1	9	19	529		5.40186
		Q9PTY0	ATP synthase subunit beta, mitochondrial OS=Cyprinus carpio GN=atp5b PE=2 SV=1 - [ATPB_CYPCA]	295.027	24.52	547	1	9	12	518		5.17334
	High	VALTGLTVAEYFR	1	16	2	Q9PTY0;P06576		0	0	0.01805		7.97377e-06	2	1439.78	-5.99252	20.3667	0
		Accession	Description	Score	Coverage	# Proteins	# Unique Peptides	# Peptides	# PSMs	# AAs		calc. pI
		P06576	ATP synthase subunit beta, mitochondrial OS=Homo sapiens GN=ATP5B PE=1 SV=3 - [ATPB_HUMAN]	508.154	22.31	551	1	9	19	529		5.40186
		Q9PTY0	ATP synthase subunit beta, mitochondrial OS=Cyprinus carpio GN=atp5b PE=2 SV=1 - [ATPB_CYPCA]	295.027	24.52	547	1	9	12	518		5.17334
	High	TVLIMELINNVAK	1	48	2	Q9PTY0;P06576		0	0	0.02558		0.00215846	2	1457.83	-6.70032	22.2167	0
		Accession	Description	Score	Coverage	# Proteins	# Unique Peptides	# Peptides	# PSMs	# AAs		calc. pI
		P06576	ATP synthase subunit beta, mitochondrial OS=Homo sapiens GN=ATP5B PE=1 SV=3 - [ATPB_HUMAN]	508.154	22.31	551	1	9	19	529		5.40186
		Q9PTY0	ATP synthase subunit beta, mitochondrial OS=Cyprinus carpio GN=atp5b PE=2 SV=1 - [ATPB_CYPCA]	295.027	24.52	547	1	9	12	518		5.17334
	High	VVDLLAPYAK	1	42	2	Q9PTY0;P06576		0	0	0.03578		0.0218142	2	1088.61	-25.8568	28	0
		Accession	Description	Score	Coverage	# Proteins	# Unique Peptides	# Peptides	# PSMs	# AAs		calc. pI
		P06576	ATP synthase subunit beta, mitochondrial OS=Homo sapiens GN=ATP5B PE=1 SV=3 - [ATPB_HUMAN]	508.154	22.31	551	1	9	19	529		5.40186
		Q9PTY0	ATP synthase subunit beta, mitochondrial OS=Cyprinus carpio GN=atp5b PE=2 SV=1 - [ATPB_CYPCA]	295.027	24.52	547	1	9	12	518		5.17334
	High	TREGNDLYHEMIESGVINLK	1	7	2	Q9PTY0;P06576		0	0	0.2015		0.0571243	3	2318.15	1.30512	30.2667	1
		Accession	Description	Score	Coverage	# Proteins	# Unique Peptides	# Peptides	# PSMs	# AAs		calc. pI
		P06576	ATP synthase subunit beta, mitochondrial OS=Homo sapiens GN=ATP5B PE=1 SV=3 - [ATPB_HUMAN]	508.154	22.31	551	1	9	19	529		5.40186
		Q9PTY0	ATP synthase subunit beta, mitochondrial OS=Cyprinus carpio GN=atp5b PE=2 SV=1 - [ATPB_CYPCA]	295.027	24.52	547	1	9	12	518		5.17334
	High	IGLFGGAGVGK	2	479	2	Q9PTY0;P06576		0	0	0.08092		0.103545	2	975.563	0.678665	28.1833	0
		Accession	Description	Score	Coverage	# Proteins	# Unique Peptides	# Peptides	# PSMs	# AAs		calc. pI
		P06576	ATP synthase subunit beta, mitochondrial OS=Homo sapiens GN=ATP5B PE=1 SV=3 - [ATPB_HUMAN]	508.154	22.31	551	1	9	19	529		5.40186
		Q9PTY0	ATP synthase subunit beta, mitochondrial OS=Cyprinus carpio GN=atp5b PE=2 SV=1 - [ATPB_CYPCA]	295.027	24.52	547	1	9	12	518		5.17334
	High	QTAPIHAEAPEFTDMSVEQEILVTGIK	1	1	1	Q9PTY0		0	0	0.01168		0.156431	3	2954.5	5.73209	32.5167	0
		Accession	Description	Score	Coverage	# Proteins	# Unique Peptides	# Peptides	# PSMs	# AAs		calc. pI
		Q9PTY0	ATP synthase subunit beta, mitochondrial OS=Cyprinus carpio GN=atp5b PE=2 SV=1 - [ATPB_CYPCA]	295.027	24.52	547	1	9	12	518		5.17334
	High	EGNDLYHEMIESGVINLK	1	7	2	Q9PTY0;P06576		0	0.002	0.2931		11.6096	3	2061.01	6.36846	30.75	0
		Accession	Description	Score	Coverage	# Proteins	# Unique Peptides	# Peptides	# PSMs	# AAs		calc. pI
		P06576	ATP synthase subunit beta, mitochondrial OS=Homo sapiens GN=ATP5B PE=1 SV=3 - [ATPB_HUMAN]	508.154	22.31	551	1	9	19	529		5.40186
		Q9PTY0	ATP synthase subunit beta, mitochondrial OS=Cyprinus carpio GN=atp5b PE=2 SV=1 - [ATPB_CYPCA]	295.027	24.52	547	1	9	12	518		5.17334
P17314	Alpha-amylase/trypsin inhibitor CM3 OS=Triticum aestivum PE=1 SV=1 - [IAAC3_WHEAT]	285.623	42.26	2	5	5	10	168	18.2091	7.44482
	A2	Sequence	# PSMs	# Proteins	# Protein Groups	Protein Group Accessions	Modifications	ΔCn	q-Value	PEP		Exp Value	Charge	MH+ [Da]	ΔM [ppm]	RT [min]	# Missed Cleavages
	High	LYccQELAEISQQcR	1	1	1	P17314	C3(Carbamidomethyl); C4(Carbamidomethyl); C14(Carbamidomethyl)	0	0	0.006449		3.25458e-07	2	1957.81	-22.995	28.5333	0
		Accession	Description	Score	Coverage	# Proteins	# Unique Peptides	# Peptides	# PSMs	# AAs		calc. pI
		P17314	Alpha-amylase/trypsin inhibitor CM3 OS=Triticum aestivum PE=1 SV=1 - [IAAC3_WHEAT]	285.623	42.26	2	5	5	10	168		7.44482
	High	LLVAPGQcNLATIHNVR	1	2	1	P17314	C8(Carbamidomethyl)	0	0	0.01702		5.39959e-06	3	1875.99	-15.2978	17.8	0
		Accession	Description	Score	Coverage	# Proteins	# Unique Peptides	# Peptides	# PSMs	# AAs		calc. pI
		P17314	Alpha-amylase/trypsin inhibitor CM3 OS=Triticum aestivum PE=1 SV=1 - [IAAC3_WHEAT]	285.623	42.26	2	5	5	10	168		7.44482
	High	YFIALPVPSQPVDPR	3	1	1	P17314		0	0	0.09216		0.000407937	2	1698.88	-25.9689	9.45	0
		Accession	Description	Score	Coverage	# Proteins	# Unique Peptides	# Peptides	# PSMs	# AAs		calc. pI
		P17314	Alpha-amylase/trypsin inhibitor CM3 OS=Triticum aestivum PE=1 SV=1 - [IAAC3_WHEAT]	285.623	42.26	2	5	5	10	168		7.44482
	High	DYVLQQTcGTFTPGSK	1	1	1	P17314	C8(Carbamidomethyl)	0	0	0.01893		0.00110065	2	1801.81	-20.2363	25.7167	0
		Accession	Description	Score	Coverage	# Proteins	# Unique Peptides	# Peptides	# PSMs	# AAs		calc. pI
		P17314	Alpha-amylase/trypsin inhibitor CM3 OS=Triticum aestivum PE=1 SV=1 - [IAAC3_WHEAT]	285.623	42.26	2	5	5	10	168		7.44482
	High	EMQWDFVR	4	1	1	P17314		0	0	0.1584		0.0453492	2	1110.49	-9.39035	29.1167	0
		Accession	Description	Score	Coverage	# Proteins	# Unique Peptides	# Peptides	# PSMs	# AAs		calc. pI
		P17314	Alpha-amylase/trypsin inhibitor CM3 OS=Triticum aestivum PE=1 SV=1 - [IAAC3_WHEAT]	285.623	42.26	2	5	5	10	168		7.44482
P62785	Histone H4 variant TH011 OS=Triticum aestivum PE=3 SV=2 - [H41_WHEAT]	276.325	20.39	28	3	3	9	103	11.4024	11.4731
	A2	Sequence	# PSMs	# Proteins	# Protein Groups	Protein Group Accessions	Modifications	ΔCn	q-Value	PEP		Exp Value	Charge	MH+ [Da]	ΔM [ppm]	RT [min]	# Missed Cleavages
	High	TVTAMDVVYALK	6	25	1	P62785		0	0	0.04483		0.000102274	2	1310.69	-5.94183	9.88333	0
		Accession	Description	Score	Coverage	# Proteins	# Unique Peptides	# Peptides	# PSMs	# AAs		calc. pI
		P62785	Histone H4 variant TH011 OS=Triticum aestivum PE=3 SV=2 - [H41_WHEAT]	276.325	20.39	28	3	3	9	103		11.4731
	High	TVTAMDVVYALKR	2	23	1	P62785		0	0	0.02491		0.0036871	3	1466.78	-14.4429	19.6333	1
		Accession	Description	Score	Coverage	# Proteins	# Unique Peptides	# Peptides	# PSMs	# AAs		calc. pI
		P62785	Histone H4 variant TH011 OS=Triticum aestivum PE=3 SV=2 - [H41_WHEAT]	276.325	20.39	28	3	3	9	103		11.4731
	High	IFLENVIR	1	7	1	P62785		0	0	0.2363		0.1021	2	1003.58	-17.9537	18.95	0
		Accession	Description	Score	Coverage	# Proteins	# Unique Peptides	# Peptides	# PSMs	# AAs		calc. pI
		P62785	Histone H4 variant TH011 OS=Triticum aestivum PE=3 SV=2 - [H41_WHEAT]	276.325	20.39	28	3	3	9	103		11.4731
A2AQP0	Myosin-7B OS=Mus musculus GN=Myh7b PE=3 SV=1 - [MYH7B_MOUSE]	273.587	2.73	3	2	5	15	1941	221.36	5.88428
	A2	Sequence	# PSMs	# Proteins	# Protein Groups	Protein Group Accessions	Modifications	ΔCn	q-Value	PEP		Exp Value	Charge	MH+ [Da]	ΔM [ppm]	RT [min]	# Missed Cleavages
	High	NLTEEMAALDEAVVR	2	1	1	A2AQP0		0	0	0.1873		0.000429803	2	1660.86	25.2652	33.2333	0
		Accession	Description	Score	Coverage	# Proteins	# Unique Peptides	# Peptides	# PSMs	# AAs		calc. pI
		A2AQP0	Myosin-7B OS=Mus musculus GN=Myh7b PE=3 SV=1 - [MYH7B_MOUSE]	273.587	2.73	3	2	5	15	1941		5.88428
	High	DIDDLELTLAK	1	43	4	Q90339;Q8MJV1;Q076A5;A2AQP0		0	0	0.01905		0.00101898	2	1245.62	-27.7917	17.4333	0
		Accession	Description	Score	Coverage	# Proteins	# Unique Peptides	# Peptides	# PSMs	# AAs		calc. pI
		Q90339	Myosin heavy chain, fast skeletal muscle OS=Cyprinus carpio PE=2 SV=2 - [MYSS_CYPCA]	2130.11	14.68	31	16	24	83	1935		5.71924
		Q076A5	Myosin-4 OS=Canis familiaris GN=MYH4 PE=3 SV=1 - [MYH4_CANFA]	557.739	5.52	7	1	9	23	1939		5.75732
		Q8MJV1	Myosin-2 OS=Equus caballus GN=MYH2 PE=2 SV=1 - [MYH2_HORSE]	400.29	5.16	10	3	10	25	1937		5.79541
		A2AQP0	Myosin-7B OS=Mus musculus GN=Myh7b PE=3 SV=1 - [MYH7B_MOUSE]	273.587	2.73	3	2	5	15	1941		5.88428
	High	LAEQELLEATER	1	2	1	A2AQP0		0	0	0.167		0.0019389	2	1401.68	-29.0707	28.4167	0
		Accession	Description	Score	Coverage	# Proteins	# Unique Peptides	# Peptides	# PSMs	# AAs		calc. pI
		A2AQP0	Myosin-7B OS=Mus musculus GN=Myh7b PE=3 SV=1 - [MYH7B_MOUSE]	273.587	2.73	3	2	5	15	1941		5.88428
	High	AITDAAmMAEELKK	6	46	4	Q90339;Q8MJV1;Q076A5;A2AQP0	M7(Oxidation)	0	0	0.1536		0.00531838	3	1537.74	-14.5015	26.8833	1
		Accession	Description	Score	Coverage	# Proteins	# Unique Peptides	# Peptides	# PSMs	# AAs		calc. pI
		Q90339	Myosin heavy chain, fast skeletal muscle OS=Cyprinus carpio PE=2 SV=2 - [MYSS_CYPCA]	2130.11	14.68	31	16	24	83	1935		5.71924
		Q076A5	Myosin-4 OS=Canis familiaris GN=MYH4 PE=3 SV=1 - [MYH4_CANFA]	557.739	5.52	7	1	9	23	1939		5.75732
		Q8MJV1	Myosin-2 OS=Equus caballus GN=MYH2 PE=2 SV=1 - [MYH2_HORSE]	400.29	5.16	10	3	10	25	1937		5.79541
		A2AQP0	Myosin-7B OS=Mus musculus GN=Myh7b PE=3 SV=1 - [MYH7B_MOUSE]	273.587	2.73	3	2	5	15	1941		5.88428
	High	AITDAAMMAEELKK	3	46	4	Q90339;Q8MJV1;Q076A5;A2AQP0		0	0	0.08976		0.0661564	3	1521.73	-25.6186	28.4	1
		Accession	Description	Score	Coverage	# Proteins	# Unique Peptides	# Peptides	# PSMs	# AAs		calc. pI
		Q90339	Myosin heavy chain, fast skeletal muscle OS=Cyprinus carpio PE=2 SV=2 - [MYSS_CYPCA]	2130.11	14.68	31	16	24	83	1935		5.71924
		Q076A5	Myosin-4 OS=Canis familiaris GN=MYH4 PE=3 SV=1 - [MYH4_CANFA]	557.739	5.52	7	1	9	23	1939		5.75732
		Q8MJV1	Myosin-2 OS=Equus caballus GN=MYH2 PE=2 SV=1 - [MYH2_HORSE]	400.29	5.16	10	3	10	25	1937		5.79541
		A2AQP0	Myosin-7B OS=Mus musculus GN=Myh7b PE=3 SV=1 - [MYH7B_MOUSE]	273.587	2.73	3	2	5	15	1941		5.88428
	High	KAITDAAMMAEELKK	2	46	4	Q90339;Q8MJV1;Q076A5;A2AQP0		0	0	0.1508		0.233749	3	1649.82	-21.4899	26.6167	2
		Accession	Description	Score	Coverage	# Proteins	# Unique Peptides	# Peptides	# PSMs	# AAs		calc. pI
		Q90339	Myosin heavy chain, fast skeletal muscle OS=Cyprinus carpio PE=2 SV=2 - [MYSS_CYPCA]	2130.11	14.68	31	16	24	83	1935		5.71924
		Q076A5	Myosin-4 OS=Canis familiaris GN=MYH4 PE=3 SV=1 - [MYH4_CANFA]	557.739	5.52	7	1	9	23	1939		5.75732
		Q8MJV1	Myosin-2 OS=Equus caballus GN=MYH2 PE=2 SV=1 - [MYH2_HORSE]	400.29	5.16	10	3	10	25	1937		5.79541
		A2AQP0	Myosin-7B OS=Mus musculus GN=Myh7b PE=3 SV=1 - [MYH7B_MOUSE]	273.587	2.73	3	2	5	15	1941		5.88428
P24744	Cysteine protease inhibitor 2 (Fragment) OS=Solanum tuberosum PE=1 SV=1 - [CPI2_SOLTU]	272.98	60	1	1	1	4	25	2.91854	5.71924
	A2	Sequence	# PSMs	# Proteins	# Protein Groups	Protein Group Accessions	Modifications	ΔCn	q-Value	PEP		Exp Value	Charge	MH+ [Da]	ΔM [ppm]	RT [min]	# Missed Cleavages
	High	LVLPEVYDQDGHPLR	4	1	1	P24744		0	0	0.01128		1.49332e-08	2	1750.88	-18.1668	4.23333	0
		Accession	Description	Score	Coverage	# Proteins	# Unique Peptides	# Peptides	# PSMs	# AAs		calc. pI
		P24744	Cysteine protease inhibitor 2 (Fragment) OS=Solanum tuberosum PE=1 SV=1 - [CPI2_SOLTU]	272.98	60	1	1	1	4	25		5.71924
O24383	Cysteine protease inhibitor 10 (Fragment) OS=Solanum tuberosum PE=1 SV=1 - [CPI10_SOLTU]	239.06	37.1	2	3	4	6	186	20.9489	7.73779
	A2	Sequence	# PSMs	# Proteins	# Protein Groups	Protein Group Accessions	Modifications	ΔCn	q-Value	PEP		Exp Value	Charge	MH+ [Da]	ΔM [ppm]	RT [min]	# Missed Cleavages
	High	NPLLGAGAVYLDNIGNLQcPNAVLQHMSIPQFLGK	1	2	1	O24383	C19(Carbamidomethyl)	0	0	0.000709		1.4344e-19	3	3763.04	24.4328	12.3	0
		Accession	Description	Score	Coverage	# Proteins	# Unique Peptides	# Peptides	# PSMs	# AAs		calc. pI
		O24383	Cysteine protease inhibitor 10 (Fragment) OS=Solanum tuberosum PE=1 SV=1 - [CPI10_SOLTU]	239.06	37.1	2	3	4	6	186		7.73779
	High	LcVDETVWK	1	4	2	O24383;O24386	C2(Carbamidomethyl)	0	0	0.1612		0.0377191	2	1149.53	-29.4051	17	0
		Accession	Description	Score	Coverage	# Proteins	# Unique Peptides	# Peptides	# PSMs	# AAs		calc. pI
		O24383	Cysteine protease inhibitor 10 (Fragment) OS=Solanum tuberosum PE=1 SV=1 - [CPI10_SOLTU]	239.06	37.1	2	3	4	6	186		7.73779
		O24386	Cysteine protease inhibitor 6 (Fragment) OS=Solanum tuberosum PE=2 SV=1 - [CPI6_SOLTU]	40.5367	19.29	2	1	3	7	140		9.01221
	High	GTPVVFIR	2	2	1	O24383		0	0	0.2358		0.119155	2	888.506	-27.3357	25.4667	0
		Accession	Description	Score	Coverage	# Proteins	# Unique Peptides	# Peptides	# PSMs	# AAs		calc. pI
		O24383	Cysteine protease inhibitor 10 (Fragment) OS=Solanum tuberosum PE=1 SV=1 - [CPI10_SOLTU]	239.06	37.1	2	3	4	6	186		7.73779
	High	LVTVNDEKDFIPFVFIK	2	2	1	O24383		0	0	0.1313		4.42859	3	2024.09	-9.16191	32.9	1
		Accession	Description	Score	Coverage	# Proteins	# Unique Peptides	# Peptides	# PSMs	# AAs		calc. pI
		O24383	Cysteine protease inhibitor 10 (Fragment) OS=Solanum tuberosum PE=1 SV=1 - [CPI10_SOLTU]	239.06	37.1	2	3	4	6	186		7.73779
P05046	Lectin OS=Glycine max GN=LE1 PE=1 SV=1 - [LEC_SOYBN]	235.492	8.77	1	2	2	6	285	30.909	6.04932
	A2	Sequence	# PSMs	# Proteins	# Protein Groups	Protein Group Accessions	Modifications	ΔCn	q-Value	PEP		Exp Value	Charge	MH+ [Da]	ΔM [ppm]	RT [min]	# Missed Cleavages
	High	QPNMILQGDAIVTSSGK	3	1	1	P05046		0	0	0.00155		4.42909e-07	2	1758.87	-21.3933	5	0
		Accession	Description	Score	Coverage	# Proteins	# Unique Peptides	# Peptides	# PSMs	# AAs		calc. pI
		P05046	Lectin OS=Glycine max GN=LE1 PE=1 SV=1 - [LEC_SOYBN]	235.492	8.77	1	2	2	6	285		6.04932
	High	TSLPEWVR	3	1	1	P05046		0	0	0.1534		0.00511366	2	987.513	-12.8889	26.4833	0
		Accession	Description	Score	Coverage	# Proteins	# Unique Peptides	# Peptides	# PSMs	# AAs		calc. pI
		P05046	Lectin OS=Glycine max GN=LE1 PE=1 SV=1 - [LEC_SOYBN]	235.492	8.77	1	2	2	6	285		6.04932
Q2A784	Avenin-like a1 OS=Triticum aestivum GN=AVNLA PE=2 SV=1 - [AVLA1_WHEAT]	225.36	23.21	7	3	3	5	168	18.4147	8.01611
	A2	Sequence	# PSMs	# Proteins	# Protein Groups	Protein Group Accessions	Modifications	ΔCn	q-Value	PEP		Exp Value	Charge	MH+ [Da]	ΔM [ppm]	RT [min]	# Missed Cleavages
	High	cQAVcSVAQIIMR	2	2	1	Q2A784	C1(Carbamidomethyl); C5(Carbamidomethyl)	0	0	0.00543		4.36566e-06	2	1535.72	-19.8317	29.6333	0
		Accession	Description	Score	Coverage	# Proteins	# Unique Peptides	# Peptides	# PSMs	# AAs		calc. pI
		Q2A784	Avenin-like a1 OS=Triticum aestivum GN=AVNLA PE=2 SV=1 - [AVLA1_WHEAT]	225.36	23.21	7	3	3	5	168		8.01611
	High	QQccQPLAQISEQAR	1	7	1	Q2A784	C3(Carbamidomethyl); C4(Carbamidomethyl)	0	0	0.0091		1.2233e-05	2	1816.81	-16.1964	13.85	0
		Accession	Description	Score	Coverage	# Proteins	# Unique Peptides	# Peptides	# PSMs	# AAs		calc. pI
		Q2A784	Avenin-like a1 OS=Triticum aestivum GN=AVNLA PE=2 SV=1 - [AVLA1_WHEAT]	225.36	23.21	7	3	3	5	168		8.01611
	High	MVLQTLPLMcR	2	1	1	Q2A784	C10(Carbamidomethyl)	0	0	0.05887		0.00053601	2	1361.69	-15.3867	6.71667	0
		Accession	Description	Score	Coverage	# Proteins	# Unique Peptides	# Peptides	# PSMs	# AAs		calc. pI
		Q2A784	Avenin-like a1 OS=Triticum aestivum GN=AVNLA PE=2 SV=1 - [AVLA1_WHEAT]	225.36	23.21	7	3	3	5	168		8.01611
P01965	Hemoglobin subunit alpha OS=Sus scrofa GN=HBA PE=1 SV=1 - [HBA_PIG]	206.314	43.97	16	4	4	16	141	15.0298	8.70459
	A2	Sequence	# PSMs	# Proteins	# Protein Groups	Protein Group Accessions	Modifications	ΔCn	q-Value	PEP		Exp Value	Charge	MH+ [Da]	ΔM [ppm]	RT [min]	# Missed Cleavages
	High	VGGQAGAHGAEALER	2	1	1	P01965		0	0	0.004741		5.45714e-07	3	1422.69	-9.66796	6.91667	0
		Accession	Description	Score	Coverage	# Proteins	# Unique Peptides	# Peptides	# PSMs	# AAs		calc. pI
		P01965	Hemoglobin subunit alpha OS=Sus scrofa GN=HBA PE=1 SV=1 - [HBA_PIG]	206.314	43.97	16	4	4	16	141		8.70459
	High	AVGHLDDLPGALSALSDLHAHK	3	1	1	P01965		0	0	0.007251		0.00669699	5	2237.11	-25.7108	28.95	0
		Accession	Description	Score	Coverage	# Proteins	# Unique Peptides	# Peptides	# PSMs	# AAs		calc. pI
		P01965	Hemoglobin subunit alpha OS=Sus scrofa GN=HBA PE=1 SV=1 - [HBA_PIG]	206.314	43.97	16	4	4	16	141		8.70459
	High	mFLGFPTTK	6	14	1	P01965	M1(Oxidation)	0	0	0.163		0.03535	2	1057.54	-0.012217	16.3	0
		Accession	Description	Score	Coverage	# Proteins	# Unique Peptides	# Peptides	# PSMs	# AAs		calc. pI
		P01965	Hemoglobin subunit alpha OS=Sus scrofa GN=HBA PE=1 SV=1 - [HBA_PIG]	206.314	43.97	16	4	4	16	141		8.70459
	High	TYFPHFNLSHGSDQVK	5	3	1	P01965		0	0	0.01823		0.356549	3	1876.84	-28.1188	27.3833	0
		Accession	Description	Score	Coverage	# Proteins	# Unique Peptides	# Peptides	# PSMs	# AAs		calc. pI
		P01965	Hemoglobin subunit alpha OS=Sus scrofa GN=HBA PE=1 SV=1 - [HBA_PIG]	206.314	43.97	16	4	4	16	141		8.70459
Q9PVM4	Hemoglobin subunit alpha-A OS=Seriola quinqueradiata GN=hbaa PE=2 SV=3 - [HBAA_SERQU]	201.984	8.39	1	1	1	5	143	15.6392	8.38232
	A2	Sequence	# PSMs	# Proteins	# Protein Groups	Protein Group Accessions	Modifications	ΔCn	q-Value	PEP		Exp Value	Charge	MH+ [Da]	ΔM [ppm]	RT [min]	# Missed Cleavages
	High	FLQNLALALAER	5	1	1	Q9PVM4		0	0	0.01854		2.56679e-06	2	1358.78	1.1717	31.3333	0
		Accession	Description	Score	Coverage	# Proteins	# Unique Peptides	# Peptides	# PSMs	# AAs		calc. pI
		Q9PVM4	Hemoglobin subunit alpha-A OS=Seriola quinqueradiata GN=hbaa PE=2 SV=3 - [HBAA_SERQU]	201.984	8.39	1	1	1	5	143		8.38232
P04399	Protein synthesis inhibitor II OS=Hordeum vulgare GN=RIP30A PE=1 SV=1 - [RIP2_HORVU]	170.86	5.71	2	1	1	3	280	29.8448	9.56885
	A2	Sequence	# PSMs	# Proteins	# Protein Groups	Protein Group Accessions	Modifications	ΔCn	q-Value	PEP		Exp Value	Charge	MH+ [Da]	ΔM [ppm]	RT [min]	# Missed Cleavages
	High	DLLGDTDKLTNVALGR	3	2	1	P04399		0	0	0.01342		3.07119e-06	3	1700.9	-10.9851	19.5167	1
		Accession	Description	Score	Coverage	# Proteins	# Unique Peptides	# Peptides	# PSMs	# AAs		calc. pI
		P04399	Protein synthesis inhibitor II OS=Hordeum vulgare GN=RIP30A PE=1 SV=1 - [RIP2_HORVU]	170.86	5.71	2	1	1	3	280		9.56885
P08453	Gamma-gliadin OS=Triticum aestivum PE=3 SV=1 - [GDB2_WHEAT]	166.73	11.01	1	2	2	10	327	37.0988	7.6792
	A2	Sequence	# PSMs	# Proteins	# Protein Groups	Protein Group Accessions	Modifications	ΔCn	q-Value	PEP		Exp Value	Charge	MH+ [Da]	ΔM [ppm]	RT [min]	# Missed Cleavages
	High	SLVLQTLPSMcNVYVPPEcSIMR	6	1	1	P08453	C11(Carbamidomethyl); C19(Carbamidomethyl)	0	0	0.08035		0.000448218	3	2694.25	-22.8533	9.81667	0
		Accession	Description	Score	Coverage	# Proteins	# Unique Peptides	# Peptides	# PSMs	# AAs		calc. pI
		P08453	Gamma-gliadin OS=Triticum aestivum PE=3 SV=1 - [GDB2_WHEAT]	166.73	11.01	1	2	2	10	327		7.6792
	High	APFASIVAGIGGQ	4	1	1	P08453		0	0	0.1674		0.355261	2	1187.62	-20.7541	29.3333	0
		Accession	Description	Score	Coverage	# Proteins	# Unique Peptides	# Peptides	# PSMs	# AAs		calc. pI
		P08453	Gamma-gliadin OS=Triticum aestivum PE=3 SV=1 - [GDB2_WHEAT]	166.73	11.01	1	2	2	10	327		7.6792
P02854	Provicilin (Fragment) OS=Pisum sativum PE=1 SV=1 - [VCLB_PEA]	164.846	10.24	3	2	4	6	410	46.3569	5.49072
	A2	Sequence	# PSMs	# Proteins	# Protein Groups	Protein Group Accessions	Modifications	ΔCn	q-Value	PEP		Exp Value	Charge	MH+ [Da]	ΔM [ppm]	RT [min]	# Missed Cleavages
	High	IFENLQNYR	1	2	1	P02854		0	0	0.05307		5.62672e-06	2	1196.58	-25.0364	14.4167	0
		Accession	Description	Score	Coverage	# Proteins	# Unique Peptides	# Peptides	# PSMs	# AAs		calc. pI
		P02854	Provicilin (Fragment) OS=Pisum sativum PE=1 SV=1 - [VCLB_PEA]	164.846	10.24	3	2	4	6	410		5.49072
	High	NILEAAFNTNYEEIEK	2	1	1	P02854		0	0	0.01869		0.000237991	2	1897.93	7.93078	31.35	0
		Accession	Description	Score	Coverage	# Proteins	# Unique Peptides	# Peptides	# PSMs	# AAs		calc. pI
		P02854	Provicilin (Fragment) OS=Pisum sativum PE=1 SV=1 - [VCLB_PEA]	164.846	10.24	3	2	4	6	410		5.49072
	High	FFEITPEK	2	5	3	P13916;P25974;P02854		0	0	0.1208		0.0325674	2	1010.49	-27.9546	5.16667	0
		Accession	Description	Score	Coverage	# Proteins	# Unique Peptides	# Peptides	# PSMs	# AAs		calc. pI
		P13916	Beta-conglycinin, alpha chain OS=Glycine max PE=2 SV=2 - [GLCA_SOYBN]	1230.22	24.13	2	8	12	42	605		5.12256
		P25974	Beta-conglycinin, beta chain OS=Glycine max GN=CG-4 PE=1 SV=1 - [GLCB_SOYBN]	1125	23.69	2	5	7	31	439		6.23975
		P02854	Provicilin (Fragment) OS=Pisum sativum PE=1 SV=1 - [VCLB_PEA]	164.846	10.24	3	2	4	6	410		5.49072
	Low	SRNPIYSNK	1	1	1	P02854		0	0.387	0.8854		10.6394	2	1078.55	-16.2143	13.0833	1
		Accession	Description	Score	Coverage	# Proteins	# Unique Peptides	# Peptides	# PSMs	# AAs		calc. pI
		P02854	Provicilin (Fragment) OS=Pisum sativum PE=1 SV=1 - [VCLB_PEA]	164.846	10.24	3	2	4	6	410		5.49072
P01083	Alpha-amylase inhibitor 0.28 OS=Triticum aestivum GN=IMA1 PE=1 SV=3 - [IAA2_WHEAT]	162.271	32.68	1	3	3	3	153	16.7881	7.45947
	A2	Sequence	# PSMs	# Proteins	# Protein Groups	Protein Group Accessions	Modifications	ΔCn	q-Value	PEP		Exp Value	Charge	MH+ [Da]	ΔM [ppm]	RT [min]	# Missed Cleavages
	High	LQcVGSQVPEAVLR	1	1	1	P01083	C3(Carbamidomethyl)	0	0	0.005143		5.47852e-07	2	1555.78	-27.9229	25.9833	0
		Accession	Description	Score	Coverage	# Proteins	# Unique Peptides	# Peptides	# PSMs	# AAs		calc. pI
		P01083	Alpha-amylase inhibitor 0.28 OS=Triticum aestivum GN=IMA1 PE=1 SV=3 - [IAA2_WHEAT]	162.271	32.68	1	3	3	3	153		7.45947
	High	DccQQLADINNEWcR	1	1	1	P01083	C2(Carbamidomethyl); C3(Carbamidomethyl); C14(Carbamidomethyl)	0	0	0.01146		9.04404e-08	2	1981.76	-19.4272	27.1167	0
		Accession	Description	Score	Coverage	# Proteins	# Unique Peptides	# Peptides	# PSMs	# AAs		calc. pI
		P01083	Alpha-amylase inhibitor 0.28 OS=Triticum aestivum GN=IMA1 PE=1 SV=3 - [IAA2_WHEAT]	162.271	32.68	1	3	3	3	153		7.45947
	High	LTAASVPEVcKVPIPNPSGDR	1	1	1	P01083	C10(Carbamidomethyl)	0	0	0.243		0.0296951	3	2207.11	-17.6015	26.8333	1
		Accession	Description	Score	Coverage	# Proteins	# Unique Peptides	# Peptides	# PSMs	# AAs		calc. pI
		P01083	Alpha-amylase inhibitor 0.28 OS=Triticum aestivum GN=IMA1 PE=1 SV=3 - [IAA2_WHEAT]	162.271	32.68	1	3	3	3	153		7.45947
P86216	Triosephosphate isomerase (Fragments) OS=Mesocricetus auratus GN=TPI1 PE=1 SV=1 - [TPIS_MESAU]	158.635	7.98	29	1	1	3	188	20.2944	5.64307
	A2	Sequence	# PSMs	# Proteins	# Protein Groups	Protein Group Accessions	Modifications	ΔCn	q-Value	PEP		Exp Value	Charge	MH+ [Da]	ΔM [ppm]	RT [min]	# Missed Cleavages
	High	VVLAYEPVWAIGTGK	3	29	1	P86216		0	0	0.01914		5.92172e-06	2	1602.9	5.89063	31.4	0
		Accession	Description	Score	Coverage	# Proteins	# Unique Peptides	# Peptides	# PSMs	# AAs		calc. pI
		P86216	Triosephosphate isomerase (Fragments) OS=Mesocricetus auratus GN=TPI1 PE=1 SV=1 - [TPIS_MESAU]	158.635	7.98	29	1	1	3	188		5.64307
P02587	Troponin C, skeletal muscle OS=Sus scrofa GN=TNNC2 PE=1 SV=2 - [TNNC2_PIG]	140.98	7.55	4	1	1	6	159	18.0133	4.1958
	A2	Sequence	# PSMs	# Proteins	# Protein Groups	Protein Group Accessions	Modifications	ΔCn	q-Value	PEP		Exp Value	Charge	MH+ [Da]	ΔM [ppm]	RT [min]	# Missed Cleavages
	High	SYLSEEMIAEFK	4	4	1	P02587		0	0	0.04533		0.00186841	2	1446.66	-14.9641	8.8	0
		Accession	Description	Score	Coverage	# Proteins	# Unique Peptides	# Peptides	# PSMs	# AAs		calc. pI
		P02587	Troponin C, skeletal muscle OS=Sus scrofa GN=TNNC2 PE=1 SV=2 - [TNNC2_PIG]	140.98	7.55	4	1	1	6	159		4.1958
	Medium	SYLSEEmIAEFK	2	4	1	P02587	M7(Oxidation)	0	0.011	0.3747		0.53277	2	1462.68	2.34985	31.3667	0
		Accession	Description	Score	Coverage	# Proteins	# Unique Peptides	# Peptides	# PSMs	# AAs		calc. pI
		P02587	Troponin C, skeletal muscle OS=Sus scrofa GN=TNNC2 PE=1 SV=2 - [TNNC2_PIG]	140.98	7.55	4	1	1	6	159		4.1958
P82160	Myosin light chain 3, skeletal muscle isoform OS=Liza ramada PE=1 SV=1 - [MLE3_LIZRA]	139.63	25.68	15	2	3	5	148	16.358	4.52588
	A2	Sequence	# PSMs	# Proteins	# Protein Groups	Protein Group Accessions	Modifications	ΔCn	q-Value	PEP		Exp Value	Charge	MH+ [Da]	ΔM [ppm]	RT [min]	# Missed Cleavages
	High	VFDKEGNGTVMGAELR	1	17	3	P82159;P82160;P02606		0	0	0.009032		1.88197e-05	3	1722.81	-24.0332	25.9333	1
		Accession	Description	Score	Coverage	# Proteins	# Unique Peptides	# Peptides	# PSMs	# AAs		calc. pI
		P82160	Myosin light chain 3, skeletal muscle isoform OS=Liza ramada PE=1 SV=1 - [MLE3_LIZRA]	139.63	25.68	15	2	3	5	148		4.52588
		P02606	Myosin light chain 1, cardiac muscle OS=Gallus gallus PE=1 SV=3 - [MLEC_CHICK]	99.1381	12.37	21	1	2	2	194		5.2876
		P82159	Myosin light chain 1, skeletal muscle isoform OS=Liza ramada PE=1 SV=1 - [MLE1_LIZRA]	96.57	14.52	15	1	2	2	186		4.64014
	High	GTYDDYVEGLR	2	1	1	P82160		0	0	0.1305		0.000330284	2	1287.57	-10.3201	13.8833	0
		Accession	Description	Score	Coverage	# Proteins	# Unique Peptides	# Peptides	# PSMs	# AAs		calc. pI
		P82160	Myosin light chain 3, skeletal muscle isoform OS=Liza ramada PE=1 SV=1 - [MLE3_LIZRA]	139.63	25.68	15	2	3	5	148		4.52588
	High	LNFDAFLPMLK	2	1	1	P82160		0	0	0.0499		0.0677598	2	1308.7	-2.2984	12.25	0
		Accession	Description	Score	Coverage	# Proteins	# Unique Peptides	# Peptides	# PSMs	# AAs		calc. pI
		P82160	Myosin light chain 3, skeletal muscle isoform OS=Liza ramada PE=1 SV=1 - [MLE3_LIZRA]	139.63	25.68	15	2	3	5	148		4.52588
P26518	Glyceraldehyde-3-phosphate dehydrogenase, cytosolic OS=Magnolia liliiflora GN=GAPC PE=2 SV=1 - [G3PC_MAGLI]	133.69	14.08	8	1	3	3	341	36.9592	7.54736
	A2	Sequence	# PSMs	# Proteins	# Protein Groups	Protein Group Accessions	Modifications	ΔCn	q-Value	PEP		Exp Value	Charge	MH+ [Da]	ΔM [ppm]	RT [min]	# Missed Cleavages
	High	VPTVDVSVVDLTVR	1	21	3	Q6BMK0;P26517;P26518		0	0	0.00265		4.31368e-07	2	1498.84	-6.19675	28.9333	0
		Accession	Description	Score	Coverage	# Proteins	# Unique Peptides	# Peptides	# PSMs	# AAs		calc. pI
		P26518	Glyceraldehyde-3-phosphate dehydrogenase, cytosolic OS=Magnolia liliiflora GN=GAPC PE=2 SV=1 - [G3PC_MAGLI]	133.69	14.08	8	1	3	3	341		7.54736
		Q6BMK0	Glyceraldehyde-3-phosphate dehydrogenase OS=Debaryomyces hansenii (strain ATCC 36239 / CBS 767 / JCM 1990 / NBRC 0083 / IGC 2968) GN=GPD PE=3 SV=1 - [G3P_DEBHA]	129.05	8.36	5	1	2	2	335		6.7124
		P26517	Glyceraldehyde-3-phosphate dehydrogenase 1, cytosolic OS=Hordeum vulgare GN=GAPC PE=2 SV=1 - [G3PC1_HORVU]	118.283	13.06	14	1	3	4	337		7.18115
	High	TLLFGEKPVTVFGVR	1	2	2	P26517;P26518		0	0	0.08321		0.000294546	3	1662.92	-19.8413	29.5167	0
		Accession	Description	Score	Coverage	# Proteins	# Unique Peptides	# Peptides	# PSMs	# AAs		calc. pI
		P26518	Glyceraldehyde-3-phosphate dehydrogenase, cytosolic OS=Magnolia liliiflora GN=GAPC PE=2 SV=1 - [G3PC_MAGLI]	133.69	14.08	8	1	3	3	341		7.54736
		P26517	Glyceraldehyde-3-phosphate dehydrogenase 1, cytosolic OS=Hordeum vulgare GN=GAPC PE=2 SV=1 - [G3PC1_HORVU]	118.283	13.06	14	1	3	4	337		7.18115
	High	FGIVEGLMTTVHSITATQK	1	14	1	P26518		0	0	0.006977		0.0587269	3	2033.07	-3.16495	33.0167	0
		Accession	Description	Score	Coverage	# Proteins	# Unique Peptides	# Peptides	# PSMs	# AAs		calc. pI
		P26518	Glyceraldehyde-3-phosphate dehydrogenase, cytosolic OS=Magnolia liliiflora GN=GAPC PE=2 SV=1 - [G3PC_MAGLI]	133.69	14.08	8	1	3	3	341		7.54736
Q6BMK0	Glyceraldehyde-3-phosphate dehydrogenase OS=Debaryomyces hansenii (strain ATCC 36239 / CBS 767 / JCM 1990 / NBRC 0083 / IGC 2968) GN=GPD PE=3 SV=1 - [G3P_DEBHA]	129.05	8.36	5	1	2	2	335	35.8116	6.7124
	A2	Sequence	# PSMs	# Proteins	# Protein Groups	Protein Group Accessions	Modifications	ΔCn	q-Value	PEP		Exp Value	Charge	MH+ [Da]	ΔM [ppm]	RT [min]	# Missed Cleavages
	High	VPTVDVSVVDLTVR	1	21	3	Q6BMK0;P26517;P26518		0	0	0.00265		4.31368e-07	2	1498.84	-6.19675	28.9333	0
		Accession	Description	Score	Coverage	# Proteins	# Unique Peptides	# Peptides	# PSMs	# AAs		calc. pI
		P26518	Glyceraldehyde-3-phosphate dehydrogenase, cytosolic OS=Magnolia liliiflora GN=GAPC PE=2 SV=1 - [G3PC_MAGLI]	133.69	14.08	8	1	3	3	341		7.54736
		Q6BMK0	Glyceraldehyde-3-phosphate dehydrogenase OS=Debaryomyces hansenii (strain ATCC 36239 / CBS 767 / JCM 1990 / NBRC 0083 / IGC 2968) GN=GPD PE=3 SV=1 - [G3P_DEBHA]	129.05	8.36	5	1	2	2	335		6.7124
		P26517	Glyceraldehyde-3-phosphate dehydrogenase 1, cytosolic OS=Hordeum vulgare GN=GAPC PE=2 SV=1 - [G3PC1_HORVU]	118.283	13.06	14	1	3	4	337		7.18115
	High	LISWYDNEFGYSTR	1	3	1	Q6BMK0		0	0	0.04986		7.39636e-05	2	1750.77	-19.3331	28.7667	0
		Accession	Description	Score	Coverage	# Proteins	# Unique Peptides	# Peptides	# PSMs	# AAs		calc. pI
		Q6BMK0	Glyceraldehyde-3-phosphate dehydrogenase OS=Debaryomyces hansenii (strain ATCC 36239 / CBS 767 / JCM 1990 / NBRC 0083 / IGC 2968) GN=GPD PE=3 SV=1 - [G3P_DEBHA]	129.05	8.36	5	1	2	2	335		6.7124
P02618	Parvalbumin beta OS=Cyprinus carpio PE=1 SV=1 - [PRVB_CYPCA]	126.197	24.07	2	3	4	10	108	11.4288	4.88135
	A2	Sequence	# PSMs	# Proteins	# Protein Groups	Protein Group Accessions	Modifications	ΔCn	q-Value	PEP		Exp Value	Charge	MH+ [Da]	ΔM [ppm]	RT [min]	# Missed Cleavages
	High	AFAIIDQDKSGFIEEDELK	1	1	1	P02618		0	0	0.002114		4.33528e-07	3	2168.02	-27.917	29.3333	1
		Accession	Description	Score	Coverage	# Proteins	# Unique Peptides	# Peptides	# PSMs	# AAs		calc. pI
		P02618	Parvalbumin beta OS=Cyprinus carpio PE=1 SV=1 - [PRVB_CYPCA]	126.197	24.07	2	3	4	10	108		4.88135
	High	SGFIEEDELKLFLQNFK	2	1	1	P02618		0	0	0.08917		0.00090782	3	2057.01	-22.4279	10.65	1
		Accession	Description	Score	Coverage	# Proteins	# Unique Peptides	# Peptides	# PSMs	# AAs		calc. pI
		P02618	Parvalbumin beta OS=Cyprinus carpio PE=1 SV=1 - [PRVB_CYPCA]	126.197	24.07	2	3	4	10	108		4.88135
	High	AFAIIDQDK	2	2	1	P02618		0	0	0.1466		0.527598	2	1020.51	-25.642	25.1333	0
		Accession	Description	Score	Coverage	# Proteins	# Unique Peptides	# Peptides	# PSMs	# AAs		calc. pI
		P02618	Parvalbumin beta OS=Cyprinus carpio PE=1 SV=1 - [PRVB_CYPCA]	126.197	24.07	2	3	4	10	108		4.88135
	Medium	LFLQNFK	5	2	1	P02618		0	0.023	0.4169		1.33335	2	909.513	-7.23236	16.4	0
		Accession	Description	Score	Coverage	# Proteins	# Unique Peptides	# Peptides	# PSMs	# AAs		calc. pI
		P02618	Parvalbumin beta OS=Cyprinus carpio PE=1 SV=1 - [PRVB_CYPCA]	126.197	24.07	2	3	4	10	108		4.88135
Q00652	Cysteine protease inhibitor 9 OS=Solanum tuberosum PE=2 SV=1 - [CPI9_SOLTU]	123.01	21.62	4	2	4	13	222	24.7228	7.43018
	A2	Sequence	# PSMs	# Proteins	# Protein Groups	Protein Group Accessions	Modifications	ΔCn	q-Value	PEP		Exp Value	Charge	MH+ [Da]	ΔM [ppm]	RT [min]	# Missed Cleavages
	High	VNHEGLVVTGGQVGNENDIFK	1	1	1	Q00652		0	0	0.00577		2.40736e-06	3	2226.05	-27.0409	15.8333	0
		Accession	Description	Score	Coverage	# Proteins	# Unique Peptides	# Peptides	# PSMs	# AAs		calc. pI
		Q00652	Cysteine protease inhibitor 9 OS=Solanum tuberosum PE=2 SV=1 - [CPI9_SOLTU]	123.01	21.62	4	2	4	13	222		7.43018
	High	LVTVDDDKDFLPFVFIK	10	4	1	Q00652		0	0	0.04152		0.00797486	2	2011.07	-5.28969	22.5833	1
		Accession	Description	Score	Coverage	# Proteins	# Unique Peptides	# Peptides	# PSMs	# AAs		calc. pI
		Q00652	Cysteine protease inhibitor 9 OS=Solanum tuberosum PE=2 SV=1 - [CPI9_SOLTU]	123.01	21.62	4	2	4	13	222		7.43018
	Low	LVTVDDDKDFLPFVFIKA	1	4	1	Q00652		0	0.192	0.7237		2.39281	2	2082.12	3.38216	11.9667	2
		Accession	Description	Score	Coverage	# Proteins	# Unique Peptides	# Peptides	# PSMs	# AAs		calc. pI
		Q00652	Cysteine protease inhibitor 9 OS=Solanum tuberosum PE=2 SV=1 - [CPI9_SOLTU]	123.01	21.62	4	2	4	13	222		7.43018
	Low	LcVDQTVWK	1	4	1	Q00652	C2(Carbamidomethyl)	0.2778				26.1016	2	1148.56	-10.4321	16.2833	0
		Accession	Description	Score	Coverage	# Proteins	# Unique Peptides	# Peptides	# PSMs	# AAs		calc. pI
		Q00652	Cysteine protease inhibitor 9 OS=Solanum tuberosum PE=2 SV=1 - [CPI9_SOLTU]	123.01	21.62	4	2	4	13	222		7.43018
P81459	Cytochrome c OS=Thunnus alalunga GN=cyc PE=1 SV=1 - [CYC_THUAA]	119.797	10.68	5	1	1	3	103	11.3629	9.61279
	A2	Sequence	# PSMs	# Proteins	# Protein Groups	Protein Group Accessions	Modifications	ΔCn	q-Value	PEP		Exp Value	Charge	MH+ [Da]	ΔM [ppm]	RT [min]	# Missed Cleavages
	High	VGPNLWGLFGR	3	5	1	P81459		0	0	0.1122		0.0953546	2	1215.66	-4.31694	11.7833	0
		Accession	Description	Score	Coverage	# Proteins	# Unique Peptides	# Peptides	# PSMs	# AAs		calc. pI
		P81459	Cytochrome c OS=Thunnus alalunga GN=cyc PE=1 SV=1 - [CYC_THUAA]	119.797	10.68	5	1	1	3	103		9.61279
P16159	Alpha-amylase/trypsin inhibitor CM16 OS=Triticum aestivum PE=1 SV=1 - [IAC16_WHEAT]	119.51	16.78	2	1	2	4	143	15.7716	5.41455
	A2	Sequence	# PSMs	# Proteins	# Protein Groups	Protein Group Accessions	Modifications	ΔCn	q-Value	PEP		Exp Value	Charge	MH+ [Da]	ΔM [ppm]	RT [min]	# Missed Cleavages
	High	SRPDQSGLMELPGcPR	3	2	1	P16159	C14(Carbamidomethyl)	0	0	0.109		0.0127088	3	1799.83	-14.4284	16	0
		Accession	Description	Score	Coverage	# Proteins	# Unique Peptides	# Peptides	# PSMs	# AAs		calc. pI
		P16159	Alpha-amylase/trypsin inhibitor CM16 OS=Triticum aestivum PE=1 SV=1 - [IAC16_WHEAT]	119.51	16.78	2	1	2	4	143		5.41455
	Medium	EVQMDFVR	1	2	1	P16159		0	0.029	0.4467		0.910535	2	1023.47	-25.5288	25.3333	0
		Accession	Description	Score	Coverage	# Proteins	# Unique Peptides	# Peptides	# PSMs	# AAs		calc. pI
		P16159	Alpha-amylase/trypsin inhibitor CM16 OS=Triticum aestivum PE=1 SV=1 - [IAC16_WHEAT]	119.51	16.78	2	1	2	4	143		5.41455
P26517	Glyceraldehyde-3-phosphate dehydrogenase 1, cytosolic OS=Hordeum vulgare GN=GAPC PE=2 SV=1 - [G3PC1_HORVU]	118.283	13.06	14	1	3	4	337	36.4908	7.18115
	A2	Sequence	# PSMs	# Proteins	# Protein Groups	Protein Group Accessions	Modifications	ΔCn	q-Value	PEP		Exp Value	Charge	MH+ [Da]	ΔM [ppm]	RT [min]	# Missed Cleavages
	High	VPTVDVSVVDLTVR	1	21	3	Q6BMK0;P26517;P26518		0	0	0.00265		4.31368e-07	2	1498.84	-6.19675	28.9333	0
		Accession	Description	Score	Coverage	# Proteins	# Unique Peptides	# Peptides	# PSMs	# AAs		calc. pI
		P26518	Glyceraldehyde-3-phosphate dehydrogenase, cytosolic OS=Magnolia liliiflora GN=GAPC PE=2 SV=1 - [G3PC_MAGLI]	133.69	14.08	8	1	3	3	341		7.54736
		Q6BMK0	Glyceraldehyde-3-phosphate dehydrogenase OS=Debaryomyces hansenii (strain ATCC 36239 / CBS 767 / JCM 1990 / NBRC 0083 / IGC 2968) GN=GPD PE=3 SV=1 - [G3P_DEBHA]	129.05	8.36	5	1	2	2	335		6.7124
		P26517	Glyceraldehyde-3-phosphate dehydrogenase 1, cytosolic OS=Hordeum vulgare GN=GAPC PE=2 SV=1 - [G3PC1_HORVU]	118.283	13.06	14	1	3	4	337		7.18115
	High	TLLFGEKPVTVFGVR	1	2	2	P26517;P26518		0	0	0.08321		0.000294546	3	1662.92	-19.8413	29.5167	0
		Accession	Description	Score	Coverage	# Proteins	# Unique Peptides	# Peptides	# PSMs	# AAs		calc. pI
		P26518	Glyceraldehyde-3-phosphate dehydrogenase, cytosolic OS=Magnolia liliiflora GN=GAPC PE=2 SV=1 - [G3PC_MAGLI]	133.69	14.08	8	1	3	3	341		7.54736
		P26517	Glyceraldehyde-3-phosphate dehydrogenase 1, cytosolic OS=Hordeum vulgare GN=GAPC PE=2 SV=1 - [G3PC1_HORVU]	118.283	13.06	14	1	3	4	337		7.18115
	High	AASFNIIPSSTGAAK	2	20	1	P26517		0	0	0.02037		0.710738	2	1434.72	-23.8847	27.1333	0
		Accession	Description	Score	Coverage	# Proteins	# Unique Peptides	# Peptides	# PSMs	# AAs		calc. pI
		P26517	Glyceraldehyde-3-phosphate dehydrogenase 1, cytosolic OS=Hordeum vulgare GN=GAPC PE=2 SV=1 - [G3PC1_HORVU]	118.283	13.06	14	1	3	4	337		7.18115
Q9PVM2	Hemoglobin subunit beta-A OS=Seriola quinqueradiata GN=hbb1 PE=2 SV=2 - [HBBA_SERQU]	110.216	32.43	67	1	4	9	148	16.3624	8.01611
	A2	Sequence	# PSMs	# Proteins	# Protein Groups	Protein Group Accessions	Modifications	ΔCn	q-Value	PEP		Exp Value	Charge	MH+ [Da]	ΔM [ppm]	RT [min]	# Missed Cleavages
	High	FLSVVVSALGR	1	4	1	Q9PVM2		0	0	0.02038		0.000833392	2	1147.67	-11.4213	29.2	0
		Accession	Description	Score	Coverage	# Proteins	# Unique Peptides	# Peptides	# PSMs	# AAs		calc. pI
		Q9PVM2	Hemoglobin subunit beta-A OS=Seriola quinqueradiata GN=hbb1 PE=2 SV=2 - [HBBA_SERQU]	110.216	32.43	67	1	4	9	148		8.01611
	High	LLIVYPWTQR	6	65	2	Q9PVM2;O13164		0	0	0.0188		0.00366043	2	1288.72	-16.2471	8.36667	0
		Accession	Description	Score	Coverage	# Proteins	# Unique Peptides	# Peptides	# PSMs	# AAs		calc. pI
		O13164	Hemoglobin subunit beta OS=Decapterus maruadsi GN=hbb PE=2 SV=2 - [HBB_DECMA]	940.193	46.62	64	4	5	31	148		8.17725
		Q9PVM2	Hemoglobin subunit beta-A OS=Seriola quinqueradiata GN=hbb1 PE=2 SV=2 - [HBBA_SERQU]	110.216	32.43	67	1	4	9	148		8.01611
	Low	HFTTFGNVSTNAAILGNPK	1	2	2	Q9PVM2;O13164		0.4714				0.104302	3	1988.98	-18.1422	28.2	0
		Accession	Description	Score	Coverage	# Proteins	# Unique Peptides	# Peptides	# PSMs	# AAs		calc. pI
		O13164	Hemoglobin subunit beta OS=Decapterus maruadsi GN=hbb PE=2 SV=2 - [HBB_DECMA]	940.193	46.62	64	4	5	31	148		8.17725
		Q9PVM2	Hemoglobin subunit beta-A OS=Seriola quinqueradiata GN=hbb1 PE=2 SV=2 - [HBBA_SERQU]	110.216	32.43	67	1	4	9	148		8.01611
	Low	VDWTDAER	1	3	2	Q9PVM2;O13164		0.2273				3.89823	2	991.447	-0.885494	0.8	0
		Accession	Description	Score	Coverage	# Proteins	# Unique Peptides	# Peptides	# PSMs	# AAs		calc. pI
		O13164	Hemoglobin subunit beta OS=Decapterus maruadsi GN=hbb PE=2 SV=2 - [HBB_DECMA]	940.193	46.62	64	4	5	31	148		8.17725
		Q9PVM2	Hemoglobin subunit beta-A OS=Seriola quinqueradiata GN=hbb1 PE=2 SV=2 - [HBBA_SERQU]	110.216	32.43	67	1	4	9	148		8.01611
B8E2D3	Phosphoglycerate kinase OS=Dictyoglomus turgidum (strain Z-1310 / DSM 6724) GN=pgk PE=3 SV=1 - [PGK_DICTD]	109.33	4.55	6	1	1	5	396	43.4602	5.92236
	A2	Sequence	# PSMs	# Proteins	# Protein Groups	Protein Group Accessions	Modifications	ΔCn	q-Value	PEP		Exp Value	Charge	MH+ [Da]	ΔM [ppm]	RT [min]	# Missed Cleavages
	High	LASLADLYVNDAFGTAHR	5	6	1	B8E2D3		0	0	0.00702		0.000136997	3	1933.97	-5.93834	20.5333	0
		Accession	Description	Score	Coverage	# Proteins	# Unique Peptides	# Peptides	# PSMs	# AAs		calc. pI
		B8E2D3	Phosphoglycerate kinase OS=Dictyoglomus turgidum (strain Z-1310 / DSM 6724) GN=pgk PE=3 SV=1 - [PGK_DICTD]	109.33	4.55	6	1	1	5	396		5.92236
P80727	Hemoglobin cathodic subunit beta OS=Anguilla anguilla GN=hbb2 PE=1 SV=1 - [HBBC_ANGAN]	101.144	13.01	6	1	2	7	146	15.8825	9.20264
	A2	Sequence	# PSMs	# Proteins	# Protein Groups	Protein Group Accessions	Modifications	ΔCn	q-Value	PEP		Exp Value	Charge	MH+ [Da]	ΔM [ppm]	RT [min]	# Missed Cleavages
	High	VLIVYPWTQR	5	6	1	P80727		0	0	0.05278		0.00937724	2	1274.72	-6.81557	30.05	0
		Accession	Description	Score	Coverage	# Proteins	# Unique Peptides	# Peptides	# PSMs	# AAs		calc. pI
		P80727	Hemoglobin cathodic subunit beta OS=Anguilla anguilla GN=hbb2 PE=1 SV=1 - [HBBC_ANGAN]	101.144	13.01	6	1	2	7	146		9.20264
	Low	LNVDPDNFR	2	2	1	P80727		0	0.677	1		26.0723	2	1089.54	2.86551	18.1333	0
		Accession	Description	Score	Coverage	# Proteins	# Unique Peptides	# Peptides	# PSMs	# AAs		calc. pI
		P80727	Hemoglobin cathodic subunit beta OS=Anguilla anguilla GN=hbb2 PE=1 SV=1 - [HBBC_ANGAN]	101.144	13.01	6	1	2	7	146		9.20264
Q9DGI9	Myoglobin OS=Scomber japonicus GN=mb PE=2 SV=3 - [MYG_SCOJP]	99.6	12.93	1	1	1	1	147	15.7563	8.85107
	A2	Sequence	# PSMs	# Proteins	# Protein Groups	Protein Group Accessions	Modifications	ΔCn	q-Value	PEP		Exp Value	Charge	MH+ [Da]	ΔM [ppm]	RT [min]	# Missed Cleavages
	High	FWGPVEADYDKIGNMVLTR	1	1	1	Q9DGI9		0	0	0.002696		5.48733e-08	3	2211.09	0.332619	32.1	1
		Accession	Description	Score	Coverage	# Proteins	# Unique Peptides	# Peptides	# PSMs	# AAs		calc. pI
		Q9DGI9	Myoglobin OS=Scomber japonicus GN=mb PE=2 SV=3 - [MYG_SCOJP]	99.6	12.93	1	1	1	1	147		8.85107
P02606	Myosin light chain 1, cardiac muscle OS=Gallus gallus PE=1 SV=3 - [MLEC_CHICK]	99.1381	12.37	21	1	2	2	194	21.982	5.2876
	A2	Sequence	# PSMs	# Proteins	# Protein Groups	Protein Group Accessions	Modifications	ΔCn	q-Value	PEP		Exp Value	Charge	MH+ [Da]	ΔM [ppm]	RT [min]	# Missed Cleavages
	High	VFDKEGNGTVMGAELR	1	17	3	P82159;P82160;P02606		0	0	0.009032		1.88197e-05	3	1722.81	-24.0332	25.9333	1
		Accession	Description	Score	Coverage	# Proteins	# Unique Peptides	# Peptides	# PSMs	# AAs		calc. pI
		P82160	Myosin light chain 3, skeletal muscle isoform OS=Liza ramada PE=1 SV=1 - [MLE3_LIZRA]	139.63	25.68	15	2	3	5	148		4.52588
		P02606	Myosin light chain 1, cardiac muscle OS=Gallus gallus PE=1 SV=3 - [MLEC_CHICK]	99.1381	12.37	21	1	2	2	194		5.2876
		P82159	Myosin light chain 1, skeletal muscle isoform OS=Liza ramada PE=1 SV=1 - [MLE1_LIZRA]	96.57	14.52	15	1	2	2	186		4.64014
	High	EAFSLFDR	1	7	1	P02606		0	0	0.1935		0.000285336	2	984.468	-11.2222	18.7667	0
		Accession	Description	Score	Coverage	# Proteins	# Unique Peptides	# Peptides	# PSMs	# AAs		calc. pI
		P02606	Myosin light chain 1, cardiac muscle OS=Gallus gallus PE=1 SV=3 - [MLEC_CHICK]	99.1381	12.37	21	1	2	2	194		5.2876
P82159	Myosin light chain 1, skeletal muscle isoform OS=Liza ramada PE=1 SV=1 - [MLE1_LIZRA]	96.57	14.52	15	1	2	2	186	20.054	4.64014
	A2	Sequence	# PSMs	# Proteins	# Protein Groups	Protein Group Accessions	Modifications	ΔCn	q-Value	PEP		Exp Value	Charge	MH+ [Da]	ΔM [ppm]	RT [min]	# Missed Cleavages
	High	VFDKEGNGTVMGAELR	1	17	3	P82159;P82160;P02606		0	0	0.009032		1.88197e-05	3	1722.81	-24.0332	25.9333	1
		Accession	Description	Score	Coverage	# Proteins	# Unique Peptides	# Peptides	# PSMs	# AAs		calc. pI
		P82160	Myosin light chain 3, skeletal muscle isoform OS=Liza ramada PE=1 SV=1 - [MLE3_LIZRA]	139.63	25.68	15	2	3	5	148		4.52588
		P02606	Myosin light chain 1, cardiac muscle OS=Gallus gallus PE=1 SV=3 - [MLEC_CHICK]	99.1381	12.37	21	1	2	2	194		5.2876
		P82159	Myosin light chain 1, skeletal muscle isoform OS=Liza ramada PE=1 SV=1 - [MLE1_LIZRA]	96.57	14.52	15	1	2	2	186		4.64014
	High	VAYNQIADImR	1	1	1	P82159	M10(Oxidation)	0	0	0.05217		0.0027666	2	1309.62	-26.2922	13.9333	0
		Accession	Description	Score	Coverage	# Proteins	# Unique Peptides	# Peptides	# PSMs	# AAs		calc. pI
		P82159	Myosin light chain 1, skeletal muscle isoform OS=Liza ramada PE=1 SV=1 - [MLE1_LIZRA]	96.57	14.52	15	1	2	2	186		4.64014
P15838	Legumin A2 OS=Pisum sativum GN=LEGA2 PE=3 SV=1 - [LEGA2_PEA]	94.99	8.85	2	3	3	6	520	59.2336	6.62451
	A2	Sequence	# PSMs	# Proteins	# Protein Groups	Protein Group Accessions	Modifications	ΔCn	q-Value	PEP		Exp Value	Charge	MH+ [Da]	ΔM [ppm]	RT [min]	# Missed Cleavages
	High	DFLEDAFNVNR	1	1	1	P15838		0	0	0.04243		0.00271886	2	1339.62	-4.51465	29.4167	0
		Accession	Description	Score	Coverage	# Proteins	# Unique Peptides	# Peptides	# PSMs	# AAs		calc. pI
		P15838	Legumin A2 OS=Pisum sativum GN=LEGA2 PE=3 SV=1 - [LEGA2_PEA]	94.99	8.85	2	3	3	6	520		6.62451
	High	TVTSLDLPVLR	4	2	1	P15838		0	0	0.07063		0.033068	2	1213.7	-10.8741	29.5667	0
		Accession	Description	Score	Coverage	# Proteins	# Unique Peptides	# Peptides	# PSMs	# AAs		calc. pI
		P15838	Legumin A2 OS=Pisum sativum GN=LEGA2 PE=3 SV=1 - [LEGA2_PEA]	94.99	8.85	2	3	3	6	520		6.62451
	High	LAGTSSVINNLPLDVVAATFNLQR	1	2	1	P15838		0	0	0.1931		0.298154	3	2513.36	-6.20069	22.8167	0
		Accession	Description	Score	Coverage	# Proteins	# Unique Peptides	# Peptides	# PSMs	# AAs		calc. pI
		P15838	Legumin A2 OS=Pisum sativum GN=LEGA2 PE=3 SV=1 - [LEGA2_PEA]	94.99	8.85	2	3	3	6	520		6.62451
P86740	Parvalbumin beta 3 (Fragments) OS=Macruronus magellanicus PE=1 SV=1 - [PRVB3_MACMG]	88.73	28.38	4	1	1	1	74	8.02298	4.53857
	A2	Sequence	# PSMs	# Proteins	# Protein Groups	Protein Group Accessions	Modifications	ΔCn	q-Value	PEP		Exp Value	Charge	MH+ [Da]	ΔM [ppm]	RT [min]	# Missed Cleavages
	High	SGFIEEDELKLFLQNFSAGAR	1	4	1	P86740		0	0	0.01971		6.49408e-07	3	2371.17	-10.4693	33.1333	1
		Accession	Description	Score	Coverage	# Proteins	# Unique Peptides	# Peptides	# PSMs	# AAs		calc. pI
		P86740	Parvalbumin beta 3 (Fragments) OS=Macruronus magellanicus PE=1 SV=1 - [PRVB3_MACMG]	88.73	28.38	4	1	1	1	74		4.53857
P16851	Alpha-amylase/trypsin inhibitor CM2 OS=Triticum aestivum PE=1 SV=2 - [IAAC2_WHEAT]	85.75	16.55	1	1	1	4	145	15.4495	7.2251
	A2	Sequence	# PSMs	# Proteins	# Protein Groups	Protein Group Accessions	Modifications	ΔCn	q-Value	PEP		Exp Value	Charge	MH+ [Da]	ΔM [ppm]	RT [min]	# Missed Cleavages
	High	VLVTPGHcNVMTVHNTPYcLGLDI	4	1	1	P16851	C8(Carbamidomethyl); C19(Carbamidomethyl)	0	0	0.04214		0.0291023	3	2710.3	-5.95231	19.5	0
		Accession	Description	Score	Coverage	# Proteins	# Unique Peptides	# Peptides	# PSMs	# AAs		calc. pI
		P16851	Alpha-amylase/trypsin inhibitor CM2 OS=Triticum aestivum PE=1 SV=2 - [IAAC2_WHEAT]	85.75	16.55	1	1	1	4	145		7.2251
P05118	Wound-induced proteinase inhibitor 1 OS=Solanum lycopersicum GN=PIIF PE=2 SV=1 - [ICI1_SOLLC]	83.28	10.81	1	1	1	6	111	12.5766	4.75439
	A2	Sequence	# PSMs	# Proteins	# Protein Groups	Protein Group Accessions	Modifications	ΔCn	q-Value	PEP		Exp Value	Charge	MH+ [Da]	ΔM [ppm]	RT [min]	# Missed Cleavages
	High	QmWPELIGVPTK	6	1	1	P05118	M2(Oxidation)	0	0	0.0801		0.00732722	2	1414.74	-0.0374062	10.8	0
		Accession	Description	Score	Coverage	# Proteins	# Unique Peptides	# Peptides	# PSMs	# AAs		calc. pI
		P05118	Wound-induced proteinase inhibitor 1 OS=Solanum lycopersicum GN=PIIF PE=2 SV=1 - [ICI1_SOLLC]	83.28	10.81	1	1	1	6	111		4.75439
P81660	Troponin C, skeletal muscle OS=Anguilla anguilla PE=1 SV=1 - [TNNC2_ANGAN]	82.04	7.5	2	1	1	3	160	18.1204	4.09424
	A2	Sequence	# PSMs	# Proteins	# Protein Groups	Protein Group Accessions	Modifications	ΔCn	q-Value	PEP		Exp Value	Charge	MH+ [Da]	ΔM [ppm]	RT [min]	# Missed Cleavages
	High	SFLSEEMIAEFK	2	2	1	P81660		0	0	0.02448		0.00133012	2	1430.67	-14.9217	9.86667	0
		Accession	Description	Score	Coverage	# Proteins	# Unique Peptides	# Peptides	# PSMs	# AAs		calc. pI
		P81660	Troponin C, skeletal muscle OS=Anguilla anguilla PE=1 SV=1 - [TNNC2_ANGAN]	82.04	7.5	2	1	1	3	160		4.09424
	High	SFLSEEmIAEFK	1	2	1	P81660	M7(Oxidation)	0	0	0.1309		6.18289	2	1446.68	-0.18174	29.75	0
		Accession	Description	Score	Coverage	# Proteins	# Unique Peptides	# Peptides	# PSMs	# AAs		calc. pI
		P81660	Troponin C, skeletal muscle OS=Anguilla anguilla PE=1 SV=1 - [TNNC2_ANGAN]	82.04	7.5	2	1	1	3	160		4.09424
Q10464	Puroindoline-B OS=Triticum aestivum GN=PINB PE=1 SV=1 - [PUIB_WHEAT]	81.2859	6.08	1	1	1	3	148	16.7812	8.73389
	A2	Sequence	# PSMs	# Proteins	# Protein Groups	Protein Group Accessions	Modifications	ΔCn	q-Value	PEP		Exp Value	Charge	MH+ [Da]	ΔM [ppm]	RT [min]	# Missed Cleavages
	High	LGGFLGIWR	3	1	1	Q10464		0	0	0.06232		0.000237818	2	1018.57	-10.2083	20.5	0
		Accession	Description	Score	Coverage	# Proteins	# Unique Peptides	# Peptides	# PSMs	# AAs		calc. pI
		Q10464	Puroindoline-B OS=Triticum aestivum GN=PINB PE=1 SV=1 - [PUIB_WHEAT]	81.2859	6.08	1	1	1	3	148		8.73389
P25272	Kunitz-type trypsin inhibitor KTI1 OS=Glycine max GN=KTI1 PE=2 SV=1 - [KTI1_SOYBN]	80.2833	5.42	2	1	1	3	203	22.5315	5.12256
	A2	Sequence	# PSMs	# Proteins	# Protein Groups	Protein Group Accessions	Modifications	ΔCn	q-Value	PEP		Exp Value	Charge	MH+ [Da]	ΔM [ppm]	RT [min]	# Missed Cleavages
	High	DTVDGWFNIER	3	2	1	P25272		0	0	0.06159		0.00519237	2	1351.61	-14.2408	28.5333	0
		Accession	Description	Score	Coverage	# Proteins	# Unique Peptides	# Peptides	# PSMs	# AAs		calc. pI
		P25272	Kunitz-type trypsin inhibitor KTI1 OS=Glycine max GN=KTI1 PE=2 SV=1 - [KTI1_SOYBN]	80.2833	5.42	2	1	1	3	203		5.12256
P04698	Zein-alpha PZ22.3 OS=Zea mays PE=2 SV=1 - [ZEAZ_MAIZE]	78.1433	7.49	1	2	2	6	267	29.0446	9.24658
	A2	Sequence	# PSMs	# Proteins	# Protein Groups	Protein Group Accessions	Modifications	ΔCn	q-Value	PEP		Exp Value	Charge	MH+ [Da]	ΔM [ppm]	RT [min]	# Missed Cleavages
	High	FSLMNPVLSR	2	1	1	P04698		0	0	0.07944		0.0270464	2	1163.6	-24.9897	17.4667	0
		Accession	Description	Score	Coverage	# Proteins	# Unique Peptides	# Peptides	# PSMs	# AAs		calc. pI
		P04698	Zein-alpha PZ22.3 OS=Zea mays PE=2 SV=1 - [ZEAZ_MAIZE]	78.1433	7.49	1	2	2	6	267		9.24658
	High	QQPIVGGAIF	4	1	1	P04698		0	0	0.2148		0.787511	2	1029.56	-8.6327	17.5667	0
		Accession	Description	Score	Coverage	# Proteins	# Unique Peptides	# Peptides	# PSMs	# AAs		calc. pI
		P04698	Zein-alpha PZ22.3 OS=Zea mays PE=2 SV=1 - [ZEAZ_MAIZE]	78.1433	7.49	1	2	2	6	267		9.24658
P14594	Legumin B (Fragment) OS=Pisum sativum GN=LEGB PE=2 SV=1 - [LEGB_PEA]	76.47	4.14	1	1	1	1	338	38.9665	5.36377
	A2	Sequence	# PSMs	# Proteins	# Protein Groups	Protein Group Accessions	Modifications	ΔCn	q-Value	PEP		Exp Value	Charge	MH+ [Da]	ΔM [ppm]	RT [min]	# Missed Cleavages
	High	ATPGEVLANAFGLR	1	1	1	P14594		0	0	0.1062		1.43584e-05	2	1415.77	3.03869	32.9333	0
		Accession	Description	Score	Coverage	# Proteins	# Unique Peptides	# Peptides	# PSMs	# AAs		calc. pI
		P14594	Legumin B (Fragment) OS=Pisum sativum GN=LEGB PE=2 SV=1 - [LEGB_PEA]	76.47	4.14	1	1	1	1	338		5.36377
P08454	Wound-induced proteinase inhibitor 1 OS=Solanum tuberosum PE=1 SV=2 - [ICID_SOLTU]	74.21	13.08	1	1	1	1	107	12.1375	6.07471
	A2	Sequence	# PSMs	# Proteins	# Protein Groups	Protein Group Accessions	Modifications	ΔCn	q-Value	PEP		Exp Value	Charge	MH+ [Da]	ΔM [ppm]	RT [min]	# Missed Cleavages
	High	LFDNILGDVVQIPR	1	1	1	P08454		0	0	0.007929		1.83588e-05	2	1598.89	-1.01816	11.6167	0
		Accession	Description	Score	Coverage	# Proteins	# Unique Peptides	# Peptides	# PSMs	# AAs		calc. pI
		P08454	Wound-induced proteinase inhibitor 1 OS=Solanum tuberosum PE=1 SV=2 - [ICID_SOLTU]	74.21	13.08	1	1	1	1	107		6.07471
P10385	Glutenin, low molecular weight subunit OS=Triticum aestivum PE=3 SV=1 - [GLTA_WHEAT]	70.57	3.93	1	1	1	1	356	40.9943	8.67529
	A2	Sequence	# PSMs	# Proteins	# Protein Groups	Protein Group Accessions	Modifications	ΔCn	q-Value	PEP		Exp Value	Charge	MH+ [Da]	ΔM [ppm]	RT [min]	# Missed Cleavages
	High	VFLQQQcIPVAMQR	1	1	1	P10385	C7(Carbamidomethyl)	0	0	0.00656		5.287e-05	2	1717.87	-8.26715	16.7167	0
		Accession	Description	Score	Coverage	# Proteins	# Unique Peptides	# Peptides	# PSMs	# AAs		calc. pI
		P10385	Glutenin, low molecular weight subunit OS=Triticum aestivum PE=3 SV=1 - [GLTA_WHEAT]	70.57	3.93	1	1	1	1	356		8.67529
P04730	Gamma-gliadin (Fragment) OS=Triticum aestivum PE=2 SV=1 - [GDB3_WHEAT]	68.74	5.74	2	1	1	1	244	27.3198	8.82178
	A2	Sequence	# PSMs	# Proteins	# Protein Groups	Protein Group Accessions	Modifications	ΔCn	q-Value	PEP		Exp Value	Charge	MH+ [Da]	ΔM [ppm]	RT [min]	# Missed Cleavages
	High	ILPTMcSVNVPLYR	1	2	1	P04730	C6(Carbamidomethyl)	0	0	0.01165		8.54686e-05	2	1662.85	-12.2332	28.7167	0
		Accession	Description	Score	Coverage	# Proteins	# Unique Peptides	# Peptides	# PSMs	# AAs		calc. pI
		P04730	Gamma-gliadin (Fragment) OS=Triticum aestivum PE=2 SV=1 - [GDB3_WHEAT]	68.74	5.74	2	1	1	1	244		8.82178
Q8LPW4	Patatin-17 OS=Solanum cardiophyllum PE=1 SV=1 - [PAT17_SOLCD]	68.01	6.74	1	1	2	3	386	42.4594	5.05908
	A2	Sequence	# PSMs	# Proteins	# Protein Groups	Protein Group Accessions	Modifications	ΔCn	q-Value	PEP		Exp Value	Charge	MH+ [Da]	ΔM [ppm]	RT [min]	# Missed Cleavages
	High	KPVSEDNPETYEEALKR	1	1	1	Q8LPW4		0	0	0.02296		4.73821e-05	4	2004.93	-26.9292	24.2333	1
		Accession	Description	Score	Coverage	# Proteins	# Unique Peptides	# Peptides	# PSMs	# AAs		calc. pI
		Q8LPW4	Patatin-17 OS=Solanum cardiophyllum PE=1 SV=1 - [PAT17_SOLCD]	68.01	6.74	1	1	2	3	386		5.05908
	Low	YLmQVLQEK	2	15	7	Q3YJT4;Q2MY44;Q42502;P11768;Q8LPW4;Q2MY43;Q3YJS9	M3(Oxidation)	0	0.051	0.5046		6.34845	2	1167.58	-24.2749	6.15	0
		Accession	Description	Score	Coverage	# Proteins	# Unique Peptides	# Peptides	# PSMs	# AAs		calc. pI
		Q42502	Patatin-2-Kuras 3 OS=Solanum tuberosum GN=pat2-k3 PE=1 SV=1 - [PT2K3_SOLTU]	1958.26	27.72	5	2	5	23	386		5.90967
		P11768	Patatin group M-1 OS=Solanum tuberosum PE=2 SV=1 - [PATM1_SOLTU]	1848.27	28.5	8	2	5	25	386		5.35107
		Q2MY44	Patatin-07 OS=Solanum tuberosum PE=2 SV=1 - [PAT07_SOLTU]	1192.25	26.94	5	3	6	20	386		5.47803
		Q3YJS9	Patatin-3-Kuras 1 OS=Solanum tuberosum GN=pat3-k1 PE=1 SV=1 - [PT3K1_SOLTU]	529.204	21.66	2	3	5	19	374		5.04639
		Q3YJT4	Patatin-1-Kuras 2 OS=Solanum tuberosum GN=pat1-k2 PE=1 SV=1 - [PT1K2_SOLTU]	486.53	18.67	7	4	6	15	375		5.57959
		Q2MY43	Patatin-08 OS=Solanum tuberosum PE=2 SV=1 - [PAT08_SOLTU]	461.117	7.75	4	1	2	11	387		5.2749
		Q8LPW4	Patatin-17 OS=Solanum cardiophyllum PE=1 SV=1 - [PAT17_SOLCD]	68.01	6.74	1	1	2	3	386		5.05908
P14928	ABA-inducible protein PHV A1 OS=Hordeum vulgare GN=HVA1 PE=2 SV=1 - [LEA1_HORVU]	66.19	10.33	2	1	1	2	213	21.8068	9.02686
	A2	Sequence	# PSMs	# Proteins	# Protein Groups	Protein Group Accessions	Modifications	ΔCn	q-Value	PEP		Exp Value	Charge	MH+ [Da]	ΔM [ppm]	RT [min]	# Missed Cleavages
	High	DKTGSVLQQAGETVVNAVVGAK	2	2	1	P14928		0	0	0.01612		0.0121632	3	2171.15	-5.89758	21.05	1
		Accession	Description	Score	Coverage	# Proteins	# Unique Peptides	# Peptides	# PSMs	# AAs		calc. pI
		P14928	ABA-inducible protein PHV A1 OS=Hordeum vulgare GN=HVA1 PE=2 SV=1 - [LEA1_HORVU]	66.19	10.33	2	1	1	2	213		9.02686
Q96A32	Myosin regulatory light chain 2, skeletal muscle isoform OS=Homo sapiens GN=MYLPF PE=2 SV=1 - [MLRS_HUMAN]	62.3733	7.69	2	1	1	3	169	19.0024	5.0083
	A2	Sequence	# PSMs	# Proteins	# Protein Groups	Protein Group Accessions	Modifications	ΔCn	q-Value	PEP		Exp Value	Charge	MH+ [Da]	ΔM [ppm]	RT [min]	# Missed Cleavages
	High	KFLEELLTTQcDR	3	2	1	Q96A32	C11(Carbamidomethyl)	0	0	0.07994		0.00606108	2	1652.79	-22.4964	30.3667	1
		Accession	Description	Score	Coverage	# Proteins	# Unique Peptides	# Peptides	# PSMs	# AAs		calc. pI
		Q96A32	Myosin regulatory light chain 2, skeletal muscle isoform OS=Homo sapiens GN=MYLPF PE=2 SV=1 - [MLRS_HUMAN]	62.3733	7.69	2	1	1	3	169		5.0083
Q43216	Histone H2B.5 OS=Triticum aestivum PE=1 SV=3 - [H2B5_WHEAT]	60.85	11.03	29	1	1	1	136	14.9593	10.0229
	A2	Sequence	# PSMs	# Proteins	# Protein Groups	Protein Group Accessions	Modifications	ΔCn	q-Value	PEP		Exp Value	Charge	MH+ [Da]	ΔM [ppm]	RT [min]	# Missed Cleavages
	High	AMSIMNSFINDIFEK	1	29	1	Q43216		0	0	0.03635		0.000303983	2	1759.84	-0.186335	22.7667	0
		Accession	Description	Score	Coverage	# Proteins	# Unique Peptides	# Peptides	# PSMs	# AAs		calc. pI
		Q43216	Histone H2B.5 OS=Triticum aestivum PE=1 SV=3 - [H2B5_WHEAT]	60.85	11.03	29	1	1	1	136		10.0229
P02862	Glutenin, high molecular weight subunit PC237 (Fragment) OS=Triticum aestivum PE=3 SV=1 - [GLT2_WHEAT]	57.18	33.33	4	1	1	1	39	4.05815	8.23584
	A2	Sequence	# PSMs	# Proteins	# Protein Groups	Protein Group Accessions	Modifications	ΔCn	q-Value	PEP		Exp Value	Charge	MH+ [Da]	ΔM [ppm]	RT [min]	# Missed Cleavages
	High	AQQLAAQLPAMcR	1	4	1	P02862	C12(Carbamidomethyl)	0	0	0.0176		0.000659365	2	1457.7	-23.408	25.5167	0
		Accession	Description	Score	Coverage	# Proteins	# Unique Peptides	# Peptides	# PSMs	# AAs		calc. pI
		P02862	Glutenin, high molecular weight subunit PC237 (Fragment) OS=Triticum aestivum PE=3 SV=1 - [GLT2_WHEAT]	57.18	33.33	4	1	1	1	39		8.23584
P06673	Zein-beta OS=Zea mays PE=2 SV=1 - [ZEB1_MAIZE]	56.55	10.56	1	1	1	1	180	19.5171	7.91357
	A2	Sequence	# PSMs	# Proteins	# Protein Groups	Protein Group Accessions	Modifications	ΔCn	q-Value	PEP		Exp Value	Charge	MH+ [Da]	ΔM [ppm]	RT [min]	# Missed Cleavages
	High	MMDVQSVAQQLQMMMQLER	1	1	1	P06673		0	0	0.007636		0.000585474	3	2297.06	2.04846	11.4167	0
		Accession	Description	Score	Coverage	# Proteins	# Unique Peptides	# Peptides	# PSMs	# AAs		calc. pI
		P06673	Zein-beta OS=Zea mays PE=2 SV=1 - [ZEB1_MAIZE]	56.55	10.56	1	1	1	1	180		7.91357
P15241	Keratin, type II microfibrillar, component 7C OS=Ovis aries PE=1 SV=1 - [K2M2_SHEEP]	55.55	7.94	7	2	3	3	491	53.6473	5.56689
	A2	Sequence	# PSMs	# Proteins	# Protein Groups	Protein Group Accessions	Modifications	ΔCn	q-Value	PEP		Exp Value	Charge	MH+ [Da]	ΔM [ppm]	RT [min]	# Missed Cleavages
	High	LAGLEEALQK	1	6	1	P15241		0	0	0.04898		0.00420146	2	1071.58	-27.2383	14.3667	0
		Accession	Description	Score	Coverage	# Proteins	# Unique Peptides	# Peptides	# PSMs	# AAs		calc. pI
		P15241	Keratin, type II microfibrillar, component 7C OS=Ovis aries PE=1 SV=1 - [K2M2_SHEEP]	55.55	7.94	7	2	3	3	491		5.56689
	High	DLNMDcIVAEIK	1	2	1	P15241	C6(Carbamidomethyl)	0	0	0.05794		0.0224719	2	1420.68	-2.54943	19.6333	0
		Accession	Description	Score	Coverage	# Proteins	# Unique Peptides	# Peptides	# PSMs	# AAs		calc. pI
		P15241	Keratin, type II microfibrillar, component 7C OS=Ovis aries PE=1 SV=1 - [K2M2_SHEEP]	55.55	7.94	7	2	3	3	491		5.56689
	Medium	LSSELNHVQEVLEGYKK	1	2	1	P15241		0	0.034	0.4743		23.844	3	1973.02	-7.88363	8.15	1
		Accession	Description	Score	Coverage	# Proteins	# Unique Peptides	# Peptides	# PSMs	# AAs		calc. pI
		P15241	Keratin, type II microfibrillar, component 7C OS=Ovis aries PE=1 SV=1 - [K2M2_SHEEP]	55.55	7.94	7	2	3	3	491		5.56689
A5A4L4	Avenin-like b6 OS=Triticum aestivum PE=3 SV=1 - [AVLB6_WHEAT]	54.6	3.52	10	1	1	1	284	32.3589	7.60596
	A2	Sequence	# PSMs	# Proteins	# Protein Groups	Protein Group Accessions	Modifications	ΔCn	q-Value	PEP		Exp Value	Charge	MH+ [Da]	ΔM [ppm]	RT [min]	# Missed Cleavages
	High	QLSQIPEQFR	1	10	1	A5A4L4		0	0	0.06377		0.00193618	2	1245.63	-20.8231	16.25	0
		Accession	Description	Score	Coverage	# Proteins	# Unique Peptides	# Peptides	# PSMs	# AAs		calc. pI
		A5A4L4	Avenin-like b6 OS=Triticum aestivum PE=3 SV=1 - [AVLB6_WHEAT]	54.6	3.52	10	1	1	1	284		7.60596
P10846	Alpha-amylase inhibitor WDAI-3 (Fragment) OS=Triticum aestivum GN=IHA-B1-2 PE=1 SV=1 - [IAA3_WHEAT]	53	29.55	1	1	1	1	44	4.79329	7.6792
	A2	Sequence	# PSMs	# Proteins	# Protein Groups	Protein Group Accessions	Modifications	ΔCn	q-Value	PEP		Exp Value	Charge	MH+ [Da]	ΔM [ppm]	RT [min]	# Missed Cleavages
	High	SGPWMcYPGYAFK	1	1	1	P10846	C6(Carbamidomethyl)	0	0	0.02073		0.000359351	2	1563.66	-7.70749	29.8667	0
		Accession	Description	Score	Coverage	# Proteins	# Unique Peptides	# Peptides	# PSMs	# AAs		calc. pI
		P10846	Alpha-amylase inhibitor WDAI-3 (Fragment) OS=Triticum aestivum GN=IHA-B1-2 PE=1 SV=1 - [IAA3_WHEAT]	53	29.55	1	1	1	1	44		7.6792
P53475	Actin, muscle OS=Styela clava GN=TB12 PE=2 SV=1 - [ACTN_STYCL]	51.58	10.58	209	2	3	5	378	42.0159	5.38916
	A2	Sequence	# PSMs	# Proteins	# Protein Groups	Protein Group Accessions	Modifications	ΔCn	q-Value	PEP		Exp Value	Charge	MH+ [Da]	ΔM [ppm]	RT [min]	# Missed Cleavages
	High	IWHHTmYNELR	1	2	1	P53475	M6(Oxidation)	0	0	0.04496		0.0189512	3	1515.68	-21.2706	15.55	0
		Accession	Description	Score	Coverage	# Proteins	# Unique Peptides	# Peptides	# PSMs	# AAs		calc. pI
		P53475	Actin, muscle OS=Styela clava GN=TB12 PE=2 SV=1 - [ACTN_STYCL]	51.58	10.58	209	2	3	5	378		5.38916
	High	AVFPSIVGRPR	1	210	2	P30168;P53475		0	0	0.04545		0.0713553	2	1198.68	-21.0631	16.0167	0
		Accession	Description	Score	Coverage	# Proteins	# Unique Peptides	# Peptides	# PSMs	# AAs		calc. pI
		P53475	Actin, muscle OS=Styela clava GN=TB12 PE=2 SV=1 - [ACTN_STYCL]	51.58	10.58	209	2	3	5	378		5.38916
		P30168	Actin-71 OS=Solanum tuberosum GN=AC71 PE=3 SV=2 - [ACT6_SOLTU]	38.27	7.16	189	1	2	3	377		5.57959
	High	VAPEEHPTLLTEAPLNPK	3	20	1	P53475		0	0	0.08417		3.11344	3	1956.01	-18.5657	16.9333	0
		Accession	Description	Score	Coverage	# Proteins	# Unique Peptides	# Peptides	# PSMs	# AAs		calc. pI
		P53475	Actin, muscle OS=Styela clava GN=TB12 PE=2 SV=1 - [ACTN_STYCL]	51.58	10.58	209	2	3	5	378		5.38916
P10387	Glutenin, high molecular weight subunit DY10 OS=Triticum aestivum GN=GLU-D1-2B PE=3 SV=1 - [GLT0_WHEAT]	51.57	1.54	2	1	1	1	648	69.5868	7.76709
	A2	Sequence	# PSMs	# Proteins	# Protein Groups	Protein Group Accessions	Modifications	ΔCn	q-Value	PEP		Exp Value	Charge	MH+ [Da]	ΔM [ppm]	RT [min]	# Missed Cleavages
	High	LPWSTGLQMR	1	2	1	P10387		0	0	0.08372		0.00409895	2	1188.61	-8.85735	29.0667	0
		Accession	Description	Score	Coverage	# Proteins	# Unique Peptides	# Peptides	# PSMs	# AAs		calc. pI
		P10387	Glutenin, high molecular weight subunit DY10 OS=Triticum aestivum GN=GLU-D1-2B PE=3 SV=1 - [GLT0_WHEAT]	51.57	1.54	2	1	1	1	648		7.76709
P04724	Alpha/beta-gliadin A-IV OS=Triticum aestivum PE=2 SV=1 - [GDA4_WHEAT]	46.21	10.1	2	1	1	2	297	34.2171	8.19189
	A2	Sequence	# PSMs	# Proteins	# Protein Groups	Protein Group Accessions	Modifications	ΔCn	q-Value	PEP		Exp Value	Charge	MH+ [Da]	ΔM [ppm]	RT [min]	# Missed Cleavages
	High	NLALETLPAMcNVYIPPYcTIAPVGIFGTN	2	2	1	P04724	C11(Carbamidomethyl); C19(Carbamidomethyl)	0	0	0.1123		0.0847847	3	3309.65	5.76116	11.4833	0
		Accession	Description	Score	Coverage	# Proteins	# Unique Peptides	# Peptides	# PSMs	# AAs		calc. pI
		P04724	Alpha/beta-gliadin A-IV OS=Triticum aestivum PE=2 SV=1 - [GDA4_WHEAT]	46.21	10.1	2	1	1	2	297		8.19189
O15990	Arginine kinase OS=Liolophura japonica PE=2 SV=1 - [KARG_LIOJA]	45.03	3.72	12	1	1	1	349	39.0772	7.53271
	A2	Sequence	# PSMs	# Proteins	# Protein Groups	Protein Group Accessions	Modifications	ΔCn	q-Value	PEP		Exp Value	Charge	MH+ [Da]	ΔM [ppm]	RT [min]	# Missed Cleavages
	High	TFLVWVNEEDHIR	1	12	1	O15990		0	0	0.0356		0.0152425	3	1657.82	-7.12052	31.05	0
		Accession	Description	Score	Coverage	# Proteins	# Unique Peptides	# Peptides	# PSMs	# AAs		calc. pI
		O15990	Arginine kinase OS=Liolophura japonica PE=2 SV=1 - [KARG_LIOJA]	45.03	3.72	12	1	1	1	349		7.53271
Q00783	Proteinase inhibitor 1 OS=Solanum tuberosum PE=3 SV=1 - [ICI1_SOLTU]	41.78	14.95	1	1	1	1	107	12.0556	7.28369
	A2	Sequence	# PSMs	# Proteins	# Protein Groups	Protein Group Accessions	Modifications	ΔCn	q-Value	PEP		Exp Value	Charge	MH+ [Da]	ΔM [ppm]	RT [min]	# Missed Cleavages
	High	LFDNILGYVVDIPVVG	1	1	1	Q00783		0	0	0.2063		0.0380292	2	1732.94	-7.01578	11.6667	0
		Accession	Description	Score	Coverage	# Proteins	# Unique Peptides	# Peptides	# PSMs	# AAs		calc. pI
		Q00783	Proteinase inhibitor 1 OS=Solanum tuberosum PE=3 SV=1 - [ICI1_SOLTU]	41.78	14.95	1	1	1	1	107		7.28369
O24386	Cysteine protease inhibitor 6 (Fragment) OS=Solanum tuberosum PE=2 SV=1 - [CPI6_SOLTU]	40.5367	19.29	2	1	3	7	140	15.7352	9.01221
	A2	Sequence	# PSMs	# Proteins	# Protein Groups	Protein Group Accessions	Modifications	ΔCn	q-Value	PEP		Exp Value	Charge	MH+ [Da]	ΔM [ppm]	RT [min]	# Missed Cleavages
	High	LcVDETVWK	1	4	2	O24383;O24386	C2(Carbamidomethyl)	0	0	0.1612		0.0377191	2	1149.53	-29.4051	17	0
		Accession	Description	Score	Coverage	# Proteins	# Unique Peptides	# Peptides	# PSMs	# AAs		calc. pI
		O24383	Cysteine protease inhibitor 10 (Fragment) OS=Solanum tuberosum PE=1 SV=1 - [CPI10_SOLTU]	239.06	37.1	2	3	4	6	186		7.73779
		O24386	Cysteine protease inhibitor 6 (Fragment) OS=Solanum tuberosum PE=2 SV=1 - [CPI6_SOLTU]	40.5367	19.29	2	1	3	7	140		9.01221
	High	LAAVDDDKDFIPFVFIK	5	2	1	O24386		0	0	0.04308		0.29588	3	1953.01	-11.5486	32.8	1
		Accession	Description	Score	Coverage	# Proteins	# Unique Peptides	# Peptides	# PSMs	# AAs		calc. pI
		O24386	Cysteine protease inhibitor 6 (Fragment) OS=Solanum tuberosum PE=2 SV=1 - [CPI6_SOLTU]	40.5367	19.29	2	1	3	7	140		9.01221
	Low	LAAVDDDKDFIPFVFIKA	1	2	1	O24386		0	0.651	1		34.6158	2	2024.08	1.53259	33.15	2
		Accession	Description	Score	Coverage	# Proteins	# Unique Peptides	# Peptides	# PSMs	# AAs		calc. pI
		O24386	Cysteine protease inhibitor 6 (Fragment) OS=Solanum tuberosum PE=2 SV=1 - [CPI6_SOLTU]	40.5367	19.29	2	1	3	7	140		9.01221
P30168	Actin-71 OS=Solanum tuberosum GN=AC71 PE=3 SV=2 - [ACT6_SOLTU]	38.27	7.16	189	1	2	3	377	41.754	5.57959
	A2	Sequence	# PSMs	# Proteins	# Protein Groups	Protein Group Accessions	Modifications	ΔCn	q-Value	PEP		Exp Value	Charge	MH+ [Da]	ΔM [ppm]	RT [min]	# Missed Cleavages
	High	AVFPSIVGRPR	1	210	2	P30168;P53475		0	0	0.04545		0.0713553	2	1198.68	-21.0631	16.0167	0
		Accession	Description	Score	Coverage	# Proteins	# Unique Peptides	# Peptides	# PSMs	# AAs		calc. pI
		P53475	Actin, muscle OS=Styela clava GN=TB12 PE=2 SV=1 - [ACTN_STYCL]	51.58	10.58	209	2	3	5	378		5.38916
		P30168	Actin-71 OS=Solanum tuberosum GN=AC71 PE=3 SV=2 - [ACT6_SOLTU]	38.27	7.16	189	1	2	3	377		5.57959
	High	YPxEHGIVNNWDDMEK	1	1	1	P30168	X3(Q)	0	0	0.1608		5.3209	3	1974.85	-7.58769	17.1833	0
		Accession	Description	Score	Coverage	# Proteins	# Unique Peptides	# Peptides	# PSMs	# AAs		calc. pI
		P30168	Actin-71 OS=Solanum tuberosum GN=AC71 PE=3 SV=2 - [ACT6_SOLTU]	38.27	7.16	189	1	2	3	377		5.57959
	High	YPxEHGIVNNWDDMEK	1	1	1	P30168	X3(K)	0	0.005	0.3345		5.3209	3	1974.85	-26.0144	17.1833	1
		Accession	Description	Score	Coverage	# Proteins	# Unique Peptides	# Peptides	# PSMs	# AAs		calc. pI
		P30168	Actin-71 OS=Solanum tuberosum GN=AC71 PE=3 SV=2 - [ACT6_SOLTU]	38.27	7.16	189	1	2	3	377		5.57959
P06659	Gamma-gliadin B OS=Triticum aestivum PE=3 SV=1 - [GDBB_WHEAT]	34.36	12.37	1	2	2	3	291	32.9458	8.1333
	A2	Sequence	# PSMs	# Proteins	# Protein Groups	Protein Group Accessions	Modifications	ΔCn	q-Value	PEP		Exp Value	Charge	MH+ [Da]	ΔM [ppm]	RT [min]	# Missed Cleavages
	High	SLVLQTLPTMcNVYVPPYcSTIR	1	1	1	P06659	C11(Carbamidomethyl); C19(Carbamidomethyl)	0	0	0.07571		13.1682	3	2712.37	5.15322	20.9667	0
		Accession	Description	Score	Coverage	# Proteins	# Unique Peptides	# Peptides	# PSMs	# AAs		calc. pI
		P06659	Gamma-gliadin B OS=Triticum aestivum PE=3 SV=1 - [GDBB_WHEAT]	34.36	12.37	1	2	2	3	291		8.1333
	High	APFASIVASIGGQ	2	1	1	P06659		0	0.001	0.2762		0.25658	2	1217.66	2.12875	8.61667	0
		Accession	Description	Score	Coverage	# Proteins	# Unique Peptides	# Peptides	# PSMs	# AAs		calc. pI
		P06659	Gamma-gliadin B OS=Triticum aestivum PE=3 SV=1 - [GDBB_WHEAT]	34.36	12.37	1	2	2	3	291		8.1333
P62363	Hemoglobin subunit alpha-2 OS=Notothenia angustata GN=hba2 PE=1 SV=1 - [HBA2_NOTAN]	27.11	6.38	22	1	1	3	141	15.7102	9.14404
	A2	Sequence	# PSMs	# Proteins	# Protein Groups	Protein Group Accessions	Modifications	ΔCn	q-Value	PEP		Exp Value	Charge	MH+ [Da]	ΔM [ppm]	RT [min]	# Missed Cleavages
	High	MLVVYPQTK	3	22	1	P62363		0	0	0.2169		2.42255	2	1078.59	-5.79267	24.7167	0
		Accession	Description	Score	Coverage	# Proteins	# Unique Peptides	# Peptides	# PSMs	# AAs		calc. pI
		P62363	Hemoglobin subunit alpha-2 OS=Notothenia angustata GN=hba2 PE=1 SV=1 - [HBA2_NOTAN]	27.11	6.38	22	1	1	3	141		9.14404
P04728	Alpha/beta-gliadin clone PTO-A10 (Fragment) OS=Triticum aestivum PE=2 SV=1 - [GDA8_WHEAT]	23.72	16.13	3	1	1	3	186	21.5046	7.04932
	A2	Sequence	# PSMs	# Proteins	# Protein Groups	Protein Group Accessions	Modifications	ΔCn	q-Value	PEP		Exp Value	Charge	MH+ [Da]	ΔM [ppm]	RT [min]	# Missed Cleavages
	High	NLALQTLPAmcNVYIPPYcTIAPFGIFGTN	2	3	1	P04728	M10(Oxidation); C11(Carbamidomethyl); C19(Carbamidomethyl)	0	0.001	0.2677		1.70803	3	3372.66	5.26956	22.7	0
		Accession	Description	Score	Coverage	# Proteins	# Unique Peptides	# Peptides	# PSMs	# AAs		calc. pI
		P04728	Alpha/beta-gliadin clone PTO-A10 (Fragment) OS=Triticum aestivum PE=2 SV=1 - [GDA8_WHEAT]	23.72	16.13	3	1	1	3	186		7.04932
	Low	NLALQTLPAMcNVYIPPYcTIAPFGIFGTN	1	3	1	P04728	C11(Carbamidomethyl); C19(Carbamidomethyl)	0	0.138	0.6478		25.0744	3	3356.72	19.986	12.4667	0
		Accession	Description	Score	Coverage	# Proteins	# Unique Peptides	# Peptides	# PSMs	# AAs		calc. pI
		P04728	Alpha/beta-gliadin clone PTO-A10 (Fragment) OS=Triticum aestivum PE=2 SV=1 - [GDA8_WHEAT]	23.72	16.13	3	1	1	3	186		7.04932
P02044	Hemoglobin subunit delta OS=Ateles geoffroyi GN=HBD PE=1 SV=3 - [HBD_ATEGE]	0	12.93	1	1	2	12	147	15.9233	8.04541
	A2	Sequence	# PSMs	# Proteins	# Protein Groups	Protein Group Accessions	Modifications	ΔCn	q-Value	PEP		Exp Value	Charge	MH+ [Da]	ΔM [ppm]	RT [min]	# Missed Cleavages
	High	AAVAALWGK	7	1	1	P02044		0	0.002	0.3011		13.903	2	886.505	-11.1087	26.6667	0
		Accession	Description	Score	Coverage	# Proteins	# Unique Peptides	# Peptides	# PSMs	# AAs		calc. pI
		P02044	Hemoglobin subunit delta OS=Ateles geoffroyi GN=HBD PE=1 SV=3 - [HBD_ATEGE]	0	12.93	1	1	2	12	147		8.04541
	Low	LLVVYPWTQR	5	2	2	P02044;P02067		0.4				1.16767	2	1274.72	-6.65867	19.65	0
		Accession	Description	Score	Coverage	# Proteins	# Unique Peptides	# Peptides	# PSMs	# AAs		calc. pI
		P02067	Hemoglobin subunit beta OS=Sus scrofa GN=HBB PE=1 SV=3 - [HBB_PIG]	767.398	31.29	1	3	4	20	147		7.6792
		P02044	Hemoglobin subunit delta OS=Ateles geoffroyi GN=HBD PE=1 SV=3 - [HBD_ATEGE]	0	12.93	1	1	2	12	147		8.04541

## Sheet: Total proteins_B
Accession	Description	Score	Coverage	# Proteins	# Unique Peptides	# Peptides	# PSMs	# Aas	MW [kDa]	calc. pI
P19594	2S albumin OS=Glycine max PE=1 SV=2 - [2SS_SOYBN]	132.691	22.15	1	3	3	8	158	18.4477	5.33838
	A2	Sequence	# PSMs	# Proteins	# Protein Groups	Protein Group Accessions	Modifications	MH+ [Da]	ΔM [ppm]	RT [min]
	High	ELINLATMcR	6	1	1	P19594	C9(Carbamidomethyl)	1220.61	-4.2044	16.3833
	High	QLQGVNLTPcEK	1	1	1	P19594	C10(Carbamidomethyl)	1386.69	-13.7824	16.2667
	High	FGPMIQcDLSSDD	1	1	1	P19594	C7(Carbamidomethyl)	1484.57	-22.0683	28.5167
Q9SR73	40S ribosomal protein S28-1 OS=Arabidopsis thaliana GN=RPS28A PE=2 SV=1 - [RS281_ARATH]	120.525	18.75	3	1	1	4	64	7.36597	10.8286
	A2	Sequence	# PSMs	# Proteins	# Protein Groups	Protein Group Accessions	Modifications	MH+ [Da]	ΔM [ppm]	RT [min]
	High	EGDILTLLESER	4	3	1	Q9SR73		1374.7	-8.90953	21.7667
P53475	Actin, muscle OS=Styela clava GN=TB12 PE=2 SV=1 - [ACTN_STYCL]	99.8523	18.25	22	3	6	13	378	42.0159	5.38916
	A2	Sequence	# PSMs	# Proteins	# Protein Groups	Protein Group Accessions	Modifications	MH+ [Da]	ΔM [ppm]	RT [min]
	High	AVFPSIVGRPR	1	210	2	P30168;P53475		1198.69	-12.8873	26.9167
	High	IWHHTmYNELR	1	2	1	P53475	M6(Oxidation)	1515.71	-4.64439	26.6
	High	EITALAPSTMK	1	79	2	Q554S6;P53475		1161.6	-19.2218	16.4
	High	GYSFVTTAER	2	26	1	P53475		1130.53	-15.5484	2.3
	High	VAPEEHPTLLTEAPLNPK	3	21	1	P53475		1956.03	-7.06255	3.21667
	High	DLTDYLMK	5	149	1	P53475		998.47	-16.4531	4.23333
Q554S6	Actin-17 OS=Dictyostelium discoideum GN=act17 PE=3 SV=1 - [ACT17_DICDI]	86.6123	8.29	30	1	3	4	374	41.5448	5.47803
	A2	Sequence	# PSMs	# Proteins	# Protein Groups	Protein Group Accessions	Modifications	MH+ [Da]	ΔM [ppm]	RT [min]
	High	IWHHTFYNELR	1	232	2	P30168;Q554S6		1515.71	-26.4197	26.6
	High	AVFPSIVGR	2	1	1	Q554S6		945.552	-0.167014	17.6667
	High	ELTALAPSTMK	1	79	2	Q554S6;P53475		1161.6	-19.2218	16.4
P30168	Actin-71 OS=Solanum tuberosum GN=AC71 PE=3 SV=2 - [ACT6_SOLTU]	79.5149	10.08	89	1	3	7	377	41.754	5.57959
	A2	Sequence	# PSMs	# Proteins	# Protein Groups	Protein Group Accessions	Modifications	MH+ [Da]	ΔM [ppm]	RT [min]
	High	AVFPSIVGRPR	1	210	2	P30168;P53475		1198.69	-12.8873	26.9167
	High	IWHHTFYNELR	1	232	2	P30168;Q554S6		1515.71	-26.4197	26.6
	High	YPxEHGIVNNWDDMEK	5	1	1	P30168	X3(K)	1974.9	-1.253	27.1167
O46373	ADP/ATP translocase 1 OS=Oryctolagus cuniculus GN=SLC25A4 PE=2 SV=3 - [ADT1_RABIT]	60.08	4.03	38	1	1	1	298	32.8802	9.78857
	A2	Sequence	# PSMs	# Proteins	# Protein Groups	Protein Group Accessions	Modifications	MH+ [Da]	ΔM [ppm]	RT [min]
	High	YFPTQALNFAFK	1	38	1	O46373		1446.74	-2.86017	9.58333
P62926	Albumin-1 A OS=Pisum sativum PE=2 SV=1 - [ALB1A_PEA]	300.356	18.46	4	2	2	9	130	13.9026	7.04932
	A2	Sequence	# PSMs	# Proteins	# Protein Groups	Protein Group Accessions	Modifications	MH+ [Da]	ΔM [ppm]	RT [min]
	High	GSGNFcGHYPNPDIEYGWcFASK	7	4	1	P62926	C6(Carbamidomethyl); C19(Carbamidomethyl)	2663.06	-16.5083	18.4167
	High	KGSGNFcGHYPNPDIEYGWcFASK	2	4	1	P62926	C7(Carbamidomethyl); C20(Carbamidomethyl)	2791.17	-10.8589	27.7833
P08688	Albumin-2 OS=Pisum sativum PE=2 SV=1 - [ALB2_PEA]	941.626	44.16	2	11	11	30	231	26.2218	5.35107
	A2	Sequence	# PSMs	# Proteins	# Protein Groups	Protein Group Accessions	Modifications	MH+ [Da]	ΔM [ppm]	RT [min]
	High	VTVTPGATDDQIMDGVR	2	1	1	P08688		1774.81	-28.83	2.58333
	High	YVLLDYAPGTSNDKVLYGPTPVR	2	1	1	P08688		2538.3	-8.86599	29.1167
	High	SSQNNEAYLFINDKYVLLDYAPGTSNDK	5	1	1	P08688		3179.53	2.85749	9.11667
	High	SSQNNEAYLFINDK	2	1	1	P08688		1642.74	-19.6428	26.1167
	High	VTVTPGATDDQIMDGVRK	1	1	1	P08688		1902.93	-14.6692	16.5833
	High	KIADMFPFFEGTVFENGIDAAYR	2	1	1	P08688		2638.24	-8.19657	23.2667
	High	YVLLDYAPGTSNDK	3	2	1	P08688		1555.76	-1.792	4.01667
	High	IADMFPFFEGTVFENGIDAAYR	1	1	1	P08688		2510.13	-17.7991	23.4
	High	KTLDYWPSLR	1	1	1	P08688		1278.67	-12.8399	26.2667
	High	TLDYWPSLR	10	1	1	P08688		1150.59	-2.99667	7.75
	High	FcALIDYAPHSNKDK	1	1	1	P08688	C2(Carbamidomethyl)	1778.83	-12.9009	16.6333
P12886	Alcohol dehydrogenase 1 OS=Pisum sativum PE=1 SV=1 - [ADH1_PEA]	71.67	7.11	2	1	1	1	380	41.1288	6.52197
	A2	Sequence	# PSMs	# Proteins	# Protein Groups	Protein Group Accessions	Modifications	MH+ [Da]	ΔM [ppm]	RT [min]
	High	AAVAWEAGKPLVIEEVEVAPPQAGEVR	1	2	1	P12886		2815.48	-5.85852	30.2167
P35609	Alpha-actinin-2 OS=Homo sapiens GN=ACTN2 PE=1 SV=1 - [ACTN2_HUMAN]	47.4733	1.12	7	1	1	2	894	103.788	5.45264
	A2	Sequence	# PSMs	# Proteins	# Protein Groups	Protein Group Accessions	Modifications	MH+ [Da]	ΔM [ppm]	RT [min]
	High	LASELLEWIR	2	7	1	P35609		1229.69	2.77474	32.85
Q9ZVJ6	Annexin D4 OS=Arabidopsis thaliana GN=ANN4 PE=2 SV=1 - [ANXD4_ARATH]	69.25	3.45	1	1	1	1	319	36.1988	7.37158
	A2	Sequence	# PSMs	# Proteins	# Protein Groups	Protein Group Accessions	Modifications	MH+ [Da]	ΔM [ppm]	RT [min]
	High	KLLVGLVSAYR	1	1	1	Q9ZVJ6		1218.73	-25.1065	22.5
P27007	Apolipoprotein A-I OS=Salmo salar GN=apoa1 PE=2 SV=1 - [APOA1_SALSA]	32.75	3.49	2	1	1	1	258	29.4295	8.47021
	A2	Sequence	# PSMs	# Proteins	# Protein Groups	Protein Group Accessions	Modifications	MH+ [Da]	ΔM [ppm]	RT [min]
	High	LMPIVEIVR	1	2	1	P27007		1069.65	2.47005	28.8167
O15990	Arginine kinase OS=Liolophura japonica PE=2 SV=1 - [KARG_LIOJA]	48.02	3.72	12	1	1	1	349	39.0772	7.53271
	A2	Sequence	# PSMs	# Proteins	# Protein Groups	Protein Group Accessions	Modifications	MH+ [Da]	ΔM [ppm]	RT [min]
	High	TFLVWVNEEDHIR	1	12	1	O15990		1657.83	-2.95842	31.2167
Q0QEP2	ATP synthase subunit beta, mitochondrial (Fragment) OS=Mesocricetus auratus GN=ATP5B PE=1 SV=1 - [ATPB_MESAU]	145.347	8.56	16	2	2	4	362	39.3594	5.26221
	A2	Sequence	# PSMs	# Proteins	# Protein Groups	Protein Group Accessions	Modifications	MH+ [Da]	ΔM [ppm]	RT [min]
	High	VALTGLTVAEYFR	1	16	1	Q0QEP2		1439.78	-7.65946	21.4167
	High	FLSQPFQVAEVFTGHMGK	3	5	1	Q0QEP2		2023.01	0.42286	22.45
A1D4V5	ATP-dependent DNA helicase MPH1 OS=Neosartorya fischeri (strain ATCC 1020 / DSM 3700 / FGSC A1164 / NRRL 181) GN=mph1 PE=3 SV=1 - [MPH1_NEOFI]	38.77	0.9	1	1	1	2	1111	124.454	8.45557
	A2	Sequence	# PSMs	# Proteins	# Protein Groups	Protein Group Accessions	Modifications	MH+ [Da]	ΔM [ppm]	RT [min]
	High	GEQILSPPEK	2	1	1	A1D4V5		1097.58	-4.78136	2.86667
P11827	Beta-conglycinin, alpha' chain OS=Glycine max GN=CG-1 PE=2 SV=1 - [GLCAP_SOYBN]	137.63	11.42	1	4	6	8	639	74.28	5.65576
	A2	Sequence	# PSMs	# Proteins	# Protein Groups	Protein Group Accessions	Modifications	MH+ [Da]	ΔM [ppm]	RT [min]
	High	QQQEEQPLEVR	1	1	1	P11827		1383.65	-26.8984	25.65
	High	FESFFLSSTQAQQSYLQGFSK	1	1	1	P11827		2430.15	-6.07697	32.6667
	High	MITLAIPVNKPGR	2	1	1	P11827		1409.82	-8.4795	15.2667
	High	LQESVIVEISK	1	2	2	P13916;P11827		1244.7	-8.17701	3.53333
	High	NILEASYDTKFEEINK	2	2	2	P13916;P11827		1913.94	-6.85736	4.31667
	High	LQESVIVEISKK	1	1	1	P11827		1372.8	-6.93807	26.8833
P13916	Beta-conglycinin, alpha chain OS=Glycine max PE=2 SV=2 - [GLCA_SOYBN]	885.16	28.76	1	10	14	31	605	70.2504	5.12256
	A2	Sequence	# PSMs	# Proteins	# Protein Groups	Protein Group Accessions	Modifications	MH+ [Da]	ΔM [ppm]	RT [min]
	High	FESFFLSSTEAQQSYLQGFSR	1	1	1	P13916		2459.11	-17.9488	32.8667
	High	FFEITPEKNPQLR	6	2	2	P13916;P25974		1618.85	-5.98854	27.5
	High	LQESVIVEISKEQIR	5	1	1	P13916		1770.97	-15.1468	27.6167
	High	EQQQEQQQEEQPLEVR	1	1	1	P13916		2025.91	-18.1439	15.6333
	High	TISSEDKPFNLR	3	1	1	P13916		1406.73	-1.4463	26.2333
	High	VPSGTTYYVVNPDNNENLR	1	1	1	P13916		2151.98	-25.6871	27.1333
	High	NFLAGSQDNVISQIPSQVQELAFPGSAQAVEK	2	1	1	P13916		3372.63	-21.9219	11
	High	LITLAIPVNKPGRFESFFLSSTEAQQSYLQGFSR	1	1	1	P13916		3832.04	8.76265	11.2833
	High	LITLAIPVNKPGR	3	1	1	P13916		1391.86	-8.94336	28.0333
	High	LQESVIVEISK	1	2	2	P13916;P11827		1244.7	-8.17701	3.53333
	High	FFEITPEK	2	5	5	P02856;P13916;P25974;P02854;P13918		1010.49	-27.7567	17.15
	High	NILEASYDTKFEEINK	2	2	2	P13916;P11827		1913.94	-6.85736	4.31667
	High	NPFLFGSNRFETLFK	1	1	1	P13916		1816.92	-11.0285	32.9667
	High	NKNPFLFGSNRFETLFK	2	1	1	P13916		2059.03	-24.1933	9.03333
P25974	Beta-conglycinin, beta chain OS=Glycine max GN=CG-4 PE=1 SV=1 - [GLCB_SOYBN]	717.897	29.38	1	9	11	26	439	50.5211	6.23975
	A2	Sequence	# PSMs	# Proteins	# Protein Groups	Protein Group Accessions	Modifications	MH+ [Da]	ΔM [ppm]	RT [min]
	High	QVQELAFPGSAQDVER	5	1	1	P25974		1773.86	-7.98705	3.55
	High	NFLAGEKDNVVR	2	1	1	P25974		1361.69	-19.9859	15.9667
	High	FFEITPEKNPQLR	6	2	2	P13916;P25974		1618.85	-5.98854	27.5
	High	VLFGEEEEQRQQEGVIVELSK	1	1	1	P25974		2446.24	-2.32379	18
	High	TISSEDEPFNLR	2	1	1	P25974		1407.67	-4.8221	27.4333
	High	QQEGVIVELSK	1	1	1	P25974		1229.67	-6.93516	26.8
	High	FFEITPEK	2	5	5	P02856;P13916;P25974;P02854;P13918		1010.49	-27.7567	17.15
	High	ESYFVDAQPQQK	1	1	1	P25974		1439.65	-23.5182	16
	High	IPAGTTYYLVNPHDHQNLK	4	1	1	P25974		2181.09	-7.67256	16.7167
	High	AILTLVNNDDRDSYNLHPGDAQR	1	1	1	P25974		2597.27	-1.30952	27.6333
	High	KTISSEDEPFNLR	1	1	1	P25974		1535.76	-6.4037	26.6333
P08120	Collagen alpha-1(IV) chain OS=Drosophila melanogaster GN=Cg25C PE=2 SV=3 - [CO4A1_DROME]	23.46	1.18	1	1	1	1	1779	174.193	8.60205
	A2	Sequence	# PSMs	# Proteins	# Protein Groups	Protein Group Accessions	Modifications	MH+ [Da]	ΔM [ppm]	RT [min]
	High	GETGPVGLQGFTGAPGPKGER	1	1	1	P08120		2011.98	-17.6714	26.3833
P02465	Collagen alpha-2(I) chain OS=Bos taurus GN=COL1A2 PE=1 SV=2 - [CO1A2_BOVIN]	50.61	1.03	3	1	1	1	1364	128.985	9.14404
	A2	Sequence	# PSMs	# Proteins	# Protein Groups	Protein Group Accessions	Modifications	MH+ [Da]	ΔM [ppm]	RT [min]
	High	GPAGPSGPAGKDGR	1	3	1	P02465		1223.58	-25.5708	0.183333
O93484	Collagen alpha-2(I) chain OS=Oncorhynchus mykiss GN=col1a2 PE=2 SV=2 - [CO1A2_ONCMY]	141.946	3.39	1	3	3	3	1356	126.908	9.29053
	A2	Sequence	# PSMs	# Proteins	# Protein Groups	Protein Group Accessions	Modifications	MH+ [Da]	ΔM [ppm]	RT [min]
	High	GESGSFGPAGPAGLR	1	1	1	O93484		1359.65	-13.6197	16.4167
	High	GPAGNIGmPGMTGTQGEAGR	1	1	1	O93484	M8(Oxidation)	1874.83	-10.5412	16.3167
	High	GPAGPHGPPGK	1	1	1	O93484		971.494	-12.4323	24.75
P13919	Convicilin (Fragment) OS=Pisum sativum GN=CVCB PE=2 SV=2 - [CVCB_PEA]	1818.11	27.2	1	5	10	62	386	46.3684	5.37646
	A2	Sequence	# PSMs	# Proteins	# Protein Groups	Protein Group Accessions	Modifications	MH+ [Da]	ΔM [ppm]	RT [min]
	High	LPAGTTSYLVNQDDEEDLR	4	2	2	P13915;P13919		2135.98	-15.9636	26.3667
	High	GDTIKLPAGTTSYLVNQDDEEDLR	9	2	2	P13919;P13915		2650.29	1.99429	5.9
	High	LVDLVIPVNGPGK	8	1	1	P13919		1320.79	-2.66351	19.1167
	High	FLTLFENENGHIR	13	2	2	P13919;P13915		1589.77	-22.9014	17
	High	SDLFENLQNYR	18	2	2	P13919;P13915		1398.65	-7.10534	6.56667
	High	WEREEDEEQVDEEWR	3	1	1	P13919		2063.85	-5.55979	24.7333
	High	LVDLVIPVNGPGKFEAFDLAK	1	1	1	P13919		2242.26	6.33828	32.6833
	High	AILTVLSPNDR	3	2	2	P13919;P13915		1198.68	1.8788	27.7167
	High	NILEASYNTR	1	1	1	P13919		1180.58	-17.1001	2.16667
	High	FEAFDLAK	2	1	1	P13919		940.464	-14.2354	27.95
P13915	Convicilin OS=Pisum sativum GN=CVCA PE=1 SV=1 - [CVCA_PEA]	1776.32	23.82	1	7	12	66	571	66.9494	6.7124
	A2	Sequence	# PSMs	# Proteins	# Protein Groups	Protein Group Accessions	Modifications	MH+ [Da]	ΔM [ppm]	RT [min]
	High	NFLSGSDDNVISQIENPVK	5	1	1	P13915		2076.02	-3.73693	21.4667
	High	IPAGTTSYLVNQDDEEDLR	4	2	2	P13915;P13919		2135.98	-15.9636	26.3667
	High	GDTIKIPAGTTSYLVNQDDEEDLR	9	2	2	P13919;P13915		2650.29	1.99429	5.9
	High	FEAFGLSENKNQYLR	1	1	1	P13915		1815.88	-12.1399	15.9667
	High	FLTLFENENGHIR	13	2	2	P13919;P13915		1589.77	-22.9014	17
	High	SDLFENLQNYR	18	2	2	P13919;P13915		1398.65	-7.10534	6.56667
	High	SLPSEFEPFNLR	4	1	1	P13915		1435.7	-17.0983	21.4
	High	AILTVLSPNDR	3	2	2	P13919;P13915		1198.68	1.8788	27.7167
	High	GNLELLGLK	5	1	1	P13915		956.558	-20.5298	5.03333
	High	IPAGTTSYLVNQDDEEDLRVVDFVIPVNRPGK	1	1	1	P13915		3556.91	22.8847	22.1
	High	LFEITPEK	2	1	1	P13915		976.509	-26.9306	1.98333
	High	LFEITPEKK	1	1	1	P13915		1104.6	-28.4881	26.1667
P00563	Creatine kinase M-type OS=Oryctolagus cuniculus GN=CKM PE=1 SV=1 - [KCRM_RABIT]	36.15	3.41	6	1	1	1	381	43.0848	7.12256
	A2	Sequence	# PSMs	# Proteins	# Protein Groups	Protein Group Accessions	Modifications	MH+ [Da]	ΔM [ppm]	RT [min]
	High	SFLVWVNEEDHLR	1	6	1	P00563		1643.82	2.6435	31.4
P28640	Dehydrin DHN2 OS=Pisum sativum GN=DHN2 PE=2 SV=1 - [DHN2_PEA]	215.59	13.36	1	1	1	3	232	24.4754	6.84424
	A2	Sequence	# PSMs	# Proteins	# Protein Groups	Protein Group Accessions	Modifications	MH+ [Da]	ΔM [ppm]	RT [min]
	High	KTDEYGNPMNQVDQYGNPISGGGGLTGEAGR	3	1	1	P28640		3182.46	4.57365	18.35
P42896	Enolase OS=Ricinus communis PE=2 SV=1 - [ENO_RICCO]	34.47	4.72	3	1	1	1	445	47.8825	5.78271
	A2	Sequence	# PSMs	# Proteins	# Protein Groups	Protein Group Accessions	Modifications	MH+ [Da]	ΔM [ppm]	RT [min]
	High	NLVLPVPAFNVINGGSHAGNK	1	3	1	P42896		2118.15	1.08371	8.05
P19975	Ferritin-1, chloroplastic OS=Pisum sativum PE=1 SV=2 - [FRI1_PEA]	29.92	5.93	1	1	1	1	253	28.6015	6.59521
	A2	Sequence	# PSMs	# Proteins	# Protein Groups	Protein Group Accessions	Modifications	MH+ [Da]	ΔM [ppm]	RT [min]
	High	DYLAVPSVPLVSLAR	1	1	1	P19975		1599.92	2.86395	9.7
P46257	Fructose-bisphosphate aldolase, cytoplasmic isozyme 2 OS=Pisum sativum PE=1 SV=1 - [ALF2_PEA]	40.41	5.85	1	1	1	2	359	38.4671	7.25439
	A2	Sequence	# PSMs	# Proteins	# Protein Groups	Protein Group Accessions	Modifications	MH+ [Da]	ΔM [ppm]	RT [min]
	High	TAAGKPFVDVLNEAGVLPGIK	2	1	1	P46257		2096.16	-5.81756	9.26667
P80873	General stress protein 39 OS=Bacillus subtilis (strain 168) GN=ydaD PE=1 SV=3 - [GS39_BACSU]	33.14	4.55	3	1	1	1	286	31.0626	5.04639
	A2	Sequence	# PSMs	# Proteins	# Protein Groups	Protein Group Accessions	Modifications	MH+ [Da]	ΔM [ppm]	RT [min]
	High	VALITGGDSGIGR	1	3	1	P80873		1215.66	-9.31835	24.6833
Q5XJ10	Glyceraldehyde-3-phosphate dehydrogenase OS=Danio rerio GN=gapdh PE=2 SV=2 - [G3P_DANRE]	269.276	19.22	39	4	4	7	333	35.7613	8.11865
	A2	Sequence	# PSMs	# Proteins	# Protein Groups	Protein Group Accessions	Modifications	MH+ [Da]	ΔM [ppm]	RT [min]
	High	VPTPNVSVVDLTVR	2	23	1	Q5XJ10		1495.81	-23.8118	17.1
	High	LVTWYDNEFGYSNR	3	1	1	Q5XJ10		1763.78	-14.1162	28.4667
	High	VIISAPSADAPMFVMGVNHEK	1	17	1	Q5XJ10		2213.07	-16.495	28.9333
	High	GASQNIIPASTGAAK	1	1	1	Q5XJ10		1385.71	-19.5336	25.7167
P85954	Glyceraldehyde-3-phosphate dehydrogenase, cytosolic (Fragments) OS=Pseudotsuga menziesii PE=1 SV=1 - [G3PC_PSEMZ]	46.55	40.43	14	1	1	1	47	5.25265	5.0083
	A2	Sequence	# PSMs	# Proteins	# Protein Groups	Protein Group Accessions	Modifications	MH+ [Da]	ΔM [ppm]	RT [min]
	High	FGIVEGLMTTVHSITATQK	1	14	1	P85954		2033.04	-15.1175	11.3167
P04776	Glycinin G1 OS=Glycine max GN=GY1 PE=1 SV=2 - [GLYG1_SOYBN]	1794.27	39.8	1	9	12	39	495	55.6716	6.22705
	A2	Sequence	# PSMs	# Proteins	# Protein Groups	Protein Group Accessions	Modifications	MH+ [Da]	ΔM [ppm]	RT [min]
	High	IESEGGLIETWNPNNKPFQcAGVALSR	4	1	1	P04776	C20(Carbamidomethyl)	2987.41	-19.8093	7.41667
	High	TNDTPMIGTLAGANSLLNALPEEVIQHTFNLK	2	1	1	P04776		3422.78	5.01214	14.0667
	High	GIFGMIYPGcPSTFEEPQQPQQR	7	1	1	P04776	C10(Carbamidomethyl)	2667.18	-18.5921	8.96667
	High	RFYLAGNQEQEFLK	5	2	2	P04776;P04405		1742.88	-2.17337	28.3
	High	NLQGENEGEDKGAIVTVK	1	1	1	P04776		1900.93	-14.4216	25.7333
	High	NAMFVPHYNLNANSIIYALNGR	4	2	1	P04776		2492.2	-21.3725	33
	High	VFDGELQEGR	1	1	1	P04776		1149.52	-27.6793	1.83333
	High	FYLAGNQEQEFLK	6	2	2	P04776;P04405		1586.76	-17.6889	27.7167
	High	SQSDNFEYVSFK	3	3	2	P04776;P04405		1450.64	-3.04549	27.9
	High	VLIVPQNFVVAAR	3	1	1	P04776		1425.85	-5.60923	30.6833
	High	RPSYTNGPQEIYIQQGK	1	1	1	P04776		1978.97	-12.3926	2.1
	High	LSAEFGSLR	2	1	1	P04776		979.507	-13.7293	26.95
P04405	Glycinin G2 OS=Glycine max GN=Gy2 PE=1 SV=2 - [GLYG2_SOYBN]	1830.3	36.29	1	8	11	47	485	54.3569	5.57959
	A2	Sequence	# PSMs	# Proteins	# Protein Groups	Protein Group Accessions	Modifications	MH+ [Da]	ΔM [ppm]	RT [min]
	High	IESEGGFIETWNPNNKPFQcAGVALSR	4	2	1	P04405	C20(Carbamidomethyl)	3021.43	-6.8936	7.78333
	High	RFYLAGNQEQEFLK	5	2	2	P04776;P04405		1742.88	-2.17337	28.3
	High	EAFGVNMQIVR	4	1	1	P04405		1263.62	-22.4497	26.85
	High	TNDRPSIGNLAGANSLLNALPEEVIQHTFNLK	4	1	1	P04405		3446.85	13.9718	23.2167
	High	NNNPFSFLVPPQESQR	9	1	1	P04405		1873.87	-27.1566	8.48333
	High	FYLAGNQEQEFLK	6	2	2	P04776;P04405		1586.76	-17.6889	27.7167
	High	SQSDNFEYVSFK	3	3	2	P04776;P04405		1450.64	-3.04549	27.9
	High	GKQQEEENEGSNILSGFAPEFLK	5	1	1	P04405		2551.18	-18.3697	9.56667
	High	VFDGELQEGGVLIVPQNFAVAAK	5	1	1	P04405		2401.24	-14.3153	9.55
	High	NLQGENEEEDSGAIVTVK	1	1	1	P04405		1931.88	-20.0985	26.3667
	High	QQEEENEGSNILSGFAPEFLK	1	1	1	P04405		2366.09	-10.5862	22.6167
P02858	Glycinin G4 OS=Glycine max GN=GY4 PE=1 SV=1 - [GLYG4_SOYBN]	469.297	15.48	1	3	5	15	562	63.5484	5.43994
	A2	Sequence	# PSMs	# Proteins	# Protein Groups	Protein Group Accessions	Modifications	MH+ [Da]	ΔM [ppm]	RT [min]
	High	QIVTVEGGLSVISPK	6	2	2	P02858;P04347		1526.88	0.793828	19.25
	High	ISTLNSLTLPALR	1	2	2	P02858;P04347		1398.85	11.9899	31.0667
	High	LNEcQLNNLNALEPDHR	2	1	1	P02858	C4(Carbamidomethyl)	2049.92	-26.6832	2.76667
	High	VFYLAGNPDIEYPETMQQQQQQK	4	1	1	P02858		2755.3	-1.79819	5.86667
	High	VESEGGLIQTWNSQHPELK	2	1	1	P02858		2152.06	-3.32916	18.5
P04347	Glycinin OS=Glycine max PE=1 SV=1 - [GLYG5_SOYBN]	543.62	21.71	1	4	6	11	516	57.9205	5.89697
	A2	Sequence	# PSMs	# Proteins	# Protein Groups	Protein Group Accessions	Modifications	MH+ [Da]	ΔM [ppm]	RT [min]
	High	VFYLAGNPDIEHPETMQQQQQQK	1	1	1	P04347		2729.26	-14.9654	26.2167
	High	QIVTVEGGLSVISPK	6	2	2	P02858;P04347		1526.88	0.793828	19.25
	High	FNEcQLNNLNALEPDHR	1	1	1	P04347	C4(Carbamidomethyl)	2083.94	-11.8759	26.5667
	High	GAIGFAFPGcPETFEKPQQQSSR	1	1	1	P04347	C10(Carbamidomethyl)	2539.21	4.48621	29.95
	High	ISTLNSLTLPALR	1	2	2	P02858;P04347		1398.85	11.9899	31.0667
	High	NGSHLPSYLPYPQMIIVVQGK	1	1	1	P04347		2341.23	-4.71315	31.2167
Q43092	Granule-bound starch synthase 1, chloroplastic/amyloplastic OS=Pisum sativum PE=1 SV=1 - [SSG1_PEA]	65.27	3.48	1	1	1	2	603	66.32	7.09326
	A2	Sequence	# PSMs	# Proteins	# Protein Groups	Protein Group Accessions	Modifications	MH+ [Da]	ΔM [ppm]	RT [min]
	High	TGGLGDVLGGLPPVLAGNGHR	2	1	1	Q43092		1957.05	-5.44419	30.7333
P86204	Heat shock-related 70 kDa protein 2 (Fragments) OS=Mesocricetus auratus GN=HSPA2 PE=1 SV=1 - [HSP72_MESAU]	60.14	8.85	186	1	1	1	192	21.2709	5.71924
	A2	Sequence	# PSMs	# Proteins	# Protein Groups	Protein Group Accessions	Modifications	MH+ [Da]	ΔM [ppm]	RT [min]
	High	IINEPTAAAIAYGLDKK	1	186	1	P86204		1787.98	-6.16033	16.6333
P02017	Hemoglobin subunit alpha OS=Catostomus clarkii GN=hba PE=1 SV=1 - [HBA_CATCL]	53.7	7.75	2	1	1	1	142	15.4211	8.6167
	A2	Sequence	# PSMs	# Proteins	# Protein Groups	Protein Group Accessions	Modifications	MH+ [Da]	ΔM [ppm]	RT [min]
	High	ADEIGAEALGR	1	2	1	P02017		1101.53	-23.9921	1.95
P11251	Hemoglobin subunit alpha OS=Salmo salar GN=hba PE=2 SV=2 - [HBA_SALSA]	32.6767	12.59	1	2	2	3	143	15.209	9.23193
	A2	Sequence	# PSMs	# Proteins	# Protein Groups	Protein Group Accessions	Modifications	MH+ [Da]	ΔM [ppm]	RT [min]
	High	TYFSHWADLSPGSAPVK	1	1	1	P11251		1862.89	-10.1426	27.4667
	High	TYFSHWADLSPGSAPVKK	2	1	1	P11251		1991	-0.333777	17.8667
P02140	Hemoglobin subunit beta OS=Carassius auratus GN=hbb PE=1 SV=1 - [HBB_CARAU]	133.353	8.84	1	1	1	3	147	16.1992	7.82568
	A2	Sequence	# PSMs	# Proteins	# Protein Groups	Protein Group Accessions	Modifications	MH+ [Da]	ΔM [ppm]	RT [min]
	High	LNPDELGPQALAR	3	1	1	P02140		1393.72	-18.1944	3.28333
Q91473	Hemoglobin subunit beta OS=Salmo salar GN=hbb PE=2 SV=3 - [HBB_SALSA]	87.7305	20.95	4	2	3	4	148	16.1153	7.10791
	A2	Sequence	# PSMs	# Proteins	# Protein Groups	Protein Group Accessions	Modifications	MH+ [Da]	ΔM [ppm]	RT [min]
	High	LLIVSPWTQR	2	4	1	Q91473		1212.71	4.08347	18.0333
	High	VDWTDAER	1	5	2	Q9PVM2;Q91473		991.436	-12.1822	25.9667
	High	ISVDEIGPQALAR	1	3	1	Q91473		1368.74	-3.00123	15.9167
P02142	Hemoglobin subunit beta-1 OS=Oncorhynchus mykiss GN=hbb1 PE=1 SV=1 - [HBB1_ONCMY]	75.0024	6.85	6	1	1	4	146	15.8713	9.23193
	A2	Sequence	# PSMs	# Proteins	# Protein Groups	Protein Group Accessions	Modifications	MH+ [Da]	ΔM [ppm]	RT [min]
	High	VLIVYPWTQR	4	6	1	P02142		1274.7	-17.3279	18.3833
Q9PVM2	Hemoglobin subunit beta-A OS=Seriola quinqueradiata GN=hbb1 PE=2 SV=2 - [HBBA_SERQU]	159.656	19.59	68	2	3	7	148	16.3624	8.01611
	A2	Sequence	# PSMs	# Proteins	# Protein Groups	Protein Group Accessions	Modifications	MH+ [Da]	ΔM [ppm]	RT [min]
	High	FLSVVVSALGR	4	4	1	Q9PVM2		1147.67	-7.93598	18.8
	High	VDWTDAER	1	5	2	Q9PVM2;Q91473		991.436	-12.1822	25.9667
	High	LLIVYPWTQR	2	65	1	Q9PVM2		1288.75	4.85904	31.5833
P02277	Histone H2A.2.2 OS=Triticum aestivum PE=1 SV=1 - [H2A3_WHEAT]	38.18	15.23	6	1	1	2	151	16.0603	10.7114
	A2	Sequence	# PSMs	# Proteins	# Protein Groups	Protein Group Accessions	Modifications	MH+ [Da]	ΔM [ppm]	RT [min]
	High	LLAGVTIAHGGVIPNINPVLLPK	2	6	1	P02277		2306.38	-6.34091	10.35
Q99285	Histone H2B (Fragments) OS=Pisum sativum GN=HIS2B PE=1 SV=2 - [H2B_PEA]	67.58	12.5	16	1	1	1	120	13.4626	10.228
	A2	Sequence	# PSMs	# Proteins	# Protein Groups	Protein Group Accessions	Modifications	MH+ [Da]	ΔM [ppm]	RT [min]
	High	AMGIMNSFINDIFEK	1	16	1	Q99285		1729.82	-6.10927	11.6833
P35059	Histone H4 OS=Acropora formosa PE=3 SV=2 - [H4_ACRFO]	163.453	30.1	25	1	4	11	103	11.3744	11.356
	A2	Sequence	# PSMs	# Proteins	# Protein Groups	Protein Group Accessions	Modifications	MH+ [Da]	ΔM [ppm]	RT [min]
	High	ISGLIYEETR	1	25	2	P35059;P62785		1180.6	-15.88	26.85
	High	TVTAMDVVYALKR	4	23	2	P35059;P62785		1466.81	1.71492	20.85
	High	TVTAMDVVYALK	3	25	2	P35059;P62785		1310.69	-7.46775	30.2833
	High	VFLENVIR	3	17	1	P35059		989.579	1.24505	18.5667
P62785	Histone H4 variant TH011 OS=Triticum aestivum PE=3 SV=2 - [H41_WHEAT]	157.682	30.1	15	1	4	11	103	11.4024	11.4731
	A2	Sequence	# PSMs	# Proteins	# Protein Groups	Protein Group Accessions	Modifications	MH+ [Da]	ΔM [ppm]	RT [min]
	High	ISGLIYEETR	1	25	2	P35059;P62785		1180.6	-15.88	26.85
	High	TVTAMDVVYALKR	4	23	2	P35059;P62785		1466.81	1.71492	20.85
	High	TVTAMDVVYALK	3	25	2	P35059;P62785		1310.69	-7.46775	30.2833
	High	IFLENVIR	3	7	1	P62785		1003.59	0.579995	29.8167
Q29S21	Keratin, type II cytoskeletal 7 OS=Bos taurus GN=KRT7 PE=2 SV=1 - [K2C7_BOVIN]	60.05	2.58	12	1	1	2	466	51.5465	5.97314
	A2	Sequence	# PSMs	# Proteins	# Protein Groups	Protein Group Accessions	Modifications	MH+ [Da]	ΔM [ppm]	RT [min]
	High	SLDLDSIIAEVK	2	12	1	Q29S21		1302.72	0.101388	10.4
Q6NWF6	Keratin, type II cytoskeletal 8 OS=Danio rerio GN=krt8 PE=1 SV=1 - [K2C8_DANRE]	103.117	2.31	1	1	1	3	520	57.7235	5.22412
	A2	Sequence	# PSMs	# Proteins	# Protein Groups	Protein Group Accessions	Modifications	MH+ [Da]	ΔM [ppm]	RT [min]
	High	LESLTDEINFLR	3	1	1	Q6NWF6		1449.74	-14.5736	8.8
P25272	Kunitz-type trypsin inhibitor KTI1 OS=Glycine max GN=KTI1 PE=2 SV=1 - [KTI1_SOYBN]	361.591	31.53	3	3	4	13	203	22.5315	5.12256
	A2	Sequence	# PSMs	# Proteins	# Protein Groups	Protein Group Accessions	Modifications	MH+ [Da]	ΔM [ppm]	RT [min]
	High	LVFcPQQAEDNKcEDIGIQIDDDGIRR	2	1	1	P25272	C4(Carbamidomethyl); C13(Carbamidomethyl)	3204.51	2.98667	4.7
	High	EIcPLTVVQSPNELDK	4	1	1	P25272	C3(Carbamidomethyl)	1841.93	-1.57548	29.0833
	High	DTVDGWFNIER	5	2	1	P25272		1351.62	-2.255	8.46667
	High	NKPLVVQFQK	2	3	2	P01070;P25272		1200.68	-25.1923	1.86667
P05046	Lectin OS=Glycine max GN=LE1 PE=1 SV=1 - [LEC_SOYBN]	430.518	19.3	1	4	4	12	285	30.909	6.04932
	A2	Sequence	# PSMs	# Proteins	# Protein Groups	Protein Group Accessions	Modifications	MH+ [Da]	ΔM [ppm]	RT [min]
	High	QPNMILQGDAIVTSSGK	1	1	1	P05046		1758.89	-10.5907	26.6833
	High	NSWDPPNPHIGINVNSIR	4	1	1	P05046		2029.98	-20.3374	16.9
	High	TSNILSDVVDLK	4	1	1	P05046		1303.68	-23.7082	8.78333
	High	TSLPEWVR	3	1	1	P05046		987.522	-3.5725	3.7
P02867	Lectin OS=Pisum sativum GN=LECA PE=1 SV=1 - [LEC_PEA]	461.012	14.55	11	3	3	13	275	30.2511	5.03369
	A2	Sequence	# PSMs	# Proteins	# Protein Groups	Protein Group Accessions	Modifications	MH+ [Da]	ΔM [ppm]	RT [min]
	High	ALYSSPIHIWDR	8	1	1	P02867		1457.74	-11.8663	16.6833
	High	HIGIDVNSIK	2	13	1	P02867		1095.6	-11.5077	26.4167
	High	FSPDQQNLIFQGDGYTTK	3	3	1	P02867		2058.94	-16.6386	4.53333
P02857	Legumin A OS=Pisum sativum GN=LEGA PE=1 SV=1 - [LEGA_PEA]	1669.67	34.43	1	2	16	50	517	58.7694	6.56592
	A2	Sequence	# PSMs	# Proteins	# Protein Groups	Protein Group Accessions	Modifications	MH+ [Da]	ΔM [ppm]	RT [min]
	High	LAGTSSVINNLPLDVVAATFNLQR	6	2	2	P15838;P02857		2513.36	-6.28957	33.4
	High	GSRQEEEEDEDEERQPR	1	2	2	P15838;P02857		2117.84	-26.1986	15.0167
	High	LNIGPSSSPDIYNPEAGR	2	2	2	P15838;P02857		1886.91	-6.80367	27.7667
	High	qEQENEGNNIFSGFKR	2	2	2	P15838;P02857	N-Term(Gln->pyro-Glu)	1879.82	-20.3684	16.0833
	High	IESEGGLIETWNPNNK	2	2	2	P15838;P02857		1800.84	-18.2292	28.3333
	High	QEEEEDEDEERQPR	1	2	2	P15838;P02857		1817.71	-18.5753	25
	High	QEQENEGNNIFSGFK	2	2	2	P15838;P02857		1740.75	-19.3698	15.8333
	High	NAmFVPHYNLNANSIIYALK	13	3	2	P15838;P02857	M3(Oxidation)	2309.14	-14.3471	9.28333
	High	LRLNIGPSSSPDIYNPEAGR	2	2	2	P15838;P02857		2156.07	-16.2817	16.3167
	High	LDALEPDNRIESEGGLIETWNPNNK	6	1	1	P02857		2824.32	-17.7687	18.5167
	High	TVTSLDLPVLR	5	2	2	P15838;P02857		1213.71	-0.986987	20.6833
	High	ALTVPQNYAVAAK	1	2	2	P15838;P02857		1345.73	-14.9792	26.65
	High	GGLSIISPPEK	3	2	2	P15838;P02857		1097.59	-29.3716	26.9667
	High	QEEDEDEEKQPR	1	1	1	P02857		1531.64	-6.60374	24.7
	High	VKGGLSIISPPEK	1	2	2	P15838;P02857		1324.75	-24.3099	24.2833
	High	FSYVAFK	2	3	2	P15838;P02857		861.432	-21.3806	17.3
P15838	Legumin A2 OS=Pisum sativum GN=LEGA2 PE=3 SV=1 - [LEGA2_PEA]	2123.93	38.27	2	7	21	65	520	59.2336	6.62451
	A2	Sequence	# PSMs	# Proteins	# Protein Groups	Protein Group Accessions	Modifications	MH+ [Da]	ΔM [ppm]	RT [min]
	High	LAGTSSVINNLPLDVVAATFNLQR	6	2	2	P15838;P02857		2513.36	-6.28957	33.4
	High	GSRQEEEEDEDEERQPR	1	2	2	P15838;P02857		2117.84	-26.1986	15.0167
	High	LNIGPSSSPDIYNPEAGR	2	2	2	P15838;P02857		1886.91	-6.80367	27.7667
	High	qEQENEGNNIFSGFKR	2	2	2	P15838;P02857	N-Term(Gln->pyro-Glu)	1879.82	-20.3684	16.0833
	High	IESEGGLIETWNPNNK	2	2	2	P15838;P02857		1800.84	-18.2292	28.3333
	High	QEEEEDEDEERQPR	1	2	2	P15838;P02857		1817.71	-18.5753	25
	High	LNALEPDNRIESEGGLIETWNPNNK	6	1	1	P15838		2823.34	-19.0429	6.15
	High	QEQENEGNNIFSGFK	2	2	2	P15838;P02857		1740.75	-19.3698	15.8333
	High	NAmFVPHYNLNANSIIYALK	13	3	2	P15838;P02857	M3(Oxidation)	2309.14	-14.3471	9.28333
	High	LRLNIGPSSSPDIYNPEAGR	2	2	2	P15838;P02857		2156.07	-16.2817	16.3167
	High	RDFLEDAFNVNR	4	1	1	P15838		1495.73	-1.83493	19.8833
	High	FYLAGNHEQEFLR	3	2	1	P15838		1623.76	-16.52	3.95
	High	DFLEDAFNVNR	5	1	1	P15838		1339.6	-22.7292	8.8
	High	TVTSLDLPVLR	5	2	2	P15838;P02857		1213.71	-0.986987	20.6833
	High	YQHQQGGKQEQENEGNNIFSGFKR	1	1	1	P15838		2823.28	-14.6182	26.3333
	High	RFYLAGNHEQEFLR	1	2	1	P15838		1779.85	-24.1844	3.03333
	High	ALTVPQNYAVAAK	1	2	2	P15838;P02857		1345.73	-14.9792	26.65
	High	GGLSIISPPEK	3	2	2	P15838;P02857		1097.59	-29.3716	26.9667
	High	YQHQQGGKQEQENEGNNIFSGFK	2	1	1	P15838		2667.19	-11.7544	2.71667
	High	VKGGLSIISPPEK	1	2	2	P15838;P02857		1324.75	-24.3099	24.2833
	High	FSYVAFK	2	3	2	P15838;P02857		861.432	-21.3806	17.3
P14594	Legumin B (Fragment) OS=Pisum sativum GN=LEGB PE=2 SV=1 - [LEGB_PEA]	697.994	28.7	1	6	6	19	338	38.9665	5.36377
	A2	Sequence	# PSMs	# Proteins	# Protein Groups	Protein Group Accessions	Modifications	MH+ [Da]	ΔM [ppm]	RT [min]
	High	ATPGEVLANAFGLR	3	1	1	P14594		1415.75	-11.9357	13.2667
	High	ISTVNSLTLPILR	6	1	1	P14594		1426.85	-9.62114	20.1333
	High	LSAEYVLLYR	5	1	1	P14594		1226.68	2.39841	20.5333
	High	ESHGQGEEEEELEKEEEEEEEIQR	2	1	1	P14594		2930.21	-6.4641	26.8167
	High	VEDGLHIISPELQEEEEQSHSQR	2	1	1	P14594		2689.26	-3.99038	17.5833
	High	HSEKEEEDEDEPR	1	1	1	P14594		1628.63	-24.6186	24.6667
P05692	Legumin J OS=Pisum sativum GN=LEGJ PE=1 SV=1 - [LEGJ_PEA]	1272.18	30.22	1	6	7	28	503	56.8606	5.99854
	A2	Sequence	# PSMs	# Proteins	# Protein Groups	Protein Group Accessions	Modifications	MH+ [Da]	ΔM [ppm]	RT [min]
	High	VFYLGGNPETEFPETQEEQQGR	10	2	2	P05692;P05693		2555.1	-25.0745	5.41667
	High	GVLGLSFPGcPETYEEPR	2	1	1	P05692	C10(Carbamidomethyl)	2007.93	-9.07498	30.3
	High	ISTANSLTLPVLR	2	1	1	P05692		1384.79	-20.637	17.5167
	High	ATPSEVLANAFGLR	9	1	1	P05692		1445.76	-10.8302	10.5833
	High	VESEAGLTETWNPNHPELK	2	1	1	P05692		2151.01	-12.1499	17.2667
	High	TIDPNGLHLPSFSPSPQLIFIIQGK	2	1	1	P05692		2719.43	-17.6267	13.5667
	High	SGHHQQEEESEEQNEGNSVLSGFSSEFLAQTFNTEEDTAKR	1	1	1	P05692		4613.14	26.878	11.9667
P05693	Legumin K (Fragment) OS=Pisum sativum GN=LEGK PE=3 SV=1 - [LEGK_PEA]	619.192	10.29	1	1	2	13	350	39.776	5.51611
	A2	Sequence	# PSMs	# Proteins	# Protein Groups	Protein Group Accessions	Modifications	MH+ [Da]	ΔM [ppm]	RT [min]
	High	VFYLGGNPETEFPETQEEQQGR	10	2	2	P05692;P05693		2555.1	-25.0745	5.41667
	High	ATPAEVLANAFGLR	3	1	1	P05693		1429.78	3.53345	24.25
Q90339	Myosin heavy chain, fast skeletal muscle OS=Cyprinus carpio PE=2 SV=2 - [MYSS_CYPCA]	1752.58	14.21	12	9	21	66	1935	221.462	5.71924
	A2	Sequence	# PSMs	# Proteins	# Protein Groups	Protein Group Accessions	Modifications	MH+ [Da]	ΔM [ppm]	RT [min]
	High	SEIQTALEEAEGTLEHEESK	9	1	1	Q90339		2229.97	-27.5763	10.7667
	High	DLEESTLQHEATAAALR	2	2	1	Q90339		1854.89	-15.396	26.45
	High	TKLEQQVDDLEGSLEQEKK	6	18	3	Q076A5;Q90339;P13538		2217.09	-17.6604	4.45
	High	LASADIETYLLEK	3	40	6	P13540;P12847;Q90339;P13538;Q9UKX3;Q076A5		1465.77	-6.13188	18.9333
	High	LQGEVEDLMIDVER	5	1	1	Q90339		1645.77	-23.4163	30.3833
	High	AITDAAMMAEELKK	7	46	6	Q9UKX3;P12847;Q076A5;P13540;Q90339;P13538		1521.75	-9.27085	25.9667
	High	VAEQELVDASER	1	1	1	Q90339		1345.63	-19.7289	26.05
	High	IEELEEEIEAER	1	42	5	P13540;P12847;Q076A5;Q90339;P13538		1488.66	-29.5352	17.8833
	High	NLQQEISDLTEQLGETGK	2	1	1	Q90339		2002.96	-18.1322	33
	High	LQDLVDKLQLK	6	14	2	P13540;Q90339		1312.76	-16.4675	15.7167
	High	TKLEQQVDDLEGSLEQEK	3	18	3	Q076A5;Q90339;P13538		2089.01	-11.0984	17.7167
	High	NSYEEALDHLETLKR	1	1	1	Q90339		1817.89	-5.68491	16.8167
	High	DIDDLELTLAK	8	43	5	P13540;Q90339;P13538;P12847;Q076A5		1245.65	-8.2029	28.3
	High	KMEGDLNEMEIQLSHANR	1	12	3	P13540;Q90339;P13538		2115	-0.196005	28.15
	High	IEDEQSLGAQLQK	1	1	1	Q90339		1458.72	-16.184	16.3667
	High	MEGDLNEMEIQLSHANR	1	12	3	P13540;Q90339;P13538		1986.9	1.33648	28.8333
	High	ELEEISERLEEAGGATAAQIEMNK	2	2	2	Q90339;P13538		2618.23	-10.2758	19.9
	High	DFEISQLLSK	3	1	1	Q90339		1179.63	0.247604	21.6833
	High	ALQEAHQQTLDDLQAEEDKVNTLTK	1	21	2	Q076A5;Q90339		2838.42	4.39639	16.7833
	High	SLSTELFK	2	32	5	P12847;P13540;Q90339;P13538;Q9UKX3		924.508	4.12336	27.85
	High	IEDEQSLGAQLQKK	1	1	1	Q90339		1586.83	-5.45399	26
P13538	Myosin heavy chain, skeletal muscle, adult OS=Gallus gallus PE=1 SV=4 - [MYSS_CHICK]	862.512	6.7	10	1	11	36	1939	223.006	5.8208
	A2	Sequence	# PSMs	# Proteins	# Protein Groups	Protein Group Accessions	Modifications	MH+ [Da]	ΔM [ppm]	RT [min]
	High	TKLEQQVDDLEGSLEQEKK	6	18	3	Q076A5;Q90339;P13538		2217.09	-17.6604	4.45
	High	LASADIETYLLEK	3	40	6	P13540;P12847;Q90339;P13538;Q9UKX3;Q076A5		1465.77	-6.13188	18.9333
	High	AITDAAMMAEELKK	7	46	6	Q9UKX3;P12847;Q076A5;P13540;Q90339;P13538		1521.75	-9.27085	25.9667
	High	IEELEEEIEAER	1	42	5	P13540;P12847;Q076A5;Q90339;P13538		1488.66	-29.5352	17.8833
	High	TKLEQQVDDLEGSLEQEK	3	18	3	Q076A5;Q90339;P13538		2089.01	-11.0984	17.7167
	High	DIDDLELTLAK	8	43	5	P13540;Q90339;P13538;P12847;Q076A5		1245.65	-8.2029	28.3
	High	LQDLVDKLQMK	2	2	1	P13538		1330.71	-23.9155	25.7
	High	KMEGDLNEMEIQLSHANR	1	12	3	P13540;Q90339;P13538		2115	-0.196005	28.15
	High	MEGDLNEMEIQLSHANR	1	12	3	P13540;Q90339;P13538		1986.9	1.33648	28.8333
	High	ELEEISERLEEAGGATAAQIEMNK	2	2	2	Q90339;P13538		2618.23	-10.2758	19.9
	High	SLSTELFK	2	32	5	P12847;P13540;Q90339;P13538;Q9UKX3		924.508	4.12336	27.85
P82159	Myosin light chain 1, skeletal muscle isoform OS=Liza ramada PE=1 SV=1 - [MLE1_LIZRA]	253.941	10.22	1	1	2	8	186	20.054	4.64014
	A2	Sequence	# PSMs	# Proteins	# Protein Groups	Protein Group Accessions	Modifications	MH+ [Da]	ΔM [ppm]	RT [min]
	High	VAYNQIADIMR	4	1	1	P82159		1293.66	-3.95616	4.88333
	High	EAFGLFDR	4	2	2	P82159;P82160		954.453	-15.5984	26.9333
P82160	Myosin light chain 3, skeletal muscle isoform OS=Liza ramada PE=1 SV=1 - [MLE3_LIZRA]	137.941	20.27	1	2	3	7	148	16.358	4.52588
	A2	Sequence	# PSMs	# Proteins	# Protein Groups	Protein Group Accessions	Modifications	MH+ [Da]	ΔM [ppm]	RT [min]
	High	GTYDDYVEGLR	1	1	1	P82160		1287.56	-21.6596	17.0833
	High	EAFGLFDR	4	2	2	P82159;P82160		954.453	-15.5984	26.9333
	High	LNFDAFLPMLK	2	1	1	P82160		1308.7	-5.04924	23.0667
P04466	Myosin regulatory light chain 2, skeletal muscle isoform OS=Rattus norvegicus GN=Mylpf PE=2 SV=2 - [MLRS_RAT]	160.423	18.34	5	2	2	6	169	18.9574	4.91943
	A2	Sequence	# PSMs	# Proteins	# Protein Groups	Protein Group Accessions	Modifications	MH+ [Da]	ΔM [ppm]	RT [min]
	High	EASGPINFTVFLTMFGEK	1	6	1	P04466		1987.97	-6.31695	23.4167
	High	QFLEELLTTQcDR	5	3	1	P04466	C11(Carbamidomethyl)	1652.76	-21.1718	30.5833
Q9UKX3	Myosin-13 OS=Homo sapiens GN=MYH13 PE=1 SV=2 - [MYH13_HUMAN]	500.468	2.68	3	1	4	15	1938	223.465	5.68115
	A2	Sequence	# PSMs	# Proteins	# Protein Groups	Protein Group Accessions	Modifications	MH+ [Da]	ΔM [ppm]	RT [min]
	High	LASADIETYLLEK	3	40	6	P13540;P12847;Q90339;P13538;Q9UKX3;Q076A5		1465.77	-6.13188	18.9333
	High	QADSVAELGEQIDNLQR	3	1	1	Q9UKX3		1885.91	-10.3812	28.5667
	High	AITDAAMMAEELKK	7	46	6	Q9UKX3;P12847;Q076A5;P13540;Q90339;P13538		1521.75	-9.27085	25.9667
	High	SLSTELFK	2	32	5	P12847;P13540;Q90339;P13538;Q9UKX3		924.508	4.12336	27.85
P12847	Myosin-3 OS=Rattus norvegicus GN=Myh3 PE=2 SV=1 - [MYH3_RAT]	691.479	4.33	10	1	7	26	1940	223.72	5.8335
	A2	Sequence	# PSMs	# Proteins	# Protein Groups	Protein Group Accessions	Modifications	MH+ [Da]	ΔM [ppm]	RT [min]
	High	LASADIETYLLEK	3	40	6	P13540;P12847;Q90339;P13538;Q9UKX3;Q076A5		1465.77	-6.13188	18.9333
	High	LQGEVEDLMVDVER	3	3	1	P12847		1631.79	-0.666702	18.85
	High	AITDAAMMAEELKK	7	46	6	Q9UKX3;P12847;Q076A5;P13540;Q90339;P13538		1521.75	-9.27085	25.9667
	High	qAFTQQIEELKR	2	17	2	Q076A5;P12847	N-Term(Gln->pyro-Glu)	1473.77	-1.87202	27.2667
	High	IEELEEEIEAER	1	42	5	P13540;P12847;Q076A5;Q90339;P13538		1488.66	-29.5352	17.8833
	High	DIDDLELTLAK	8	43	5	P13540;Q90339;P13538;P12847;Q076A5		1245.65	-8.2029	28.3
	High	SLSTELFK	2	32	5	P12847;P13540;Q90339;P13538;Q9UKX3		924.508	4.12336	27.85
Q076A5	Myosin-4 OS=Canis familiaris GN=MYH4 PE=3 SV=1 - [MYH4_CANFA]	836.565	8.15	16	3	11	34	1939	222.863	5.75732
	A2	Sequence	# PSMs	# Proteins	# Protein Groups	Protein Group Accessions	Modifications	MH+ [Da]	ΔM [ppm]	RT [min]
	High	TKLEQQVDDLEGSLEQEKK	6	18	3	Q076A5;Q90339;P13538		2217.09	-17.6604	4.45
	High	LASADIETYLLEK	3	40	6	P13540;P12847;Q90339;P13538;Q9UKX3;Q076A5		1465.77	-6.13188	18.9333
	High	AITDAAMMAEELKK	7	46	6	Q9UKX3;P12847;Q076A5;P13540;Q90339;P13538		1521.75	-9.27085	25.9667
	High	qAFTQQIEELKR	2	17	2	Q076A5;P12847	N-Term(Gln->pyro-Glu)	1473.77	-1.87202	27.2667
	High	IEELEEEIEAER	1	42	5	P13540;P12847;Q076A5;Q90339;P13538		1488.66	-29.5352	17.8833
	High	TKLEQQVDDLEGSLEQEK	3	18	3	Q076A5;Q90339;P13538		2089.01	-11.0984	17.7167
	High	DIDDLELTLAK	8	43	5	P13540;Q90339;P13538;P12847;Q076A5		1245.65	-8.2029	28.3
	High	ELEEISERLEEAGGATSAQIEMNK	1	19	1	Q076A5		2634.27	6.37195	6.01667
	High	ALQEAHQQTLDDLQAEEDKVNTLTK	1	21	2	Q076A5;Q90339		2838.42	4.39639	16.7833
	High	LQSEVEDLMIDVER	1	1	1	Q076A5		1675.8	-14.9767	31.15
	High	AGLLGTLEEMRDEK	1	5	1	Q076A5		1561.78	-6.13694	29.2833
P13540	Myosin-7 OS=Mesocricetus auratus GN=MYH7 PE=2 SV=2 - [MYH7_MESAU]	671.716	5.22	21	1	9	30	1934	222.79	5.73193
	A2	Sequence	# PSMs	# Proteins	# Protein Groups	Protein Group Accessions	Modifications	MH+ [Da]	ΔM [ppm]	RT [min]
	High	LASADIETYLLEK	3	40	6	P13540;P12847;Q90339;P13538;Q9UKX3;Q076A5		1465.77	-6.13188	18.9333
	High	LQNEIEDLMVDVER	1	12	1	P13540		1702.82	-6.10629	32.5833
	High	AITDAAMMAEELKK	7	46	6	Q9UKX3;P12847;Q076A5;P13540;Q90339;P13538		1521.75	-9.27085	25.9667
	High	IEELEEELEAER	1	42	5	P13540;P12847;Q076A5;Q90339;P13538		1488.66	-29.5352	17.8833
	High	LQDLVDKLQLK	6	14	2	P13540;Q90339		1312.76	-16.4675	15.7167
	High	DIDDLELTLAK	8	43	5	P13540;Q90339;P13538;P12847;Q076A5		1245.65	-8.2029	28.3
	High	KMEGDLNEMEIQLSHANR	1	12	3	P13540;Q90339;P13538		2115	-0.196005	28.15
	High	MEGDLNEMEIQLSHANR	1	12	3	P13540;Q90339;P13538		1986.9	1.33648	28.8333
	High	SLSTELFK	2	32	5	P12847;P13540;Q90339;P13538;Q9UKX3		924.508	4.12336	27.85
P29531	P24 oleosin isoform B OS=Glycine max PE=2 SV=1 - [OLEO2_SOYBN]	52.95	4.48	1	1	1	1	223	23.3785	8.93896
	A2	Sequence	# PSMs	# Proteins	# Protein Groups	Protein Group Accessions	Modifications	MH+ [Da]	ΔM [ppm]	RT [min]
	High	YEAGVVPPAR	1	1	1	P29531		1058.54	-23.6628	25.6
P35491	Parvalbumin (Fragment) OS=Scyliorhinus canicula PE=1 SV=1 - [PRVM_SCYCA]	0	16	1	1	1	1	50	5.55403	9.78857
	A2	Sequence	# PSMs	# Proteins	# Protein Groups	Protein Group Accessions	Modifications	MH+ [Da]	ΔM [ppm]	RT [min]
	High	FFQLVGLK	1	1	1	P35491		951.564	-2.03656	28.9667
P02630	Parvalbumin alpha OS=Raja clavata PE=1 SV=1 - [PRVA_RAJCL]	30.39	11.01	1	1	1	1	109	11.7718	5.08447
	A2	Sequence	# PSMs	# Proteins	# Protein Groups	Protein Group Accessions	Modifications	MH+ [Da]	ΔM [ppm]	RT [min]
	High	ITSILNPADITK	1	1	1	P02630		1285.71	-20.1662	26.55
P86431	Parvalbumin beta 1 OS=Oncorhynchus mykiss PE=1 SV=1 - [PRVB1_ONCMY]	56.3067	8.33	2	1	1	3	108	11.7824	4.94482
	A2	Sequence	# PSMs	# Proteins	# Protein Groups	Protein Group Accessions	Modifications	MH+ [Da]	ΔM [ppm]	RT [min]
	High	LFLQNFcPK	3	2	1	P86431	C7(Carbamidomethyl)	1166.6	-4.11617	27.5833
P86432	Parvalbumin beta 2 OS=Oncorhynchus mykiss PE=1 SV=1 - [PRVB2_ONCMY]	118.698	19.63	7	1	2	4	107	11.3208	4.51318
	A2	Sequence	# PSMs	# Proteins	# Protein Groups	Protein Group Accessions	Modifications	MH+ [Da]	ΔM [ppm]	RT [min]
	High	LFLQNFSASAR	2	4	1	P86432		1253.65	-12.3064	16.5333
	High	SGFLEEDELK	2	19	3	P86432;P02621;P86758		1166.53	-27.8587	25.05
P86758	Parvalbumin beta 3 (Fragments) OS=Merluccius gayi PE=1 SV=1 - [PRVB3_MERGA]	81.6165	28	12	1	2	3	75	8.14119	4.88135
	A2	Sequence	# PSMs	# Proteins	# Protein Groups	Protein Group Accessions	Modifications	MH+ [Da]	ΔM [ppm]	RT [min]
	High	SGFIEEDELK	2	19	3	P86432;P02621;P86758		1166.53	-27.8587	25.05
	High	LFLQVFSAGAR	1	9	1	P86758		1208.68	3.3442	31.35
Q90YK9	Parvalbumin beta OS=Gadus morhua PE=1 SV=3 - [PRVB_GADMO]	303.075	27.52	9	2	2	8	109	11.5438	4.76709
	A2	Sequence	# PSMs	# Proteins	# Protein Groups	Protein Group Accessions	Modifications	MH+ [Da]	ΔM [ppm]	RT [min]
	High	LFLQNFSAGAR	6	13	1	Q90YK9		1223.63	-15.4196	4.81667
	High	VFEIIDQDKSDFVEEDELK	2	1	1	Q90YK9		2298.16	26.2668	18.0833
P02621	Parvalbumin beta OS=Merlangius merlangus PE=1 SV=2 - [PRVB_MERMR]	42.91	15.74	4	1	2	4	108	11.3157	4.7417
	A2	Sequence	# PSMs	# Proteins	# Protein Groups	Protein Group Accessions	Modifications	MH+ [Da]	ΔM [ppm]	RT [min]
	High	SGFIEEDELK	2	19	3	P86432;P02621;P86758		1166.53	-27.8587	25.05
	High	LFLQVFK	2	1	1	P02621		894.532	-14.8323	18.7
P59747	Parvalbumin beta OS=Scomber japonicus PE=1 SV=2 - [PRVB_SCOJP]	80.13	17.43	1	2	2	3	109	11.5378	5.31299
	A2	Sequence	# PSMs	# Proteins	# Protein Groups	Protein Group Accessions	Modifications	MH+ [Da]	ΔM [ppm]	RT [min]
	High	AFAIIDQDKSGFIEEEELK	1	1	1	P59747		2182.1	2.25721	28.7
	High	AFAIIDQDK	2	2	1	P59747		1020.51	-26.8179	2.51667
P80026	Parvalbumin, muscle OS=Gallus gallus PE=1 SV=1 - [PRVM_CHICK]	39.34	7.34	1	1	1	1	109	11.9341	5.07178
	A2	Sequence	# PSMs	# Proteins	# Protein Groups	Protein Group Accessions	Modifications	MH+ [Da]	ΔM [ppm]	RT [min]
	High	FFEMVGLK	1	1	1	P80026		970.502	-5.34561	27.9167
Q804W2	Parvalbumin-7 OS=Danio rerio GN=pvalb7 PE=2 SV=3 - [PRV7_DANRE]	67.77	11.01	1	1	1	1	109	12.0212	4.90674
	A2	Sequence	# PSMs	# Proteins	# Protein Groups	Protein Group Accessions	Modifications	MH+ [Da]	ΔM [ppm]	RT [min]
	High	IGIDEFEALVHE	1	1	1	Q804W2		1371.67	-3.94986	21.5833
P02854	Provicilin (Fragment) OS=Pisum sativum PE=1 SV=1 - [VCLB_PEA]	1891.2	33.9	1	7	14	45	410	46.3569	5.49072
	A2	Sequence	# PSMs	# Proteins	# Protein Groups	Protein Group Accessions	Modifications	MH+ [Da]	ΔM [ppm]	RT [min]
	High	NFLAGEEDNVISQVERPVK	11	1	1	P02854		2144.09	-3.54832	8.5
	High	NILEAAFNTNYEEIEK	10	1	1	P02854		1897.86	-29.2687	8.6
	High	FFEITPEKNQQLQDLDIFVNSVDIK	2	2	2	P02854;P02856		2980.51	-5.57439	24.15
	High	NQQLQDLDIFVNSVDIK	3	2	2	P02856;P02854		1989	-13.2267	32.9167
	High	KSVSSESGPFNLR	2	1	1	P02854		1407.7	-15.2077	26.2167
	High	IFENLQNYR	1	2	2	P02854;P13918		1196.58	-20.8577	17.0667
	High	SKIFENLQNYR	4	2	2	P02854;P13918		1411.7	-23.0629	25.15
	High	ELAFPGSSHEVDR	1	1	1	P02854		1443.65	-28.2649	2.05
	High	SVSSESGPFNLR	2	2	2	P02854;P02856		1279.61	-12.846	2.75
	High	FQTLYENENGHIR	1	1	1	P02854		1620.74	-22.8874	2
	High	RQEINEENVIVK	1	1	1	P02854		1470.75	-29.2399	1.53333
	High	FFEITPEK	2	5	5	P02856;P13916;P25974;P02854;P13918		1010.49	-27.7567	17.15
	High	SDQENPFIFK	4	1	1	P02854		1224.56	-21.116	4.15
	High	NSFNLER	1	2	2	P02854;P13918		879.406	-29.5858	25.8667
P02855	Provicilin (Fragment) OS=Pisum sativum PE=3 SV=1 - [VCLA_PEA]	789.52	28.73	1	4	6	20	275	31.5211	5.75732
	A2	Sequence	# PSMs	# Proteins	# Protein Groups	Protein Group Accessions	Modifications	MH+ [Da]	ΔM [ppm]	RT [min]
	High	AIVIVTVNEGKGDFELVGQR	6	3	3	P13918;P08438;P02855		2144.16	-6.74603	5.98333
	High	ASSNLNLLGFGINAENNQR	3	1	1	P02855		2031.97	-24.8074	18.9167
	High	LTPGDVFVIPAGHPVAVR	8	1	1	P02855		1845.01	-15.2346	28.4833
	High	DLTFPGSAQEVDR	1	1	1	P02855		1434.64	-28.6468	27.1833
	High	FFEITPK	1	2	2	P08438;P02855		881.45	-30.005	3
	High	AKLTPGDVFVIPAGHPVAVR	1	1	1	P02855		2044.17	2.16491	28.9833
Q41060	Seed biotin-containing protein SBP65 OS=Pisum sativum GN=SBP65 PE=1 SV=1 - [SBP65_PEA]	326.82	12.34	1	3	3	4	551	59.5179	6.23975
	A2	Sequence	# PSMs	# Proteins	# Protein Groups	Protein Group Accessions	Modifications	MH+ [Da]	ΔM [ppm]	RT [min]
	High	GSDILGAVTETVSDIGSSMIKPIDNANTK	1	1	1	Q41060		2933.46	-4.60703	11.7167
	High	GQDAGGVLDAIGETIAEIAHTTK	2	1	1	Q41060		2267.14	-5.66994	12.2333
	High	AAANAVEGAVGYVAPK	1	1	1	Q41060		1487.74	-27.3084	14.7167
P14856	Seed linoleate 9S-lipoxygenase-2 OS=Pisum sativum GN=LOX1.2 PE=1 SV=1 - [LOX2_PEA]	43.69	1.85	1	1	1	1	864	97.0728	6.53662
	A2	Sequence	# PSMs	# Proteins	# Protein Groups	Protein Group Accessions	Modifications	MH+ [Da]	ΔM [ppm]	RT [min]
	High	VGPVQLPYTLLHPSSK	1	1	1	P14856		1735.96	-8.436	17.9167
P09918	Seed linoleate 9S-lipoxygenase-3 OS=Pisum sativum GN=LOX1.3 PE=1 SV=1 - [LOX3_PEA]	69.9627	2.9	3	2	2	3	861	97.5678	6.50732
	A2	Sequence	# PSMs	# Proteins	# Protein Groups	Protein Group Accessions	Modifications	MH+ [Da]	ΔM [ppm]	RT [min]
	High	SSDFLTYGLK	2	3	1	P09918		1130.57	1.83277	28.4167
	High	LFLLDHHDSIMPYLR	1	1	1	P09918		1869.95	-9.63905	31.1167
Q04672	Sucrose-binding protein OS=Glycine max GN=SBP PE=1 SV=1 - [SBP_SOYBN]	90.08	4.39	1	2	2	3	524	60.4846	6.87354
	A2	Sequence	# PSMs	# Proteins	# Protein Groups	Protein Group Accessions	Modifications	MH+ [Da]	ΔM [ppm]	RT [min]
	High	DNIVSSLDNVAK	1	1	1	Q04672		1274.65	-3.30122	17.7833
	High	ESFFFPFELPR	2	1	1	Q04672		1415.66	-27.9431	23.1333
P86216	Triosephosphate isomerase (Fragments) OS=Mesocricetus auratus GN=TPI1 PE=1 SV=1 - [TPIS_MESAU]	203.018	7.98	29	1	1	5	188	20.2944	5.64307
	A2	Sequence	# PSMs	# Proteins	# Protein Groups	Protein Group Accessions	Modifications	MH+ [Da]	ΔM [ppm]	RT [min]
	High	VVLAYEPVWAIGTGK	5	29	1	P86216		1602.89	-1.09672	21.8
P09493	Tropomyosin alpha-1 chain OS=Homo sapiens GN=TPM1 PE=1 SV=2 - [TPM1_HUMAN]	265.675	16.2	16	1	5	14	284	32.6887	4.7417
	A2	Sequence	# PSMs	# Proteins	# Protein Groups	Protein Group Accessions	Modifications	MH+ [Da]	ΔM [ppm]	RT [min]
	High	LVIIESDLER	3	4	1	P09493		1186.65	-14.0883	3.85
	High	IQLVEEELDR	6	20	2	P09493;P84335		1243.63	-20.2616	3.38333
	High	RIQLVEEELDR	1	20	2	P09493;P84335		1399.73	-19.3737	14.4
	High	MEIQEIQLK	2	13	2	P09493;P84335		1131.6	-3.8511	17.9
	High	AISEELDHALNDMTSI	2	11	2	P09493;P84335		1758.82	-2.85301	22.1833
P84335	Tropomyosin alpha-1 chain OS=Liza aurata PE=1 SV=1 - [TPM1_LIZAU]	634.721	24.65	17	5	9	25	284	32.7097	4.7417
	A2	Sequence	# PSMs	# Proteins	# Protein Groups	Protein Group Accessions	Modifications	MH+ [Da]	ΔM [ppm]	RT [min]
	High	TIDDLEDELYAQK	7	5	1	P84335		1552.73	-5.95592	26.3833
	High	IQLVEEELDR	6	20	2	P09493;P84335		1243.63	-20.2616	3.38333
	High	RIQLVEEELDR	1	20	2	P09493;P84335		1399.73	-19.3737	14.4
	High	qLEDDLVALQKK	1	2	1	P84335	N-Term(Gln->pyro-Glu)	1382.73	-15.418	27.9333
	High	qLEDDLVALQK	4	2	1	P84335	N-Term(Gln->pyro-Glu)	1254.65	-6.81379	29.1
	High	AMKDEEKMELQEIQLK	1	1	1	P84335		1962.96	-11.6378	14.8167
	High	SKQLEDDLVALQK	1	2	1	P84335		1486.8	-4.96	27.35
	High	MELQEIQLK	2	13	2	P09493;P84335		1131.6	-3.8511	17.9
	High	AISEELDHALNDMTSI	2	11	2	P09493;P84335		1758.82	-2.85301	22.1833
P81660	Troponin C, skeletal muscle OS=Anguilla anguilla PE=1 SV=1 - [TNNC2_ANGAN]	115.3	10.63	2	1	1	2	160	18.1204	4.09424
	A2	Sequence	# PSMs	# Proteins	# Protein Groups	Protein Group Accessions	Modifications	MH+ [Da]	ΔM [ppm]	RT [min]
	High	AAFDMFDTDGGGDISTK	2	2	1	P81660		1747.74	-5.34286	27.45
P02587	Troponin C, skeletal muscle OS=Sus scrofa GN=TNNC2 PE=1 SV=2 - [TNNC2_PIG]	308.773	7.55	4	1	1	11	159	18.0133	4.1958
	A2	Sequence	# PSMs	# Proteins	# Protein Groups	Protein Group Accessions	Modifications	MH+ [Da]	ΔM [ppm]	RT [min]
	High	SYLSEEMIAEFK	11	4	1	P02587		1446.68	1.48759	9.41667
P01070	Trypsin inhibitor A OS=Glycine max GN=KTI3 PE=1 SV=2 - [ITRA_SOYBN]	759.705	31.02	3	6	7	20	216	23.9901	5.10986
	A2	Sequence	# PSMs	# Proteins	# Protein Groups	Protein Group Accessions	Modifications	MH+ [Da]	ΔM [ppm]	RT [min]
	High	NELDKGIGTIISSPYR	4	1	1	P01070		1762.93	-0.985812	28.95
	High	IGENKDAMDGWFR	5	1	1	P01070		1538.68	-17.4075	4.21667
	High	LVFcPQQAEDDKcGDIGISIDHDDGTR	3	1	1	P01070	C4(Carbamidomethyl); C13(Carbamidomethyl)	3061.32	-12.7295	15.9833
	High	GIGTIISSPYR	2	2	1	P01070		1163.61	-25.9691	3.36667
	High	NKPLVVQFQK	2	3	2	P01070;P25272		1200.68	-25.1923	1.86667
	High	DAMDGWFR	3	1	1	P01070		997.411	-9.19172	16.8333
	High	LVFcPQQAEDDKcGDIGISIDHDDGTRR	1	1	1	P01070	C4(Carbamidomethyl); C13(Carbamidomethyl)	3217.45	-4.34065	27.7833
P13918	Vicilin OS=Pisum sativum PE=2 SV=2 - [VCLC_PEA]	3388.41	55.77	1	16	22	94	459	52.1997	5.52881
	A2	Sequence	# PSMs	# Proteins	# Protein Groups	Protein Group Accessions	Modifications	MH+ [Da]	ΔM [ppm]	RT [min]
	High	LPAGTIAYLVNRDDNEELR	6	1	1	P13918		2159.07	-17.9126	7.86667
	High	NFLAGDEDNVISQIQRPVK	9	1	1	P13918		2143.11	-1.48752	30.2833
	High	AIVIVTVNEGKGDFELVGQR	6	3	3	P13918;P08438;P02855		2144.16	-6.74603	5.98333
	High	ASSNLDLLGFGINAENNQR	7	1	1	P13918		2033.01	2.54405	8.98333
	High	NILEASFNTDYEEIEK	14	1	1	P13918		1914.84	-28.3459	21.1333
	High	FQTLFENENGHIR	5	2	2	P13918;P08438		1604.75	-21.0113	14.6
	High	LPAGTIAYLVNR	6	1	1	P13918		1287.74	-2.7008	19.6667
	High	IFENLQNYR	1	2	2	P02854;P13918		1196.58	-20.8577	17.0667
	High	SKIFENLQNYR	4	2	2	P02854;P13918		1411.7	-23.0629	25.15
	High	GDTIKLPAGTIAYLVNRDDNEELR	3	1	1	P13918		2673.38	-2.61511	21.3167
	High	FFEITPEKNPQLQDLDIFVNSVEIK	1	1	1	P13918		2963.54	-1.26692	13.6333
	High	SRGPIYSNEFGK	1	1	1	P13918		1354.64	-26.2195	25.85
	High	SVSSESEPFNLR	2	1	1	P13918		1351.61	-28.0909	2.76667
	High	EGSLLLPHYNSR	6	1	1	P13918		1385.7	-11.0471	26.7167
	High	SNKFQTLFENENGHIR	2	1	1	P13918		1933.94	-4.25274	17.5333
	High	GDTIKLPAGTIAYLVNR	5	1	1	P13918		1802.01	-1.4953	31.05
	High	FFEITPEK	2	5	5	P02856;P13916;P25974;P02854;P13918		1010.49	-27.7567	17.15
	High	LSSGDVFVIPAGHPVAVK	2	1	1	P13918		1792.98	-10.9564	4.45
	High	AILTVLKPDDRNSFNLER	1	1	1	P13918		2101.12	-10.7964	28.6167
	High	SKPHTIFLPQHTDADYILVVLSGK	5	1	1	P13918		2679.45	-1.19098	12.7833
	High	SDPQNPFIFK	5	1	1	P13918		1192.57	-26.1854	4.28333
	High	NSFNLER	1	2	2	P02854;P13918		879.406	-29.5858	25.8667
P08438	Vicilin OS=Vicia faba PE=2 SV=1 - [VCL_VICFA]	512.382	12.74	1	1	4	13	463	52.6623	6.06201
	A2	Sequence	# PSMs	# Proteins	# Protein Groups	Protein Group Accessions	Modifications	MH+ [Da]	ΔM [ppm]	RT [min]
	High	AIVIVTVNEGKGDFELVGQR	6	3	3	P13918;P08438;P02855		2144.16	-6.74603	5.98333
	High	FQTLFENENGHIR	5	2	2	P13918;P08438		1604.75	-21.0113	14.6
	High	FFEITPK	1	2	2	P08438;P02855		881.45	-30.005	3
	High	LPAGTIGYLVNRDDEEDLR	1	1	1	P08438		2146.07	-3.37573	28.7333
P02856	Vicilin, 14 kDa component OS=Pisum sativum PE=1 SV=1 - [VCL1_PEA]	311.812	39.52	1	1	5	10	124	14.0312	5.33838
	A2	Sequence	# PSMs	# Proteins	# Protein Groups	Protein Group Accessions	Modifications	MH+ [Da]	ΔM [ppm]	RT [min]
	High	FFELTPEKNQQLQDLDLFVNSVDLK	2	2	2	P02854;P02856		2980.51	-5.57439	24.15
	High	NQQLQDLDLFVNSVDLK	3	2	2	P02856;P02854		1989	-13.2267	32.9167
	High	SVSSESGPFNLR	2	2	2	P02854;P02856		1279.61	-12.846	2.75
	High	EGSLLLPNYNSR	1	1	1	P02856		1362.68	-16.9724	17.4
	High	FFELTPEK	2	5	5	P02856;P13916;P25974;P02854;P13918		1010.49	-27.7567	17.15
Q92093	Vitellogenin OS=Oncorhynchus mykiss GN=vtg1 PE=1 SV=1 - [VIT_ONCMY]	43.93	0.78	1	1	1	1	1659	183.012	8.93896
	A2	Sequence	# PSMs	# Proteins	# Protein Groups	Protein Group Accessions	Modifications	MH+ [Da]	ΔM [ppm]	RT [min]
	High	FFGQEIAFANIDK	1	1	1	Q92093		1499.78	16.8972	19.6167

## Sheet: Total proteins_C
Accession	Description	Score	Coverage	# Proteins	# Unique Peptides	# Peptides	# PSMs	# AAs	MW [kDa]	calc. pI
P19594	2S albumin OS=Glycine max PE=1 SV=2 - [2SS_SOYBN]	66.88	6.33	1	1	1	2	158	18.4477	5.33838
	A2	Sequence	# PSMs	# Proteins	# Protein Groups	Protein Group Accessions	Modifications	ΔCn	q-Value	PEP		Exp Value	Charge	MH+ [Da]	ΔM [ppm]	RT [min]	# Missed Cleavages
	High	ELINLATMcR	2	1	1	P19594	C9(Carbamidomethyl)	0	0	0.03757		0.00011068	2	1220.58	-25.8335	32.7833	0
		Accession	Description	Score	Coverage	# Proteins	# Unique Peptides	# Peptides	# PSMs	# AAs		calc. pI
		P19594	2S albumin OS=Glycine max PE=1 SV=2 - [2SS_SOYBN]	66.88	6.33	1	1	1	2	158		5.33838
Q46G97	50S ribosomal protein L23P OS=Methanosarcina barkeri (strain Fusaro / DSM 804) GN=rpl23p PE=3 SV=1 - [RL23_METBF]	38.26	10.98	3	1	1	3	82	9.4109	8.99756
	A2	Sequence	# PSMs	# Proteins	# Protein Groups	Protein Group Accessions	Modifications	ΔCn	q-Value	PEP		Exp Value	Charge	MH+ [Da]	ΔM [ppm]	RT [min]	# Missed Cleavages
	High	AmmLLDENK	3	3	1	Q46G97	M2(Oxidation); M3(Oxidation)	0	0.004	0.3851		0.0935302	2	1096.49	-9.72003	5.43333	0
		Accession	Description	Score	Coverage	# Proteins	# Unique Peptides	# Peptides	# PSMs	# AAs		calc. pI
		Q46G97	50S ribosomal protein L23P OS=Methanosarcina barkeri (strain Fusaro / DSM 804) GN=rpl23p PE=3 SV=1 - [RL23_METBF]	38.26	10.98	3	1	1	3	82		8.99756
Q5E9B5	Actin, gamma-enteric smooth muscle OS=Bos taurus GN=ACTG2 PE=2 SV=1 - [ACTH_BOVIN]	39.66	6.91	21	2	2	6	376	41.8498	5.47803
	A2	Sequence	# PSMs	# Proteins	# Protein Groups	Protein Group Accessions	Modifications	ΔCn	q-Value	PEP		Exp Value	Charge	MH+ [Da]	ΔM [ppm]	RT [min]	# Missed Cleavages
	High	VAPEEHPTLLTEAPLNPK	4	21	1	Q5E9B5		0	0	0.059		0.110833	3	1955.99	-26.5413	25.0667	0
		Accession	Description	Score	Coverage	# Proteins	# Unique Peptides	# Peptides	# PSMs	# AAs		calc. pI
		Q5E9B5	Actin, gamma-enteric smooth muscle OS=Bos taurus GN=ACTG2 PE=2 SV=1 - [ACTH_BOVIN]	39.66	6.91	21	2	2	6	376		5.47803
	High	DLTDYLMK	2	21	1	Q5E9B5		0	0.001	0.2494		1.16763	2	998.479	-7.03862	27.4667	0
		Accession	Description	Score	Coverage	# Proteins	# Unique Peptides	# Peptides	# PSMs	# AAs		calc. pI
		Q5E9B5	Actin, gamma-enteric smooth muscle OS=Bos taurus GN=ACTG2 PE=2 SV=1 - [ACTH_BOVIN]	39.66	6.91	21	2	2	6	376		5.47803
P30168	Actin-71 OS=Solanum tuberosum GN=AC71 PE=3 SV=2 - [ACT6_SOLTU]	26.32	4.24	1	1	1	10	377	41.754	5.57959
	A2	Sequence	# PSMs	# Proteins	# Protein Groups	Protein Group Accessions	Modifications	ΔCn	q-Value	PEP		Exp Value	Charge	MH+ [Da]	ΔM [ppm]	RT [min]	# Missed Cleavages
	High	YPxEHGIVNNWDDMEK	5	1	1	P30168	X3(K)	0	0.002	0.3092		0.793757	3	1974.89	-6.26595	28.85	1
		Accession	Description	Score	Coverage	# Proteins	# Unique Peptides	# Peptides	# PSMs	# AAs		calc. pI
		P30168	Actin-71 OS=Solanum tuberosum GN=AC71 PE=3 SV=2 - [ACT6_SOLTU]	26.32	4.24	1	1	1	10	377		5.57959
	High	YPxEHGIVNNWDDMEK	5	1	1	P30168	X3(Q)	0	0.002	0.2544		0.793757	3	1974.89	12.1604	28.85	0
		Accession	Description	Score	Coverage	# Proteins	# Unique Peptides	# Peptides	# PSMs	# AAs		calc. pI
		P30168	Actin-71 OS=Solanum tuberosum GN=AC71 PE=3 SV=2 - [ACT6_SOLTU]	26.32	4.24	1	1	1	10	377		5.57959
P01084	Alpha-amylase inhibitor 0.53 OS=Triticum aestivum PE=1 SV=1 - [IAA5_WHEAT]	125.85	10.48	2	1	1	3	124	13.1763	5.41455
	A2	Sequence	# PSMs	# Proteins	# Protein Groups	Protein Group Accessions	Modifications	ΔCn	q-Value	PEP		Exp Value	Charge	MH+ [Da]	ΔM [ppm]	RT [min]	# Missed Cleavages
	High	cGALYSMLDSMYK	3	2	1	P01084	C1(Carbamidomethyl)	0	0	0.03361		4.85107e-05	2	1538.67	-1.50905	12.1667	0
		Accession	Description	Score	Coverage	# Proteins	# Unique Peptides	# Peptides	# PSMs	# AAs		calc. pI
		P01084	Alpha-amylase inhibitor 0.53 OS=Triticum aestivum PE=1 SV=1 - [IAA5_WHEAT]	125.85	10.48	2	1	1	3	124		5.41455
P17314	Alpha-amylase/trypsin inhibitor CM3 OS=Triticum aestivum PE=1 SV=1 - [IAAC3_WHEAT]	93.5052	19.05	2	2	2	2	168	18.2091	7.44482
	A2	Sequence	# PSMs	# Proteins	# Protein Groups	Protein Group Accessions	Modifications	ΔCn	q-Value	PEP		Exp Value	Charge	MH+ [Da]	ΔM [ppm]	RT [min]	# Missed Cleavages
	High	LLVAPGQcNLATIHNVR	1	2	1	P17314	C8(Carbamidomethyl)	0	0	0.004725		7.63713e-06	3	1875.98	-20.8949	16.3167	0
		Accession	Description	Score	Coverage	# Proteins	# Unique Peptides	# Peptides	# PSMs	# AAs		calc. pI
		P17314	Alpha-amylase/trypsin inhibitor CM3 OS=Triticum aestivum PE=1 SV=1 - [IAAC3_WHEAT]	93.5052	19.05	2	2	2	2	168		7.44482
	High	YFIALPVPSQPVDPR	1	1	1	P17314		0	0	0.09964		0.00968287	2	1698.91	-4.42513	36.6833	0
		Accession	Description	Score	Coverage	# Proteins	# Unique Peptides	# Peptides	# PSMs	# AAs		calc. pI
		P17314	Alpha-amylase/trypsin inhibitor CM3 OS=Triticum aestivum PE=1 SV=1 - [IAAC3_WHEAT]	93.5052	19.05	2	2	2	2	168		7.44482
Q5ZLC5	ATP synthase subunit beta, mitochondrial OS=Gallus gallus GN=ATP5B PE=1 SV=1 - [ATPB_CHICK]	310.029	17.45	254	6	6	8	533	56.5927	5.87158
	A2	Sequence	# PSMs	# Proteins	# Protein Groups	Protein Group Accessions	Modifications	ΔCn	q-Value	PEP		Exp Value	Charge	MH+ [Da]	ΔM [ppm]	RT [min]	# Missed Cleavages
	High	SLQDIIAILGMDELSEEDKLTVAR	1	21	1	Q5ZLC5		0	0	0.0007481		2.16246e-09	3	2659.37	-5.89408	14.7167	1
		Accession	Description	Score	Coverage	# Proteins	# Unique Peptides	# Peptides	# PSMs	# AAs		calc. pI
		Q5ZLC5	ATP synthase subunit beta, mitochondrial OS=Gallus gallus GN=ATP5B PE=1 SV=1 - [ATPB_CHICK]	310.029	17.45	254	6	6	8	533		5.87158
	High	VALTGLTVAEYFR	1	16	1	Q5ZLC5		0	0	0.009283		8.25893e-07	2	1439.77	-12.1046	26.6667	0
		Accession	Description	Score	Coverage	# Proteins	# Unique Peptides	# Peptides	# PSMs	# AAs		calc. pI
		Q5ZLC5	ATP synthase subunit beta, mitochondrial OS=Gallus gallus GN=ATP5B PE=1 SV=1 - [ATPB_CHICK]	310.029	17.45	254	6	6	8	533		5.87158
	High	TVLIMELINNVAK	1	48	1	Q5ZLC5		0	0	0.01581		6.52889e-05	2	1457.83	-8.62099	14.4333	0
		Accession	Description	Score	Coverage	# Proteins	# Unique Peptides	# Peptides	# PSMs	# AAs		calc. pI
		Q5ZLC5	ATP synthase subunit beta, mitochondrial OS=Gallus gallus GN=ATP5B PE=1 SV=1 - [ATPB_CHICK]	310.029	17.45	254	6	6	8	533		5.87158
	High	FTQAGSEVSALLGR	2	233	1	Q5ZLC5		0	0	0.0066		0.000840626	2	1435.75	-2.03233	28.55	0
		Accession	Description	Score	Coverage	# Proteins	# Unique Peptides	# Peptides	# PSMs	# AAs		calc. pI
		Q5ZLC5	ATP synthase subunit beta, mitochondrial OS=Gallus gallus GN=ATP5B PE=1 SV=1 - [ATPB_CHICK]	310.029	17.45	254	6	6	8	533		5.87158
	High	FLSQPFQVAEVFTGHMGK	2	5	1	Q5ZLC5		0	0	0.01594		0.000640359	3	2022.98	-15.8897	27.8833	0
		Accession	Description	Score	Coverage	# Proteins	# Unique Peptides	# Peptides	# PSMs	# AAs		calc. pI
		Q5ZLC5	ATP synthase subunit beta, mitochondrial OS=Gallus gallus GN=ATP5B PE=1 SV=1 - [ATPB_CHICK]	310.029	17.45	254	6	6	8	533		5.87158
	High	IGLFGGAGVGK	1	189	1	Q5ZLC5		0	0	0.08509		1.01799	2	975.54	-23.308	26.2167	0
		Accession	Description	Score	Coverage	# Proteins	# Unique Peptides	# Peptides	# PSMs	# AAs		calc. pI
		Q5ZLC5	ATP synthase subunit beta, mitochondrial OS=Gallus gallus GN=ATP5B PE=1 SV=1 - [ATPB_CHICK]	310.029	17.45	254	6	6	8	533		5.87158
P11827	Beta-conglycinin, alpha' chain OS=Glycine max GN=CG-1 PE=2 SV=1 - [GLCAP_SOYBN]	458.508	13.3	1	4	6	15	639	74.28	5.65576
	A2	Sequence	# PSMs	# Proteins	# Protein Groups	Protein Group Accessions	Modifications	ΔCn	q-Value	PEP		Exp Value	Charge	MH+ [Da]	ΔM [ppm]	RT [min]	# Missed Cleavages
	High	FESFFLSSTQAQQSYLQGFSK	1	1	1	P11827		0	0	0.0009739		2.30211e-08	2	2430.11	-21.1381	27.9167	0
		Accession	Description	Score	Coverage	# Proteins	# Unique Peptides	# Peptides	# PSMs	# AAs		calc. pI
		P11827	Beta-conglycinin, alpha' chain OS=Glycine max GN=CG-1 PE=2 SV=1 - [GLCAP_SOYBN]	458.508	13.3	1	4	6	15	639		5.65576
	High	mITLAIPVNKPGR	1	1	1	P11827	M1(Oxidation)	0	0	0.2063		0.00367902	3	1425.79	-21.9313	31.25	0
		Accession	Description	Score	Coverage	# Proteins	# Unique Peptides	# Peptides	# PSMs	# AAs		calc. pI
		P11827	Beta-conglycinin, alpha' chain OS=Glycine max GN=CG-1 PE=2 SV=1 - [GLCAP_SOYBN]	458.508	13.3	1	4	6	15	639		5.65576
	High	LQESVIVEISK	7	2	2	P11827;P13916		0	0	0.06757		0.00716016	2	1244.7	-5.28473	26.9333	0
		Accession	Description	Score	Coverage	# Proteins	# Unique Peptides	# Peptides	# PSMs	# AAs		calc. pI
		P13916	Beta-conglycinin, alpha chain OS=Glycine max PE=2 SV=2 - [GLCA_SOYBN]	776.825	19.67	1	8	11	30	605		5.12256
		P11827	Beta-conglycinin, alpha' chain OS=Glycine max GN=CG-1 PE=2 SV=1 - [GLCAP_SOYBN]	458.508	13.3	1	4	6	15	639		5.65576
	High	LQESVIVEISKK	1	1	1	P11827		0	0	0.05322		0.00769945	3	1372.77	-23.984	31.0833	1
		Accession	Description	Score	Coverage	# Proteins	# Unique Peptides	# Peptides	# PSMs	# AAs		calc. pI
		P11827	Beta-conglycinin, alpha' chain OS=Glycine max GN=CG-1 PE=2 SV=1 - [GLCAP_SOYBN]	458.508	13.3	1	4	6	15	639		5.65576
	High	NILEASYDTKFEEINK	4	2	2	P11827;P13916		0	0	0.05134		0.0106868	3	1913.94	-6.85736	17.6667	1
		Accession	Description	Score	Coverage	# Proteins	# Unique Peptides	# Peptides	# PSMs	# AAs		calc. pI
		P13916	Beta-conglycinin, alpha chain OS=Glycine max PE=2 SV=2 - [GLCA_SOYBN]	776.825	19.67	1	8	11	30	605		5.12256
		P11827	Beta-conglycinin, alpha' chain OS=Glycine max GN=CG-1 PE=2 SV=1 - [GLCAP_SOYBN]	458.508	13.3	1	4	6	15	639		5.65576
	High	qQHGEKEEDEGEQPRPFPFPRPR	1	1	1	P11827	N-Term(Gln->pyro-Glu)	0	0.002	0.2625		0.0689265	5	2773.29	-5.0333	23.3833	1
		Accession	Description	Score	Coverage	# Proteins	# Unique Peptides	# Peptides	# PSMs	# AAs		calc. pI
		P11827	Beta-conglycinin, alpha' chain OS=Glycine max GN=CG-1 PE=2 SV=1 - [GLCAP_SOYBN]	458.508	13.3	1	4	6	15	639		5.65576
P13916	Beta-conglycinin, alpha chain OS=Glycine max PE=2 SV=2 - [GLCA_SOYBN]	776.825	19.67	1	8	11	30	605	70.2504	5.12256
	A2	Sequence	# PSMs	# Proteins	# Protein Groups	Protein Group Accessions	Modifications	ΔCn	q-Value	PEP		Exp Value	Charge	MH+ [Da]	ΔM [ppm]	RT [min]	# Missed Cleavages
	High	FESFFLSSTEAQQSYLQGFSR	1	1	1	P13916		0	0	0.001349		1.73648e-06	2	2459.1	-19.1687	14.0167	0
		Accession	Description	Score	Coverage	# Proteins	# Unique Peptides	# Peptides	# PSMs	# AAs		calc. pI
		P13916	Beta-conglycinin, alpha chain OS=Glycine max PE=2 SV=2 - [GLCA_SOYBN]	776.825	19.67	1	8	11	30	605		5.12256
	High	LQESVIVEISKEQIR	4	1	1	P13916		0	0	0.00573		7.8522e-06	3	1770.98	-6.67682	28.25	1
		Accession	Description	Score	Coverage	# Proteins	# Unique Peptides	# Peptides	# PSMs	# AAs		calc. pI
		P13916	Beta-conglycinin, alpha chain OS=Glycine max PE=2 SV=2 - [GLCA_SOYBN]	776.825	19.67	1	8	11	30	605		5.12256
	High	LITLAIPVNKPGR	3	1	1	P13916		0	0	0.04337		0.000152759	2	1391.85	-14.5475	32.2333	0
		Accession	Description	Score	Coverage	# Proteins	# Unique Peptides	# Peptides	# PSMs	# AAs		calc. pI
		P13916	Beta-conglycinin, alpha chain OS=Glycine max PE=2 SV=2 - [GLCA_SOYBN]	776.825	19.67	1	8	11	30	605		5.12256
	High	NKNPFLFGSNR	2	1	1	P13916		0	0	0.1082		0.00388574	2	1293.64	-25.4924	30.2833	1
		Accession	Description	Score	Coverage	# Proteins	# Unique Peptides	# Peptides	# PSMs	# AAs		calc. pI
		P13916	Beta-conglycinin, alpha chain OS=Glycine max PE=2 SV=2 - [GLCA_SOYBN]	776.825	19.67	1	8	11	30	605		5.12256
	High	LQESVIVEISK	7	2	2	P11827;P13916		0	0	0.06757		0.00716016	2	1244.7	-5.28473	26.9333	0
		Accession	Description	Score	Coverage	# Proteins	# Unique Peptides	# Peptides	# PSMs	# AAs		calc. pI
		P13916	Beta-conglycinin, alpha chain OS=Glycine max PE=2 SV=2 - [GLCA_SOYBN]	776.825	19.67	1	8	11	30	605		5.12256
		P11827	Beta-conglycinin, alpha' chain OS=Glycine max GN=CG-1 PE=2 SV=1 - [GLCAP_SOYBN]	458.508	13.3	1	4	6	15	639		5.65576
	High	EPQQPGEKEEDEDEQPRPIPFPRPQPR	1	1	1	P13916		0	0	0.2223		0.00218769	5	3225.46	-28.7456	16.85	1
		Accession	Description	Score	Coverage	# Proteins	# Unique Peptides	# Peptides	# PSMs	# AAs		calc. pI
		P13916	Beta-conglycinin, alpha chain OS=Glycine max PE=2 SV=2 - [GLCA_SOYBN]	776.825	19.67	1	8	11	30	605		5.12256
	High	NILEASYDTKFEEINK	4	2	2	P11827;P13916		0	0	0.05134		0.0106868	3	1913.94	-6.85736	17.6667	1
		Accession	Description	Score	Coverage	# Proteins	# Unique Peptides	# Peptides	# PSMs	# AAs		calc. pI
		P13916	Beta-conglycinin, alpha chain OS=Glycine max PE=2 SV=2 - [GLCA_SOYBN]	776.825	19.67	1	8	11	30	605		5.12256
		P11827	Beta-conglycinin, alpha' chain OS=Glycine max GN=CG-1 PE=2 SV=1 - [GLCAP_SOYBN]	458.508	13.3	1	4	6	15	639		5.65576
	High	LITLAIPVNKPGRFESFFLSSTEAQQSYLQGFSR	1	1	1	P13916		0	0	0.01829		0.0060512	4	3832.06	14.5036	14.1667	1
		Accession	Description	Score	Coverage	# Proteins	# Unique Peptides	# Peptides	# PSMs	# AAs		calc. pI
		P13916	Beta-conglycinin, alpha chain OS=Glycine max PE=2 SV=2 - [GLCA_SOYBN]	776.825	19.67	1	8	11	30	605		5.12256
	High	NPFLFGSNRFETLFK	1	1	1	P13916		0	0	0.118		0.374853	2	1816.9	-23.6876	39.5333	1
		Accession	Description	Score	Coverage	# Proteins	# Unique Peptides	# Peptides	# PSMs	# AAs		calc. pI
		P13916	Beta-conglycinin, alpha chain OS=Glycine max PE=2 SV=2 - [GLCA_SOYBN]	776.825	19.67	1	8	11	30	605		5.12256
	High	NKNPFLFGSNRFETLFK	5	1	1	P13916		0	0.004	0.3974		4.59004	3	2059.06	-5.39786	25.5833	2
		Accession	Description	Score	Coverage	# Proteins	# Unique Peptides	# Peptides	# PSMs	# AAs		calc. pI
		P13916	Beta-conglycinin, alpha chain OS=Glycine max PE=2 SV=2 - [GLCA_SOYBN]	776.825	19.67	1	8	11	30	605		5.12256
	Low	EEGQQQGEQR	1	1	1	P13916		0	0.063	0.6058		0.091259	2	1188.53	5.80724	0.116667	0
		Accession	Description	Score	Coverage	# Proteins	# Unique Peptides	# Peptides	# PSMs	# AAs		calc. pI
		P13916	Beta-conglycinin, alpha chain OS=Glycine max PE=2 SV=2 - [GLCA_SOYBN]	776.825	19.67	1	8	11	30	605		5.12256
P25974	Beta-conglycinin, beta chain OS=Glycine max GN=CG-4 PE=1 SV=1 - [GLCB_SOYBN]	727.508	32.8	1	9	9	25	439	50.5211	6.23975
	A2	Sequence	# PSMs	# Proteins	# Protein Groups	Protein Group Accessions	Modifications	ΔCn	q-Value	PEP		Exp Value	Charge	MH+ [Da]	ΔM [ppm]	RT [min]	# Missed Cleavages
	High	AILTLVNNDDRDSYNLHPGDAQR	2	1	1	P25974		0	0	1.459e-05		5.35027e-13	3	2597.22	-19.4148	25.7833	1
		Accession	Description	Score	Coverage	# Proteins	# Unique Peptides	# Peptides	# PSMs	# AAs		calc. pI
		P25974	Beta-conglycinin, beta chain OS=Glycine max GN=CG-4 PE=1 SV=1 - [GLCB_SOYBN]	727.508	32.8	1	9	9	25	439		6.23975
	High	qVQELAFPGSAQDVER	3	1	1	P25974	N-Term(Gln->pyro-Glu)	0	0	0.005069		1.95041e-07	2	1756.84	-6.61354	8.08333	0
		Accession	Description	Score	Coverage	# Proteins	# Unique Peptides	# Peptides	# PSMs	# AAs		calc. pI
		P25974	Beta-conglycinin, beta chain OS=Glycine max GN=CG-4 PE=1 SV=1 - [GLCB_SOYBN]	727.508	32.8	1	9	9	25	439		6.23975
	High	VLFGEEEEQRQQEGVIVELSK	4	1	1	P25974		0	0	0.02289		4.08425e-06	3	2446.22	-8.70098	34.2167	1
		Accession	Description	Score	Coverage	# Proteins	# Unique Peptides	# Peptides	# PSMs	# AAs		calc. pI
		P25974	Beta-conglycinin, beta chain OS=Glycine max GN=CG-4 PE=1 SV=1 - [GLCB_SOYBN]	727.508	32.8	1	9	9	25	439		6.23975
	High	IVQFQSKPNTILLPHHADADFLLFVLSGR	1	1	1	P25974		0	0	0.001193		2.18244e-06	4	3276.76	-8.28598	14.2	0
		Accession	Description	Score	Coverage	# Proteins	# Unique Peptides	# Peptides	# PSMs	# AAs		calc. pI
		P25974	Beta-conglycinin, beta chain OS=Glycine max GN=CG-4 PE=1 SV=1 - [GLCB_SOYBN]	727.508	32.8	1	9	9	25	439		6.23975
	High	DLDIFLSSVDINEGALLLPHFNSK	2	1	1	P25974		0	0	0.009762		9.66065e-06	3	2657.35	-11.961	14.45	0
		Accession	Description	Score	Coverage	# Proteins	# Unique Peptides	# Peptides	# PSMs	# AAs		calc. pI
		P25974	Beta-conglycinin, beta chain OS=Glycine max GN=CG-4 PE=1 SV=1 - [GLCB_SOYBN]	727.508	32.8	1	9	9	25	439		6.23975
	High	IPAGTTYYLVNPHDHQNLK	1	1	1	P25974		0	0	0.004514		0.0034777	3	2181.05	-26.3793	2.21667	0
		Accession	Description	Score	Coverage	# Proteins	# Unique Peptides	# Peptides	# PSMs	# AAs		calc. pI
		P25974	Beta-conglycinin, beta chain OS=Glycine max GN=CG-4 PE=1 SV=1 - [GLCB_SOYBN]	727.508	32.8	1	9	9	25	439		6.23975
	High	EDENNPFYFR	1	1	1	P25974		0	0	0.1249		0.000724667	2	1330.54	-25.8377	32.5167	0
		Accession	Description	Score	Coverage	# Proteins	# Unique Peptides	# Peptides	# PSMs	# AAs		calc. pI
		P25974	Beta-conglycinin, beta chain OS=Glycine max GN=CG-4 PE=1 SV=1 - [GLCB_SOYBN]	727.508	32.8	1	9	9	25	439		6.23975
	High	QQEGVIVELSK	9	1	1	P25974		0	0	0.09432		2.03046	2	1229.65	-20.1097	17.6	0
		Accession	Description	Score	Coverage	# Proteins	# Unique Peptides	# Peptides	# PSMs	# AAs		calc. pI
		P25974	Beta-conglycinin, beta chain OS=Glycine max GN=CG-4 PE=1 SV=1 - [GLCB_SOYBN]	727.508	32.8	1	9	9	25	439		6.23975
	High	VREDENNPFYFR	2	1	1	P25974		0	0.001	0.2255		0.397702	3	1585.72	-13.8704	31.2833	1
		Accession	Description	Score	Coverage	# Proteins	# Unique Peptides	# Peptides	# PSMs	# AAs		calc. pI
		P25974	Beta-conglycinin, beta chain OS=Glycine max GN=CG-4 PE=1 SV=1 - [GLCB_SOYBN]	727.508	32.8	1	9	9	25	439		6.23975
P30043	Flavin reductase (NADPH) OS=Homo sapiens GN=BLVRB PE=1 SV=3 - [BLVRB_HUMAN]	110.78	6.8	1	1	1	2	206	22.1054	7.6499
	A2	Sequence	# PSMs	# Proteins	# Protein Groups	Protein Group Accessions	Modifications	ΔCn	q-Value	PEP		Exp Value	Charge	MH+ [Da]	ΔM [ppm]	RT [min]	# Missed Cleavages
	High	NDLSPTTVMSEGAR	2	1	1	P30043		0	0	0.0274		1.8754e-05	2	1477.67	-18.8729	31.0167	0
		Accession	Description	Score	Coverage	# Proteins	# Unique Peptides	# Peptides	# PSMs	# AAs		calc. pI
		P30043	Flavin reductase (NADPH) OS=Homo sapiens GN=BLVRB PE=1 SV=3 - [BLVRB_HUMAN]	110.78	6.8	1	1	1	2	206		7.6499
P08453	Gamma-gliadin OS=Triticum aestivum PE=3 SV=1 - [GDB2_WHEAT]	55.82	11.01	1	2	2	8	327	37.0988	7.6792
	A2	Sequence	# PSMs	# Proteins	# Protein Groups	Protein Group Accessions	Modifications	ΔCn	q-Value	PEP		Exp Value	Charge	MH+ [Da]	ΔM [ppm]	RT [min]	# Missed Cleavages
	High	SLVLQTLPSMcNVYVPPEcSIMR	1	1	1	P08453	C11(Carbamidomethyl); C19(Carbamidomethyl)	0	0	0.03459		0.00679376	3	2694.29	-7.26445	27.9	0
		Accession	Description	Score	Coverage	# Proteins	# Unique Peptides	# Peptides	# PSMs	# AAs		calc. pI
		P08453	Gamma-gliadin OS=Triticum aestivum PE=3 SV=1 - [GDB2_WHEAT]	55.82	11.01	1	2	2	8	327		7.6792
	High	APFASIVAGIGGQ	7	1	1	P08453		0	0	0.2114		2.42264	2	1187.63	-8.96568	10.7333	0
		Accession	Description	Score	Coverage	# Proteins	# Unique Peptides	# Peptides	# PSMs	# AAs		calc. pI
		P08453	Gamma-gliadin OS=Triticum aestivum PE=3 SV=1 - [GDB2_WHEAT]	55.82	11.01	1	2	2	8	327		7.6792
P0C8Z1	Glyceraldehyde-3-phosphate dehydrogenase A (Fragment) OS=Escherichia fergusonii GN=gapA PE=3 SV=1 - [G3P1_ESCFE]	153.95	4.76	23	1	1	2	294	31.3842	6.43018
	A2	Sequence	# PSMs	# Proteins	# Protein Groups	Protein Group Accessions	Modifications	ΔCn	q-Value	PEP		Exp Value	Charge	MH+ [Da]	ΔM [ppm]	RT [min]	# Missed Cleavages
	High	VPTPNVSVVDLTVR	2	23	1	P0C8Z1		0	0	0.002482		3.93423e-07	2	1495.81	-24.614	28.35	0
		Accession	Description	Score	Coverage	# Proteins	# Unique Peptides	# Peptides	# PSMs	# AAs		calc. pI
		P0C8Z1	Glyceraldehyde-3-phosphate dehydrogenase A (Fragment) OS=Escherichia fergusonii GN=gapA PE=3 SV=1 - [G3P1_ESCFE]	153.95	4.76	23	1	1	2	294		6.43018
P85954	Glyceraldehyde-3-phosphate dehydrogenase, cytosolic (Fragments) OS=Pseudotsuga menziesii PE=1 SV=1 - [G3PC_PSEMZ]	44.44	40.43	14	1	1	1	47	5.25265	5.0083
	A2	Sequence	# PSMs	# Proteins	# Protein Groups	Protein Group Accessions	Modifications	ΔCn	q-Value	PEP		Exp Value	Charge	MH+ [Da]	ΔM [ppm]	RT [min]	# Missed Cleavages
	High	FGIVEGLMTTVHSITATQK	1	14	1	P85954		0	0	0.008525		0.0209824	3	2033.06	-7.29667	14.2167	0
		Accession	Description	Score	Coverage	# Proteins	# Unique Peptides	# Peptides	# PSMs	# AAs		calc. pI
		P85954	Glyceraldehyde-3-phosphate dehydrogenase, cytosolic (Fragments) OS=Pseudotsuga menziesii PE=1 SV=1 - [G3PC_PSEMZ]	44.44	40.43	14	1	1	1	47		5.0083
A6U8Q3	Glycine dehydrogenase [decarboxylating] OS=Sinorhizobium medicae (strain WSM419) GN=gcvP PE=3 SV=1 - [GCSP_SINMW]	0	1.57	3	1	1	6	954	103.994	6.16357
	A2	Sequence	# PSMs	# Proteins	# Protein Groups	Protein Group Accessions	Modifications	ΔCn	q-Value	PEP		Exp Value	Charge	MH+ [Da]	ΔM [ppm]	RT [min]	# Missed Cleavages
	High	RHIGPSPAEmDEmLK	6	3	1	A6U8Q3	M10(Oxidation); M13(Oxidation)	0	0.004	0.3978		0.69159	2	1742.78	-24.9016	17.6167	1
		Accession	Description	Score	Coverage	# Proteins	# Unique Peptides	# Peptides	# PSMs	# AAs		calc. pI
		A6U8Q3	Glycine dehydrogenase [decarboxylating] OS=Sinorhizobium medicae (strain WSM419) GN=gcvP PE=3 SV=1 - [GCSP_SINMW]	0	1.57	3	1	1	6	954		6.16357
P04776	Glycinin G1 OS=Glycine max GN=GY1 PE=1 SV=2 - [GLYG1_SOYBN]	2675.27	39.19	1	8	12	54	495	55.6716	6.22705
	A2	Sequence	# PSMs	# Proteins	# Protein Groups	Protein Group Accessions	Modifications	ΔCn	q-Value	PEP		Exp Value	Charge	MH+ [Da]	ΔM [ppm]	RT [min]	# Missed Cleavages
	High	IESEGGLIETWNPNNKPFQcAGVALSR	3	1	1	P04776	C20(Carbamidomethyl)	0	0	8.644e-07		8.94501e-17	3	2987.45	-4.64561	36.7167	0
		Accession	Description	Score	Coverage	# Proteins	# Unique Peptides	# Peptides	# PSMs	# AAs		calc. pI
		P04776	Glycinin G1 OS=Glycine max GN=GY1 PE=1 SV=2 - [GLYG1_SOYBN]	2675.27	39.19	1	8	12	54	495		6.22705
	High	TNDTPMIGTLAGANSLLNALPEEVIQHTFNLK	3	1	1	P04776		0	0	3.892e-05		2.28921e-12	3	3422.73	-8.66108	14.95	0
		Accession	Description	Score	Coverage	# Proteins	# Unique Peptides	# Peptides	# PSMs	# AAs		calc. pI
		P04776	Glycinin G1 OS=Glycine max GN=GY1 PE=1 SV=2 - [GLYG1_SOYBN]	2675.27	39.19	1	8	12	54	495		6.22705
	High	TNDTPmIGTLAGANSLLNALPEEVIQHTFNLK	1	1	1	P04776	M6(Oxidation)	0	0	0.01282		7.74605e-11	3	3438.83	20.7456	14.5833	0
		Accession	Description	Score	Coverage	# Proteins	# Unique Peptides	# Peptides	# PSMs	# AAs		calc. pI
		P04776	Glycinin G1 OS=Glycine max GN=GY1 PE=1 SV=2 - [GLYG1_SOYBN]	2675.27	39.19	1	8	12	54	495		6.22705
	High	HQQEEENEGGSILSGFTLEFLEHAFSVDK	2	1	1	P04776		0	0	2.684e-05		3.78843e-10	3	3277.54	2.26251	28.55	0
		Accession	Description	Score	Coverage	# Proteins	# Unique Peptides	# Peptides	# PSMs	# AAs		calc. pI
		P04776	Glycinin G1 OS=Glycine max GN=GY1 PE=1 SV=2 - [GLYG1_SOYBN]	2675.27	39.19	1	8	12	54	495		6.22705
	High	RFYLAGNQEQEFLK	2	2	2	P04776;P04405		0	0	0.008445		1.18587e-09	2	1742.84	-26.272	17.55	1
		Accession	Description	Score	Coverage	# Proteins	# Unique Peptides	# Peptides	# PSMs	# AAs		calc. pI
		P04776	Glycinin G1 OS=Glycine max GN=GY1 PE=1 SV=2 - [GLYG1_SOYBN]	2675.27	39.19	1	8	12	54	495		6.22705
		P04405	Glycinin G2 OS=Glycine max GN=Gy2 PE=1 SV=2 - [GLYG2_SOYBN]	2424.29	37.11	1	8	11	48	485		5.57959
	High	GIFGMIYPGcPSTFEEPQQPQQR	26	1	1	P04776	C10(Carbamidomethyl)	0	0	0.004011		2.72261e-10	3	2667.16	-27.8156	11.3333	0
		Accession	Description	Score	Coverage	# Proteins	# Unique Peptides	# Peptides	# PSMs	# AAs		calc. pI
		P04776	Glycinin G1 OS=Glycine max GN=GY1 PE=1 SV=2 - [GLYG1_SOYBN]	2675.27	39.19	1	8	12	54	495		6.22705
	High	GKHQQEEENEGGSILSGFTLEFLEHAFSVDK	2	1	1	P04776		0	0	0.002405		8.64545e-08	4	3462.67	8.43245	28.4333	1
		Accession	Description	Score	Coverage	# Proteins	# Unique Peptides	# Peptides	# PSMs	# AAs		calc. pI
		P04776	Glycinin G1 OS=Glycine max GN=GY1 PE=1 SV=2 - [GLYG1_SOYBN]	2675.27	39.19	1	8	12	54	495		6.22705
	High	LNALKPDNRIESEGGLIETWNPNNKPFQcAGVALSR	1	1	1	P04776	C29(Carbamidomethyl)	0	0	0.002458		1.16693e-07	4	4009.09	12.7497	36.1667	1
		Accession	Description	Score	Coverage	# Proteins	# Unique Peptides	# Peptides	# PSMs	# AAs		calc. pI
		P04776	Glycinin G1 OS=Glycine max GN=GY1 PE=1 SV=2 - [GLYG1_SOYBN]	2675.27	39.19	1	8	12	54	495		6.22705
	High	NAMFVPHYNLNANSIIYALNGR	1	2	1	P04776		0	0	0.002362		8.56686e-07	2	2492.2	-21.5424	28.0167	0
		Accession	Description	Score	Coverage	# Proteins	# Unique Peptides	# Peptides	# PSMs	# AAs		calc. pI
		P04776	Glycinin G1 OS=Glycine max GN=GY1 PE=1 SV=2 - [GLYG1_SOYBN]	2675.27	39.19	1	8	12	54	495		6.22705
	High	VLIVPQNFVVAAR	5	1	1	P04776		0	0	0.02242		6.33295e-06	2	1425.84	-14.7267	22.2167	0
		Accession	Description	Score	Coverage	# Proteins	# Unique Peptides	# Peptides	# PSMs	# AAs		calc. pI
		P04776	Glycinin G1 OS=Glycine max GN=GY1 PE=1 SV=2 - [GLYG1_SOYBN]	2675.27	39.19	1	8	12	54	495		6.22705
	High	SQSDNFEYVSFK	5	3	2	P04776;P04405		0	0	0.02298		0.000170127	2	1450.63	-12.6965	16.75	0
		Accession	Description	Score	Coverage	# Proteins	# Unique Peptides	# Peptides	# PSMs	# AAs		calc. pI
		P04776	Glycinin G1 OS=Glycine max GN=GY1 PE=1 SV=2 - [GLYG1_SOYBN]	2675.27	39.19	1	8	12	54	495		6.22705
		P04405	Glycinin G2 OS=Glycine max GN=Gy2 PE=1 SV=2 - [GLYG2_SOYBN]	2424.29	37.11	1	8	11	48	485		5.57959
	High	FYLAGNQEQEFLK	1	2	2	P04776;P04405		0	0	0.02526		0.000874379	2	1586.76	-15.0419	6.58333	0
		Accession	Description	Score	Coverage	# Proteins	# Unique Peptides	# Peptides	# PSMs	# AAs		calc. pI
		P04776	Glycinin G1 OS=Glycine max GN=GY1 PE=1 SV=2 - [GLYG1_SOYBN]	2675.27	39.19	1	8	12	54	495		6.22705
		P04405	Glycinin G2 OS=Glycine max GN=Gy2 PE=1 SV=2 - [GLYG2_SOYBN]	2424.29	37.11	1	8	11	48	485		5.57959
	High	GIFGmIYPGcPSTFEEPQQPQQR	1	1	1	P04776	M5(Oxidation); C10(Carbamidomethyl)	0	0	0.02235		0.0047354	3	2683.22	-2.53559	20.55	0
		Accession	Description	Score	Coverage	# Proteins	# Unique Peptides	# Peptides	# PSMs	# AAs		calc. pI
		P04776	Glycinin G1 OS=Glycine max GN=GY1 PE=1 SV=2 - [GLYG1_SOYBN]	2675.27	39.19	1	8	12	54	495		6.22705
	Medium	FLVPPQESQKR	1	1	1	P04776		0	0.034	0.5315		0.735321	3	1328.72	-11.157	22.9833	1
		Accession	Description	Score	Coverage	# Proteins	# Unique Peptides	# Peptides	# PSMs	# AAs		calc. pI
		P04776	Glycinin G1 OS=Glycine max GN=GY1 PE=1 SV=2 - [GLYG1_SOYBN]	2675.27	39.19	1	8	12	54	495		6.22705
P04405	Glycinin G2 OS=Glycine max GN=Gy2 PE=1 SV=2 - [GLYG2_SOYBN]	2424.29	37.11	1	8	11	48	485	54.3569	5.57959
	A2	Sequence	# PSMs	# Proteins	# Protein Groups	Protein Group Accessions	Modifications	ΔCn	q-Value	PEP		Exp Value	Charge	MH+ [Da]	ΔM [ppm]	RT [min]	# Missed Cleavages
	High	IESEGGFIETWNPNNKPFQcAGVALSR	10	2	1	P04405	C20(Carbamidomethyl)	0	0	1.449e-06		1.53563e-17	3	3021.4	-16.3264	10.2167	0
		Accession	Description	Score	Coverage	# Proteins	# Unique Peptides	# Peptides	# PSMs	# AAs		calc. pI
		P04405	Glycinin G2 OS=Glycine max GN=Gy2 PE=1 SV=2 - [GLYG2_SOYBN]	2424.29	37.11	1	8	11	48	485		5.57959
	High	RFYLAGNQEQEFLK	2	2	2	P04776;P04405		0	0	0.008445		1.18587e-09	2	1742.84	-26.272	17.55	1
		Accession	Description	Score	Coverage	# Proteins	# Unique Peptides	# Peptides	# PSMs	# AAs		calc. pI
		P04776	Glycinin G1 OS=Glycine max GN=GY1 PE=1 SV=2 - [GLYG1_SOYBN]	2675.27	39.19	1	8	12	54	495		6.22705
		P04405	Glycinin G2 OS=Glycine max GN=Gy2 PE=1 SV=2 - [GLYG2_SOYBN]	2424.29	37.11	1	8	11	48	485		5.57959
	High	EAFGVNMQIVR	4	1	1	P04405		0	0	0.02273		4.37474e-06	2	1263.64	-9.62927	27.35	0
		Accession	Description	Score	Coverage	# Proteins	# Unique Peptides	# Peptides	# PSMs	# AAs		calc. pI
		P04405	Glycinin G2 OS=Glycine max GN=Gy2 PE=1 SV=2 - [GLYG2_SOYBN]	2424.29	37.11	1	8	11	48	485		5.57959
	High	NNNPFSFLVPPQESQR	9	1	1	P04405		0	0	0.05015		1.27397e-05	2	1873.87	-23.6344	11.0167	0
		Accession	Description	Score	Coverage	# Proteins	# Unique Peptides	# Peptides	# PSMs	# AAs		calc. pI
		P04405	Glycinin G2 OS=Glycine max GN=Gy2 PE=1 SV=2 - [GLYG2_SOYBN]	2424.29	37.11	1	8	11	48	485		5.57959
	High	TNDRPSIGNLAGANSLLNALPEEVIQHTFNLK	2	1	1	P04405		0	0	0.002875		0.000374246	4	3446.82	4.22384	14.4167	0
		Accession	Description	Score	Coverage	# Proteins	# Unique Peptides	# Peptides	# PSMs	# AAs		calc. pI
		P04405	Glycinin G2 OS=Glycine max GN=Gy2 PE=1 SV=2 - [GLYG2_SOYBN]	2424.29	37.11	1	8	11	48	485		5.57959
	High	GKQQEEENEGSNILSGFAPEFLK	3	1	1	P04405		0	0	0.04321		0.000437353	3	2551.19	-14.9595	12.5	1
		Accession	Description	Score	Coverage	# Proteins	# Unique Peptides	# Peptides	# PSMs	# AAs		calc. pI
		P04405	Glycinin G2 OS=Glycine max GN=Gy2 PE=1 SV=2 - [GLYG2_SOYBN]	2424.29	37.11	1	8	11	48	485		5.57959
	High	SQSDNFEYVSFK	5	3	2	P04776;P04405		0	0	0.02298		0.000170127	2	1450.63	-12.6965	16.75	0
		Accession	Description	Score	Coverage	# Proteins	# Unique Peptides	# Peptides	# PSMs	# AAs		calc. pI
		P04776	Glycinin G1 OS=Glycine max GN=GY1 PE=1 SV=2 - [GLYG1_SOYBN]	2675.27	39.19	1	8	12	54	495		6.22705
		P04405	Glycinin G2 OS=Glycine max GN=Gy2 PE=1 SV=2 - [GLYG2_SOYBN]	2424.29	37.11	1	8	11	48	485		5.57959
	High	FYLAGNQEQEFLK	1	2	2	P04776;P04405		0	0	0.02526		0.000874379	2	1586.76	-15.0419	6.58333	0
		Accession	Description	Score	Coverage	# Proteins	# Unique Peptides	# Peptides	# PSMs	# AAs		calc. pI
		P04776	Glycinin G1 OS=Glycine max GN=GY1 PE=1 SV=2 - [GLYG1_SOYBN]	2675.27	39.19	1	8	12	54	495		6.22705
		P04405	Glycinin G2 OS=Glycine max GN=Gy2 PE=1 SV=2 - [GLYG2_SOYBN]	2424.29	37.11	1	8	11	48	485		5.57959
	High	VFDGELQEGGVLIVPQNFAVAAK	10	1	1	P04405		0	0	0.01428		0.0395883	3	2401.24	-14.0654	26.95	0
		Accession	Description	Score	Coverage	# Proteins	# Unique Peptides	# Peptides	# PSMs	# AAs		calc. pI
		P04405	Glycinin G2 OS=Glycine max GN=Gy2 PE=1 SV=2 - [GLYG2_SOYBN]	2424.29	37.11	1	8	11	48	485		5.57959
	High	QQEEENEGSNILSGFAPEFLK	1	1	1	P04405		0	0	0.0627		0.870969	2	2366.1	-6.19074	14	0
		Accession	Description	Score	Coverage	# Proteins	# Unique Peptides	# Peptides	# PSMs	# AAs		calc. pI
		P04405	Glycinin G2 OS=Glycine max GN=Gy2 PE=1 SV=2 - [GLYG2_SOYBN]	2424.29	37.11	1	8	11	48	485		5.57959
	High	NAMFVPHYTLNANSIIYALNGR	1	1	1	P04405		0	0.002	0.2762		0.942132	2	2479.24	-6.79157	39.6167	0
		Accession	Description	Score	Coverage	# Proteins	# Unique Peptides	# Peptides	# PSMs	# AAs		calc. pI
		P04405	Glycinin G2 OS=Glycine max GN=Gy2 PE=1 SV=2 - [GLYG2_SOYBN]	2424.29	37.11	1	8	11	48	485		5.57959
P02858	Glycinin G4 OS=Glycine max GN=GY4 PE=1 SV=1 - [GLYG4_SOYBN]	1539.45	30.96	1	8	13	44	562	63.5484	5.43994
	A2	Sequence	# PSMs	# Proteins	# Protein Groups	Protein Group Accessions	Modifications	ΔCn	q-Value	PEP		Exp Value	Charge	MH+ [Da]	ΔM [ppm]	RT [min]	# Missed Cleavages
	High	KQIVTVEGGLSVISPK	3	2	2	P02858;P04347		0	0	0.0002463		5.14909e-10	2	1654.95	-14.5974	32.2833	1
		Accession	Description	Score	Coverage	# Proteins	# Unique Peptides	# Peptides	# PSMs	# AAs		calc. pI
		P02858	Glycinin G4 OS=Glycine max GN=GY4 PE=1 SV=1 - [GLYG4_SOYBN]	1539.45	30.96	1	8	13	44	562		5.43994
		P04347	Glycinin OS=Glycine max PE=1 SV=1 - [GLYG5_SOYBN]	1375.55	21.71	1	4	8	27	516		5.89697
	High	YEGNWGPLVNPESQQGSPR	2	1	1	P02858		0	0	0.001088		4.83629e-07	2	2114.94	-24.0044	26.6333	0
		Accession	Description	Score	Coverage	# Proteins	# Unique Peptides	# Peptides	# PSMs	# AAs		calc. pI
		P02858	Glycinin G4 OS=Glycine max GN=GY4 PE=1 SV=1 - [GLYG4_SOYBN]	1539.45	30.96	1	8	13	44	562		5.43994
	High	QSQVSELKYEGNWGPLVNPESQQGSPR	3	1	1	P02858		0	0	0.0006993		1.62429e-06	3	3014.42	-12.4815	7.35	1
		Accession	Description	Score	Coverage	# Proteins	# Unique Peptides	# Peptides	# PSMs	# AAs		calc. pI
		P02858	Glycinin G4 OS=Glycine max GN=GY4 PE=1 SV=1 - [GLYG4_SOYBN]	1539.45	30.96	1	8	13	44	562		5.43994
	High	LNEcQLNNLNALEPDHR	1	1	1	P02858	C4(Carbamidomethyl)	0	0	0.003251		4.43806e-06	3	2049.95	-12.0484	4.8	0
		Accession	Description	Score	Coverage	# Proteins	# Unique Peptides	# Peptides	# PSMs	# AAs		calc. pI
		P02858	Glycinin G4 OS=Glycine max GN=GY4 PE=1 SV=1 - [GLYG4_SOYBN]	1539.45	30.96	1	8	13	44	562		5.43994
	High	NGIYSPHWNLNANSVIYVTR	3	1	1	P02858		0	0	0.002449		6.04023e-05	3	2318.16	-4.25103	24.0667	0
		Accession	Description	Score	Coverage	# Proteins	# Unique Peptides	# Peptides	# PSMs	# AAs		calc. pI
		P02858	Glycinin G4 OS=Glycine max GN=GY4 PE=1 SV=1 - [GLYG4_SOYBN]	1539.45	30.96	1	8	13	44	562		5.43994
	High	QIVTVEGGLSVISPK	7	2	2	P02858;P04347		0	0	0.01266		7.58849e-05	2	1526.85	-22.1292	28.3167	0
		Accession	Description	Score	Coverage	# Proteins	# Unique Peptides	# Peptides	# PSMs	# AAs		calc. pI
		P02858	Glycinin G4 OS=Glycine max GN=GY4 PE=1 SV=1 - [GLYG4_SOYBN]	1539.45	30.96	1	8	13	44	562		5.43994
		P04347	Glycinin OS=Glycine max PE=1 SV=1 - [GLYG5_SOYBN]	1375.55	21.71	1	4	8	27	516		5.89697
	High	VFYLAGNPDIEYPETMQQQQQQK	8	1	1	P02858		0	0	0.006147		0.000230322	3	2755.23	-25.9704	19.65	0
		Accession	Description	Score	Coverage	# Proteins	# Unique Peptides	# Peptides	# PSMs	# AAs		calc. pI
		P02858	Glycinin G4 OS=Glycine max GN=GY4 PE=1 SV=1 - [GLYG4_SOYBN]	1539.45	30.96	1	8	13	44	562		5.43994
	High	EQDEDEDEDEDKPRPSRPSQGK	3	1	1	P02858		0	0	0.06589		8.90622e-05	4	2586.09	-11.369	29.2167	0
		Accession	Description	Score	Coverage	# Proteins	# Unique Peptides	# Peptides	# PSMs	# AAs		calc. pI
		P02858	Glycinin G4 OS=Glycine max GN=GY4 PE=1 SV=1 - [GLYG4_SOYBN]	1539.45	30.96	1	8	13	44	562		5.43994
	High	VESEGGLIQTWNSQHPELK	2	1	1	P02858		0	0	0.009833		0.001171	2	2152.07	0.237948	27.0667	0
		Accession	Description	Score	Coverage	# Proteins	# Unique Peptides	# Peptides	# PSMs	# AAs		calc. pI
		P02858	Glycinin G4 OS=Glycine max GN=GY4 PE=1 SV=1 - [GLYG4_SOYBN]	1539.45	30.96	1	8	13	44	562		5.43994
	High	HFLAQSFNTNEDIAEK	3	1	1	P02858		0	0	0.03239		0.0127706	3	1863.84	-23.6042	31.1667	0
		Accession	Description	Score	Coverage	# Proteins	# Unique Peptides	# Peptides	# PSMs	# AAs		calc. pI
		P02858	Glycinin G4 OS=Glycine max GN=GY4 PE=1 SV=1 - [GLYG4_SOYBN]	1539.45	30.96	1	8	13	44	562		5.43994
	High	ISTLNSLTLPALR	6	2	2	P02858;P04347		0	0	0.1338		0.0594929	2	1398.82	-10.8863	11.3	0
		Accession	Description	Score	Coverage	# Proteins	# Unique Peptides	# Peptides	# PSMs	# AAs		calc. pI
		P02858	Glycinin G4 OS=Glycine max GN=GY4 PE=1 SV=1 - [GLYG4_SOYBN]	1539.45	30.96	1	8	13	44	562		5.43994
		P04347	Glycinin OS=Glycine max PE=1 SV=1 - [GLYG5_SOYBN]	1375.55	21.71	1	4	8	27	516		5.89697
	High	VFYLAGNPDIEYPETmQQQQQQK	1	1	1	P02858	M16(Oxidation)	0	0	0.009789		0.0477727	3	2771.26	-12.9795	18.5167	0
		Accession	Description	Score	Coverage	# Proteins	# Unique Peptides	# Peptides	# PSMs	# AAs		calc. pI
		P02858	Glycinin G4 OS=Glycine max GN=GY4 PE=1 SV=1 - [GLYG4_SOYBN]	1539.45	30.96	1	8	13	44	562		5.43994
	Medium	QSQVSELK	1	1	1	P02858		0	0.035	0.5342		6.39168	2	918.47	-20.6843	22.4167	0
		Accession	Description	Score	Coverage	# Proteins	# Unique Peptides	# Peptides	# PSMs	# AAs		calc. pI
		P02858	Glycinin G4 OS=Glycine max GN=GY4 PE=1 SV=1 - [GLYG4_SOYBN]	1539.45	30.96	1	8	13	44	562		5.43994
	Low	EQDEDEDEDEDKPRPSRPSQGKR	1	1	1	P02858		0	0.217	0.7828		0.101983	4	2742.21	-4.12849	16.1167	1
		Accession	Description	Score	Coverage	# Proteins	# Unique Peptides	# Peptides	# PSMs	# AAs		calc. pI
		P02858	Glycinin G4 OS=Glycine max GN=GY4 PE=1 SV=1 - [GLYG4_SOYBN]	1539.45	30.96	1	8	13	44	562		5.43994
P04347	Glycinin OS=Glycine max PE=1 SV=1 - [GLYG5_SOYBN]	1375.55	21.71	1	4	8	27	516	57.9205	5.89697
	A2	Sequence	# PSMs	# Proteins	# Protein Groups	Protein Group Accessions	Modifications	ΔCn	q-Value	PEP		Exp Value	Charge	MH+ [Da]	ΔM [ppm]	RT [min]	# Missed Cleavages
	High	VESEGGLIETWNSQHPELQcAGVTVSK	5	1	1	P04347	C20(Carbamidomethyl)	0	0	9.441e-05		3.02477e-16	3	2955.38	-12.3702	19.4833	0
		Accession	Description	Score	Coverage	# Proteins	# Unique Peptides	# Peptides	# PSMs	# AAs		calc. pI
		P04347	Glycinin OS=Glycine max PE=1 SV=1 - [GLYG5_SOYBN]	1375.55	21.71	1	4	8	27	516		5.89697
	High	KQIVTVEGGLSVISPK	3	2	2	P02858;P04347		0	0	0.0002463		5.14909e-10	2	1654.95	-14.5974	32.2833	1
		Accession	Description	Score	Coverage	# Proteins	# Unique Peptides	# Peptides	# PSMs	# AAs		calc. pI
		P02858	Glycinin G4 OS=Glycine max GN=GY4 PE=1 SV=1 - [GLYG4_SOYBN]	1539.45	30.96	1	8	13	44	562		5.43994
		P04347	Glycinin OS=Glycine max PE=1 SV=1 - [GLYG5_SOYBN]	1375.55	21.71	1	4	8	27	516		5.89697
	High	GAIGFAFPGcPETFEKPQQQSSR	2	1	1	P04347	C10(Carbamidomethyl)	0	0	0.001402		3.79513e-05	3	2539.17	-12.0545	19.2333	0
		Accession	Description	Score	Coverage	# Proteins	# Unique Peptides	# Peptides	# PSMs	# AAs		calc. pI
		P04347	Glycinin OS=Glycine max PE=1 SV=1 - [GLYG5_SOYBN]	1375.55	21.71	1	4	8	27	516		5.89697
	High	QIVTVEGGLSVISPK	7	2	2	P02858;P04347		0	0	0.01266		7.58849e-05	2	1526.85	-22.1292	28.3167	0
		Accession	Description	Score	Coverage	# Proteins	# Unique Peptides	# Peptides	# PSMs	# AAs		calc. pI
		P02858	Glycinin G4 OS=Glycine max GN=GY4 PE=1 SV=1 - [GLYG4_SOYBN]	1539.45	30.96	1	8	13	44	562		5.43994
		P04347	Glycinin OS=Glycine max PE=1 SV=1 - [GLYG5_SOYBN]	1375.55	21.71	1	4	8	27	516		5.89697
	High	ISTLNSLTLPALR	6	2	2	P02858;P04347		0	0	0.1338		0.0594929	2	1398.82	-10.8863	11.3	0
		Accession	Description	Score	Coverage	# Proteins	# Unique Peptides	# Peptides	# PSMs	# AAs		calc. pI
		P02858	Glycinin G4 OS=Glycine max GN=GY4 PE=1 SV=1 - [GLYG4_SOYBN]	1539.45	30.96	1	8	13	44	562		5.43994
		P04347	Glycinin OS=Glycine max PE=1 SV=1 - [GLYG5_SOYBN]	1375.55	21.71	1	4	8	27	516		5.89697
	High	VESEGGLIETWNSQHPELQcAGVTVSKR	1	1	1	P04347	C20(Carbamidomethyl)	0	0	0.04812		0.120274	4	3111.51	-1.78536	33.1333	1
		Accession	Description	Score	Coverage	# Proteins	# Unique Peptides	# Peptides	# PSMs	# AAs		calc. pI
		P04347	Glycinin OS=Glycine max PE=1 SV=1 - [GLYG5_SOYBN]	1375.55	21.71	1	4	8	27	516		5.89697
	High	NGSHLPSYLPYPQMIIVVQGK	2	1	1	P04347		0	0	0.04019		0.444975	3	2341.22	-5.35384	25.6	0
		Accession	Description	Score	Coverage	# Proteins	# Unique Peptides	# Peptides	# PSMs	# AAs		calc. pI
		P04347	Glycinin OS=Glycine max PE=1 SV=1 - [GLYG5_SOYBN]	1375.55	21.71	1	4	8	27	516		5.89697
	Low	THHNAVSSYIK	1	1	1	P04347		0	0.153	0.7299		0.77317	2	1256.64	-2.1549	29.4167	0
		Accession	Description	Score	Coverage	# Proteins	# Unique Peptides	# Peptides	# PSMs	# AAs		calc. pI
		P04347	Glycinin OS=Glycine max PE=1 SV=1 - [GLYG5_SOYBN]	1375.55	21.71	1	4	8	27	516		5.89697
P80727	Hemoglobin cathodic subunit beta OS=Anguilla anguilla GN=hbb2 PE=1 SV=1 - [HBBC_ANGAN]	60.2043	13.01	6	1	2	24	146	15.8825	9.20264
	A2	Sequence	# PSMs	# Proteins	# Protein Groups	Protein Group Accessions	Modifications	ΔCn	q-Value	PEP		Exp Value	Charge	MH+ [Da]	ΔM [ppm]	RT [min]	# Missed Cleavages
	High	VLIVYPWTQR	22	6	1	P80727		0	0	0.1059		0.0175105	2	1274.72	-8.07076	34.5833	0
		Accession	Description	Score	Coverage	# Proteins	# Unique Peptides	# Peptides	# PSMs	# AAs		calc. pI
		P80727	Hemoglobin cathodic subunit beta OS=Anguilla anguilla GN=hbb2 PE=1 SV=1 - [HBBC_ANGAN]	60.2043	13.01	6	1	2	24	146		9.20264
	Low	LNVDPDNFR	2	2	1	P80727		0	0.483	0.9283		18.0136	2	1089.52	-13.4719	17.0333	0
		Accession	Description	Score	Coverage	# Proteins	# Unique Peptides	# Peptides	# PSMs	# AAs		calc. pI
		P80727	Hemoglobin cathodic subunit beta OS=Anguilla anguilla GN=hbb2 PE=1 SV=1 - [HBBC_ANGAN]	60.2043	13.01	6	1	2	24	146		9.20264
P01965	Hemoglobin subunit alpha OS=Sus scrofa GN=HBA PE=1 SV=1 - [HBA_PIG]	2226.09	72.34	28	5	6	82	141	15.0298	8.70459
	A2	Sequence	# PSMs	# Proteins	# Protein Groups	Protein Group Accessions	Modifications	ΔCn	q-Value	PEP		Exp Value	Charge	MH+ [Da]	ΔM [ppm]	RT [min]	# Missed Cleavages
	High	VGGQAGAHGAEALER	20	1	1	P01965		0	0	0.005751		6.10187e-08	3	1422.7	-4.81798	30.4167	0
		Accession	Description	Score	Coverage	# Proteins	# Unique Peptides	# Peptides	# PSMs	# AAs		calc. pI
		P01965	Hemoglobin subunit alpha OS=Sus scrofa GN=HBA PE=1 SV=1 - [HBA_PIG]	2226.09	72.34	28	5	6	82	141		8.70459
	High	AVGHLDDLPGALSALSDLHAHK	17	1	1	P01965		0	0	0.003074		1.27148e-05	2	2237.15	-8.35345	22.8667	0
		Accession	Description	Score	Coverage	# Proteins	# Unique Peptides	# Peptides	# PSMs	# AAs		calc. pI
		P01965	Hemoglobin subunit alpha OS=Sus scrofa GN=HBA PE=1 SV=1 - [HBA_PIG]	2226.09	72.34	28	5	6	82	141		8.70459
	High	LLSHcLLVTLAAHHPDDFNPSVHASLDK	6	1	1	P01965	C5(Carbamidomethyl)	0	0	0.002518		0.000130333	4	3107.51	-20.8093	21.7667	0
		Accession	Description	Score	Coverage	# Proteins	# Unique Peptides	# Peptides	# PSMs	# AAs		calc. pI
		P01965	Hemoglobin subunit alpha OS=Sus scrofa GN=HBA PE=1 SV=1 - [HBA_PIG]	2226.09	72.34	28	5	6	82	141		8.70459
	High	TYFPHFNLSHGSDQVK	13	3	1	P01965		0	0	0.001719		9.08869e-05	2	1876.86	-19.7127	24.9333	0
		Accession	Description	Score	Coverage	# Proteins	# Unique Peptides	# Peptides	# PSMs	# AAs		calc. pI
		P01965	Hemoglobin subunit alpha OS=Sus scrofa GN=HBA PE=1 SV=1 - [HBA_PIG]	2226.09	72.34	28	5	6	82	141		8.70459
	High	MFLGFPTTK	7	14	1	P01965		0	0	0.1191		0.00190025	2	1041.52	-21.409	9.3	0
		Accession	Description	Score	Coverage	# Proteins	# Unique Peptides	# Peptides	# PSMs	# AAs		calc. pI
		P01965	Hemoglobin subunit alpha OS=Sus scrofa GN=HBA PE=1 SV=1 - [HBA_PIG]	2226.09	72.34	28	5	6	82	141		8.70459
	High	FLANVSTVLTSK	18	18	2	P01965;P01972		0	0	0.03768		0.00895015	2	1279.73	4.4088	28.7833	0
		Accession	Description	Score	Coverage	# Proteins	# Unique Peptides	# Peptides	# PSMs	# AAs		calc. pI
		P01965	Hemoglobin subunit alpha OS=Sus scrofa GN=HBA PE=1 SV=1 - [HBA_PIG]	2226.09	72.34	28	5	6	82	141		8.70459
		P01972	Hemoglobin subunit alpha-1/2 OS=Odocoileus virginianus virginianus PE=1 SV=1 - [HBA_ODOVI]	641.299	8.51	13	1	2	21	141		11.0044
	High	mFLGFPTTK	1	14	1	P01965	M1(Oxidation)	0	0	0.1238		0.0573004	2	1057.51	-23.0852	27	0
		Accession	Description	Score	Coverage	# Proteins	# Unique Peptides	# Peptides	# PSMs	# AAs		calc. pI
		P01965	Hemoglobin subunit alpha OS=Sus scrofa GN=HBA PE=1 SV=1 - [HBA_PIG]	2226.09	72.34	28	5	6	82	141		8.70459
P01932	Hemoglobin subunit alpha OS=Theropithecus gelada GN=HBA PE=1 SV=1 - [HBA_THEGE]	32.14	11.35	1	1	1	2	141	15.4831	8.63135
	A2	Sequence	# PSMs	# Proteins	# Protein Groups	Protein Group Accessions	Modifications	ΔCn	q-Value	PEP		Exp Value	Charge	MH+ [Da]	ΔM [ppm]	RT [min]	# Missed Cleavages
	High	TYFPHFDLSHGSDQVK	2	1	1	P01932		0	0	0.1437		0.331781	3	1877.83	-27.9549	26.65	0
		Accession	Description	Score	Coverage	# Proteins	# Unique Peptides	# Peptides	# PSMs	# AAs		calc. pI
		P01932	Hemoglobin subunit alpha OS=Theropithecus gelada GN=HBA PE=1 SV=1 - [HBA_THEGE]	32.14	11.35	1	1	1	2	141		8.63135
P01972	Hemoglobin subunit alpha-1/2 OS=Odocoileus virginianus virginianus PE=1 SV=1 - [HBA_ODOVI]	641.299	8.51	13	1	2	21	141	15.116	11.0044
	A2	Sequence	# PSMs	# Proteins	# Protein Groups	Protein Group Accessions	Modifications	ΔCn	q-Value	PEP		Exp Value	Charge	MH+ [Da]	ΔM [ppm]	RT [min]	# Missed Cleavages
	High	FLAbVSTVLTSK	3	1	1	P01972	B4(D)	0	0	0.02541		0.000247786	2	1280.7	-8.72799	28.3833	0
		Accession	Description	Score	Coverage	# Proteins	# Unique Peptides	# Peptides	# PSMs	# AAs		calc. pI
		P01972	Hemoglobin subunit alpha-1/2 OS=Odocoileus virginianus virginianus PE=1 SV=1 - [HBA_ODOVI]	641.299	8.51	13	1	2	21	141		11.0044
	High	FLAbVSTVLTSK	18	18	2	P01965;P01972	B4(N)	0	0	0.03768		0.00895015	2	1279.73	4.4088	28.7833	0
		Accession	Description	Score	Coverage	# Proteins	# Unique Peptides	# Peptides	# PSMs	# AAs		calc. pI
		P01965	Hemoglobin subunit alpha OS=Sus scrofa GN=HBA PE=1 SV=1 - [HBA_PIG]	2226.09	72.34	28	5	6	82	141		8.70459
		P01972	Hemoglobin subunit alpha-1/2 OS=Odocoileus virginianus virginianus PE=1 SV=1 - [HBA_ODOVI]	641.299	8.51	13	1	2	21	141		11.0044
O13164	Hemoglobin subunit beta OS=Decapterus maruadsi GN=hbb PE=2 SV=2 - [HBB_DECMA]	60.2874	14.19	60	1	2	2	148	16.3073	8.17725
	A2	Sequence	# PSMs	# Proteins	# Protein Groups	Protein Group Accessions	Modifications	ΔCn	q-Value	PEP		Exp Value	Charge	MH+ [Da]	ΔM [ppm]	RT [min]	# Missed Cleavages
	High	LLIVYPWTQR	1	65	2	P02123;O13164		0	0	0.0376		0.000201132	2	1288.73	-5.22832	24.7667	0
		Accession	Description	Score	Coverage	# Proteins	# Unique Peptides	# Peptides	# PSMs	# AAs		calc. pI
		P02123	Hemoglobin subunit beta OS=Struthio camelus GN=HBB PE=1 SV=1 - [HBB_STRCA]	63.7	13.01	60	1	2	2	146		8.63135
		O13164	Hemoglobin subunit beta OS=Decapterus maruadsi GN=hbb PE=2 SV=2 - [HBB_DECMA]	60.2874	14.19	60	1	2	2	148		8.17725
	High	FENAVVSALGR	1	1	1	O13164		0	0	0.2048		0.94475	2	1162.6	-20.1599	26.1833	0
		Accession	Description	Score	Coverage	# Proteins	# Unique Peptides	# Peptides	# PSMs	# AAs		calc. pI
		O13164	Hemoglobin subunit beta OS=Decapterus maruadsi GN=hbb PE=2 SV=2 - [HBB_DECMA]	60.2874	14.19	60	1	2	2	148		8.17725
P02048	Hemoglobin subunit beta OS=Loris tardigradus GN=HBB PE=1 SV=1 - [HBB_LORTA]	527.807	44.52	125	1	5	44	146	15.8903	8.19189
	A2	Sequence	# PSMs	# Proteins	# Protein Groups	Protein Group Accessions	Modifications	ΔCn	q-Value	PEP		Exp Value	Charge	MH+ [Da]	ΔM [ppm]	RT [min]	# Missed Cleavages
	High	LSELHcDKLHVDPENFR	1	66	1	P02048	C6(Carbamidomethyl)	0	0	0.09888		0.000500113	3	2108.95	-30.0331	25.7667	1
		Accession	Description	Score	Coverage	# Proteins	# Unique Peptides	# Peptides	# PSMs	# AAs		calc. pI
		P02048	Hemoglobin subunit beta OS=Loris tardigradus GN=HBB PE=1 SV=1 - [HBB_LORTA]	527.807	44.52	125	1	5	44	146		8.19189
	High	LLVVYPWTQR	22	215	4	P02080;P02067;P11756;P02048		0	0	0.06588		0.00420264	2	1274.7	-22.8195	10.6833	0
		Accession	Description	Score	Coverage	# Proteins	# Unique Peptides	# Peptides	# PSMs	# AAs		calc. pI
		P02067	Hemoglobin subunit beta OS=Sus scrofa GN=HBB PE=1 SV=3 - [HBB_PIG]	4237.3	80.95	147	8	12	145	147		7.6792
		P02048	Hemoglobin subunit beta OS=Loris tardigradus GN=HBB PE=1 SV=1 - [HBB_LORTA]	527.807	44.52	125	1	5	44	146		8.19189
		P02080	Hemoglobin subunit beta-C(NA) OS=Ammotragus lervia PE=1 SV=1 - [HBBN_AMMLE]	413.741	15.6	103	1	3	24	141		11.5757
		P11756	Hemoglobin subunit beta OS=Tadarida brasiliensis GN=HBB PE=1 SV=1 - [HBB_TADBR]	412.173	23.97	102	1	3	24	146		8.96826
	High	KVLSAFSDGLNHLDNLK	2	2	1	P02048		0	0.004	0.3882		30.6718	3	1870.97	-19.7623	18.2333	1
		Accession	Description	Score	Coverage	# Proteins	# Unique Peptides	# Peptides	# PSMs	# AAs		calc. pI
		P02048	Hemoglobin subunit beta OS=Loris tardigradus GN=HBB PE=1 SV=1 - [HBB_LORTA]	527.807	44.52	125	1	5	44	146		8.19189
	Low	VHLTGEEK	1	33	4	P02067;P02048;P02080;P11756		0	0.548	0.971		18.768	2	912.473	-6.6171	28.6667	0
		Accession	Description	Score	Coverage	# Proteins	# Unique Peptides	# Peptides	# PSMs	# AAs		calc. pI
		P02067	Hemoglobin subunit beta OS=Sus scrofa GN=HBB PE=1 SV=3 - [HBB_PIG]	4237.3	80.95	147	8	12	145	147		7.6792
		P02048	Hemoglobin subunit beta OS=Loris tardigradus GN=HBB PE=1 SV=1 - [HBB_LORTA]	527.807	44.52	125	1	5	44	146		8.19189
		P02080	Hemoglobin subunit beta-C(NA) OS=Ammotragus lervia PE=1 SV=1 - [HBBN_AMMLE]	413.741	15.6	103	1	3	24	141		11.5757
		P11756	Hemoglobin subunit beta OS=Tadarida brasiliensis GN=HBB PE=1 SV=1 - [HBB_TADBR]	412.173	23.97	102	1	3	24	146		8.96826
	Low	VNVEDVGGEALGR	18	3	4	P02048;P02080;P02067;P11756		0.2174				0.00167792	2	1314.66	-6.06844	2.58333	0
		Accession	Description	Score	Coverage	# Proteins	# Unique Peptides	# Peptides	# PSMs	# AAs		calc. pI
		P02067	Hemoglobin subunit beta OS=Sus scrofa GN=HBB PE=1 SV=3 - [HBB_PIG]	4237.3	80.95	147	8	12	145	147		7.6792
		P02048	Hemoglobin subunit beta OS=Loris tardigradus GN=HBB PE=1 SV=1 - [HBB_LORTA]	527.807	44.52	125	1	5	44	146		8.19189
		P02080	Hemoglobin subunit beta-C(NA) OS=Ammotragus lervia PE=1 SV=1 - [HBBN_AMMLE]	413.741	15.6	103	1	3	24	141		11.5757
		P11756	Hemoglobin subunit beta OS=Tadarida brasiliensis GN=HBB PE=1 SV=1 - [HBB_TADBR]	412.173	23.97	102	1	3	24	146		8.96826
P02123	Hemoglobin subunit beta OS=Struthio camelus GN=HBB PE=1 SV=1 - [HBB_STRCA]	63.7	13.01	60	1	2	2	146	16.2856	8.63135
	A2	Sequence	# PSMs	# Proteins	# Protein Groups	Protein Group Accessions	Modifications	ΔCn	q-Value	PEP		Exp Value	Charge	MH+ [Da]	ΔM [ppm]	RT [min]	# Missed Cleavages
	High	LLIVYPWTQR	1	65	2	P02123;O13164		0	0	0.0376		0.000201132	2	1288.73	-5.22832	24.7667	0
		Accession	Description	Score	Coverage	# Proteins	# Unique Peptides	# Peptides	# PSMs	# AAs		calc. pI
		P02123	Hemoglobin subunit beta OS=Struthio camelus GN=HBB PE=1 SV=1 - [HBB_STRCA]	63.7	13.01	60	1	2	2	146		8.63135
		O13164	Hemoglobin subunit beta OS=Decapterus maruadsi GN=hbb PE=2 SV=2 - [HBB_DECMA]	60.2874	14.19	60	1	2	2	148		8.17725
	High	qLISGLWGK	1	1	1	P02123	N-Term(Gln->pyro-Glu)	0	0.008	0.4516		9.1119	2	984.548	-3.87886	34.5167	0
		Accession	Description	Score	Coverage	# Proteins	# Unique Peptides	# Peptides	# PSMs	# AAs		calc. pI
		P02123	Hemoglobin subunit beta OS=Struthio camelus GN=HBB PE=1 SV=1 - [HBB_STRCA]	63.7	13.01	60	1	2	2	146		8.63135
P02067	Hemoglobin subunit beta OS=Sus scrofa GN=HBB PE=1 SV=3 - [HBB_PIG]	4237.3	80.95	147	8	12	145	147	16.1555	7.6792
	A2	Sequence	# PSMs	# Proteins	# Protein Groups	Protein Group Accessions	Modifications	ΔCn	q-Value	PEP		Exp Value	Charge	MH+ [Da]	ΔM [ppm]	RT [min]	# Missed Cleavages
	High	FFESFGDLSNADAVmGNPK	5	1	1	P02067	M15(Oxidation)	0	0	0.0007681		1.05008e-08	2	2061.91	-4.085	33.9833	0
		Accession	Description	Score	Coverage	# Proteins	# Unique Peptides	# Peptides	# PSMs	# AAs		calc. pI
		P02067	Hemoglobin subunit beta OS=Sus scrofa GN=HBB PE=1 SV=3 - [HBB_PIG]	4237.3	80.95	147	8	12	145	147		7.6792
	High	FFESFGDLSNADAVMGNPK	43	1	1	P02067		0	0	0.0008994		1.503e-07	2	2045.93	0.338272	30.0333	0
		Accession	Description	Score	Coverage	# Proteins	# Unique Peptides	# Peptides	# PSMs	# AAs		calc. pI
		P02067	Hemoglobin subunit beta OS=Sus scrofa GN=HBB PE=1 SV=3 - [HBB_PIG]	4237.3	80.95	147	8	12	145	147		7.6792
	High	LSELHcDQLHVDPENFR	2	1	1	P02067	C6(Carbamidomethyl)	0	0	0.005258		1.58119e-06	3	2108.94	-19.7486	25.7167	0
		Accession	Description	Score	Coverage	# Proteins	# Unique Peptides	# Peptides	# PSMs	# AAs		calc. pI
		P02067	Hemoglobin subunit beta OS=Sus scrofa GN=HBB PE=1 SV=3 - [HBB_PIG]	4237.3	80.95	147	8	12	145	147		7.6792
	High	VHLSAEEKEAVLGLWGKVNVDEVGGEALGR	3	1	1	P02067		0	0	0.0879		2.12527e-05	4	3161.64	-5.99726	12.2	2
		Accession	Description	Score	Coverage	# Proteins	# Unique Peptides	# Peptides	# PSMs	# AAs		calc. pI
		P02067	Hemoglobin subunit beta OS=Sus scrofa GN=HBB PE=1 SV=3 - [HBB_PIG]	4237.3	80.95	147	8	12	145	147		7.6792
	High	VHLSAEEKEAVLGLWGK	32	1	1	P02067		0	0	0.03846		0.000221706	4	1865.97	-23.5273	19.9833	1
		Accession	Description	Score	Coverage	# Proteins	# Unique Peptides	# Peptides	# PSMs	# AAs		calc. pI
		P02067	Hemoglobin subunit beta OS=Sus scrofa GN=HBB PE=1 SV=3 - [HBB_PIG]	4237.3	80.95	147	8	12	145	147		7.6792
	High	VNVDEVGGEALGR	18	65	1	P02067		0	0	0.008984		0.000200294	2	1314.64	-21.8904	3.01667	0
		Accession	Description	Score	Coverage	# Proteins	# Unique Peptides	# Peptides	# PSMs	# AAs		calc. pI
		P02067	Hemoglobin subunit beta OS=Sus scrofa GN=HBB PE=1 SV=3 - [HBB_PIG]	4237.3	80.95	147	8	12	145	147		7.6792
	High	LLGNVIVVVLAR	1	32	3	P02080;P02067;P11756		0	0	0.01602		3.76072e-05	2	1265.8	-23.6356	14.05	0
		Accession	Description	Score	Coverage	# Proteins	# Unique Peptides	# Peptides	# PSMs	# AAs		calc. pI
		P02067	Hemoglobin subunit beta OS=Sus scrofa GN=HBB PE=1 SV=3 - [HBB_PIG]	4237.3	80.95	147	8	12	145	147		7.6792
		P02080	Hemoglobin subunit beta-C(NA) OS=Ammotragus lervia PE=1 SV=1 - [HBBN_AMMLE]	413.741	15.6	103	1	3	24	141		11.5757
		P11756	Hemoglobin subunit beta OS=Tadarida brasiliensis GN=HBB PE=1 SV=1 - [HBB_TADBR]	412.173	23.97	102	1	3	24	146		8.96826
	High	LLVVYPWTQR	22	215	4	P02080;P02067;P11756;P02048		0	0	0.06588		0.00420264	2	1274.7	-22.8195	10.6833	0
		Accession	Description	Score	Coverage	# Proteins	# Unique Peptides	# Peptides	# PSMs	# AAs		calc. pI
		P02067	Hemoglobin subunit beta OS=Sus scrofa GN=HBB PE=1 SV=3 - [HBB_PIG]	4237.3	80.95	147	8	12	145	147		7.6792
		P02048	Hemoglobin subunit beta OS=Loris tardigradus GN=HBB PE=1 SV=1 - [HBB_LORTA]	527.807	44.52	125	1	5	44	146		8.19189
		P02080	Hemoglobin subunit beta-C(NA) OS=Ammotragus lervia PE=1 SV=1 - [HBBN_AMMLE]	413.741	15.6	103	1	3	24	141		11.5757
		P11756	Hemoglobin subunit beta OS=Tadarida brasiliensis GN=HBB PE=1 SV=1 - [HBB_TADBR]	412.173	23.97	102	1	3	24	146		8.96826
	High	EAVLGLWGK	4	1	1	P02067		0	0	0.1205		0.00666867	2	972.54	-12.1619	8.16667	0
		Accession	Description	Score	Coverage	# Proteins	# Unique Peptides	# Peptides	# PSMs	# AAs		calc. pI
		P02067	Hemoglobin subunit beta OS=Sus scrofa GN=HBB PE=1 SV=3 - [HBB_PIG]	4237.3	80.95	147	8	12	145	147		7.6792
	High	VLQSFSDGLKHLDNLK	1	1	1	P02067		0	0	0.1187		0.0155023	3	1813.93	-28.5593	27.5667	1
		Accession	Description	Score	Coverage	# Proteins	# Unique Peptides	# Peptides	# PSMs	# AAs		calc. pI
		P02067	Hemoglobin subunit beta OS=Sus scrofa GN=HBB PE=1 SV=3 - [HBB_PIG]	4237.3	80.95	147	8	12	145	147		7.6792
	High	VLQSFSDGLK	12	1	1	P02067		0	0	0.1794		0.0227435	2	1093.59	3.35781	17.8333	0
		Accession	Description	Score	Coverage	# Proteins	# Unique Peptides	# Peptides	# PSMs	# AAs		calc. pI
		P02067	Hemoglobin subunit beta OS=Sus scrofa GN=HBB PE=1 SV=3 - [HBB_PIG]	4237.3	80.95	147	8	12	145	147		7.6792
	Low	LGHDFNPNVQAAFQK	1	1	1	P02067		0	0.293	0.8305		25.9702	3	1685.89	27.3716	15.7333	0
		Accession	Description	Score	Coverage	# Proteins	# Unique Peptides	# Peptides	# PSMs	# AAs		calc. pI
		P02067	Hemoglobin subunit beta OS=Sus scrofa GN=HBB PE=1 SV=3 - [HBB_PIG]	4237.3	80.95	147	8	12	145	147		7.6792
	Low	VHLSAEEK	1	4	2	P02048;P02067		0	0.444	0.907		18.768	2	912.473	-6.6171	28.6667	0
		Accession	Description	Score	Coverage	# Proteins	# Unique Peptides	# Peptides	# PSMs	# AAs		calc. pI
		P02067	Hemoglobin subunit beta OS=Sus scrofa GN=HBB PE=1 SV=3 - [HBB_PIG]	4237.3	80.95	147	8	12	145	147		7.6792
		P02048	Hemoglobin subunit beta OS=Loris tardigradus GN=HBB PE=1 SV=1 - [HBB_LORTA]	527.807	44.52	125	1	5	44	146		8.19189
P11756	Hemoglobin subunit beta OS=Tadarida brasiliensis GN=HBB PE=1 SV=1 - [HBB_TADBR]	412.173	23.97	102	1	3	24	146	15.7223	8.96826
	A2	Sequence	# PSMs	# Proteins	# Protein Groups	Protein Group Accessions	Modifications	ΔCn	q-Value	PEP		Exp Value	Charge	MH+ [Da]	ΔM [ppm]	RT [min]	# Missed Cleavages
	High	LLGNVLVVVLAR	1	32	3	P02080;P02067;P11756		0	0	0.01602		3.76072e-05	2	1265.8	-23.6356	14.05	0
		Accession	Description	Score	Coverage	# Proteins	# Unique Peptides	# Peptides	# PSMs	# AAs		calc. pI
		P02067	Hemoglobin subunit beta OS=Sus scrofa GN=HBB PE=1 SV=3 - [HBB_PIG]	4237.3	80.95	147	8	12	145	147		7.6792
		P02080	Hemoglobin subunit beta-C(NA) OS=Ammotragus lervia PE=1 SV=1 - [HBBN_AMMLE]	413.741	15.6	103	1	3	24	141		11.5757
		P11756	Hemoglobin subunit beta OS=Tadarida brasiliensis GN=HBB PE=1 SV=1 - [HBB_TADBR]	412.173	23.97	102	1	3	24	146		8.96826
	High	LLVVYPWTQR	22	215	4	P02080;P02067;P11756;P02048		0	0	0.06588		0.00420264	2	1274.7	-22.8195	10.6833	0
		Accession	Description	Score	Coverage	# Proteins	# Unique Peptides	# Peptides	# PSMs	# AAs		calc. pI
		P02067	Hemoglobin subunit beta OS=Sus scrofa GN=HBB PE=1 SV=3 - [HBB_PIG]	4237.3	80.95	147	8	12	145	147		7.6792
		P02048	Hemoglobin subunit beta OS=Loris tardigradus GN=HBB PE=1 SV=1 - [HBB_LORTA]	527.807	44.52	125	1	5	44	146		8.19189
		P02080	Hemoglobin subunit beta-C(NA) OS=Ammotragus lervia PE=1 SV=1 - [HBBN_AMMLE]	413.741	15.6	103	1	3	24	141		11.5757
		P11756	Hemoglobin subunit beta OS=Tadarida brasiliensis GN=HBB PE=1 SV=1 - [HBB_TADBR]	412.173	23.97	102	1	3	24	146		8.96826
	High	VNQEEVGGEALGR	1	1	1	P11756		0	0	0.1548		0.398639	2	1357.65	-15.901	26.3833	0
		Accession	Description	Score	Coverage	# Proteins	# Unique Peptides	# Peptides	# PSMs	# AAs		calc. pI
		P11756	Hemoglobin subunit beta OS=Tadarida brasiliensis GN=HBB PE=1 SV=1 - [HBB_TADBR]	412.173	23.97	102	1	3	24	146		8.96826
P02080	Hemoglobin subunit beta-C(NA) OS=Ammotragus lervia PE=1 SV=1 - [HBBN_AMMLE]	413.741	15.6	103	1	3	24	141	15.6233	11.5757
	A2	Sequence	# PSMs	# Proteins	# Protein Groups	Protein Group Accessions	Modifications	ΔCn	q-Value	PEP		Exp Value	Charge	MH+ [Da]	ΔM [ppm]	RT [min]	# Missed Cleavages
	High	LLGbVLVVVLAR	1	32	3	P02080;P02067;P11756	B4(N)	0	0	0.01602		3.76072e-05	2	1265.8	-23.6356	14.05	0
		Accession	Description	Score	Coverage	# Proteins	# Unique Peptides	# Peptides	# PSMs	# AAs		calc. pI
		P02067	Hemoglobin subunit beta OS=Sus scrofa GN=HBB PE=1 SV=3 - [HBB_PIG]	4237.3	80.95	147	8	12	145	147		7.6792
		P02080	Hemoglobin subunit beta-C(NA) OS=Ammotragus lervia PE=1 SV=1 - [HBBN_AMMLE]	413.741	15.6	103	1	3	24	141		11.5757
		P11756	Hemoglobin subunit beta OS=Tadarida brasiliensis GN=HBB PE=1 SV=1 - [HBB_TADBR]	412.173	23.97	102	1	3	24	146		8.96826
	High	LLVVYPWTzR	22	215	4	P02080;P02067;P11756;P02048	Z9(Q)	0	0	0.06588		0.00420264	2	1274.7	-22.8195	10.6833	0
		Accession	Description	Score	Coverage	# Proteins	# Unique Peptides	# Peptides	# PSMs	# AAs		calc. pI
		P02067	Hemoglobin subunit beta OS=Sus scrofa GN=HBB PE=1 SV=3 - [HBB_PIG]	4237.3	80.95	147	8	12	145	147		7.6792
		P02048	Hemoglobin subunit beta OS=Loris tardigradus GN=HBB PE=1 SV=1 - [HBB_LORTA]	527.807	44.52	125	1	5	44	146		8.19189
		P02080	Hemoglobin subunit beta-C(NA) OS=Ammotragus lervia PE=1 SV=1 - [HBBN_AMMLE]	413.741	15.6	103	1	3	24	141		11.5757
		P11756	Hemoglobin subunit beta OS=Tadarida brasiliensis GN=HBB PE=1 SV=1 - [HBB_TADBR]	412.173	23.97	102	1	3	24	146		8.96826
	High	LLVVYPWTzR	1	2	1	P02080	Z9(E)	0	0.002	0.3261		0.180246	2	1275.7	-6.66921	21.2333	0
		Accession	Description	Score	Coverage	# Proteins	# Unique Peptides	# Peptides	# PSMs	# AAs		calc. pI
		P02080	Hemoglobin subunit beta-C(NA) OS=Ammotragus lervia PE=1 SV=1 - [HBBN_AMMLE]	413.741	15.6	103	1	3	24	141		11.5757
P69069	Histone H2B OS=Oncorhynchus mykiss PE=1 SV=2 - [H2B_ONCMY]	90.07	19.35	34	1	2	3	124	13.5874	10.3745
	A2	Sequence	# PSMs	# Proteins	# Protein Groups	Protein Group Accessions	Modifications	ΔCn	q-Value	PEP		Exp Value	Charge	MH+ [Da]	ΔM [ppm]	RT [min]	# Missed Cleavages
	High	AMGIMNSFVNDIFER	1	34	1	P69069		0	0	0.004963		2.53678e-07	2	1743.81	-7.6086	28.3667	0
		Accession	Description	Score	Coverage	# Proteins	# Unique Peptides	# Peptides	# PSMs	# AAs		calc. pI
		P69069	Histone H2B OS=Oncorhynchus mykiss PE=1 SV=2 - [H2B_ONCMY]	90.07	19.35	34	1	2	3	124		10.3745
	Low	LLLPGELAK	2	33	1	P69069		0.1579				4.31141	2	953.576	-28.8681	32.5	0
		Accession	Description	Score	Coverage	# Proteins	# Unique Peptides	# Peptides	# PSMs	# AAs		calc. pI
		P69069	Histone H2B OS=Oncorhynchus mykiss PE=1 SV=2 - [H2B_ONCMY]	90.07	19.35	34	1	2	3	124		10.3745
P02310	Histone H4, major OS=Tetrahymena pyriformis PE=1 SV=2 - [H41_TETPY]	130.64	12.62	25	2	2	4	103	11.3212	11.2241
	A2	Sequence	# PSMs	# Proteins	# Protein Groups	Protein Group Accessions	Modifications	ΔCn	q-Value	PEP		Exp Value	Charge	MH+ [Da]	ΔM [ppm]	RT [min]	# Missed Cleavages
	High	TVTAMDVVYALK	2	25	1	P02310		0	0	0.0294		0.000101791	2	1310.68	-19.8279	36.8833	0
		Accession	Description	Score	Coverage	# Proteins	# Unique Peptides	# Peptides	# PSMs	# AAs		calc. pI
		P02310	Histone H4, major OS=Tetrahymena pyriformis PE=1 SV=2 - [H41_TETPY]	130.64	12.62	25	2	2	4	103		11.2241
	High	TVTAMDVVYALKR	2	23	1	P02310		0	0	0.1557		0.399028	3	1466.78	-18.5335	10	1
		Accession	Description	Score	Coverage	# Proteins	# Unique Peptides	# Peptides	# PSMs	# AAs		calc. pI
		P02310	Histone H4, major OS=Tetrahymena pyriformis PE=1 SV=2 - [H41_TETPY]	130.64	12.62	25	2	2	4	103		11.2241
P25272	Kunitz-type trypsin inhibitor KTI1 OS=Glycine max GN=KTI1 PE=2 SV=1 - [KTI1_SOYBN]	338.046	26.6	2	3	3	7	203	22.5315	5.12256
	A2	Sequence	# PSMs	# Proteins	# Protein Groups	Protein Group Accessions	Modifications	ΔCn	q-Value	PEP		Exp Value	Charge	MH+ [Da]	ΔM [ppm]	RT [min]	# Missed Cleavages
	High	LVFcPQQAEDNKcEDIGIQIDDDGIRR	2	1	1	P25272	C4(Carbamidomethyl); C13(Carbamidomethyl)	0	0	0.000523		1.65039e-11	4	3204.45	-15.9869	33.1833	2
		Accession	Description	Score	Coverage	# Proteins	# Unique Peptides	# Peptides	# PSMs	# AAs		calc. pI
		P25272	Kunitz-type trypsin inhibitor KTI1 OS=Glycine max GN=KTI1 PE=2 SV=1 - [KTI1_SOYBN]	338.046	26.6	2	3	3	7	203		5.12256
	High	DTVDGWFNIER	3	2	1	P25272		0	0	0.07319		0.00160925	2	1351.59	-29.0384	9.88333	0
		Accession	Description	Score	Coverage	# Proteins	# Unique Peptides	# Peptides	# PSMs	# AAs		calc. pI
		P25272	Kunitz-type trypsin inhibitor KTI1 OS=Glycine max GN=KTI1 PE=2 SV=1 - [KTI1_SOYBN]	338.046	26.6	2	3	3	7	203		5.12256
	High	EIcPLTVVQSPNELDK	2	1	1	P25272	C3(Carbamidomethyl)	0	0	0.01617		0.00969674	2	1841.88	-27.4187	21.05	0
		Accession	Description	Score	Coverage	# Proteins	# Unique Peptides	# Peptides	# PSMs	# AAs		calc. pI
		P25272	Kunitz-type trypsin inhibitor KTI1 OS=Glycine max GN=KTI1 PE=2 SV=1 - [KTI1_SOYBN]	338.046	26.6	2	3	3	7	203		5.12256
P05046	Lectin OS=Glycine max GN=LE1 PE=1 SV=1 - [LEC_SOYBN]	590.285	23.51	2	5	5	16	285	30.909	6.04932
	A2	Sequence	# PSMs	# Proteins	# Protein Groups	Protein Group Accessions	Modifications	ΔCn	q-Value	PEP		Exp Value	Charge	MH+ [Da]	ΔM [ppm]	RT [min]	# Missed Cleavages
	High	TSNILSDVVDLK	10	1	1	P05046		0	0	0.009446		2.5583e-06	2	1303.69	-12.0488	10.3167	0
		Accession	Description	Score	Coverage	# Proteins	# Unique Peptides	# Peptides	# PSMs	# AAs		calc. pI
		P05046	Lectin OS=Glycine max GN=LE1 PE=1 SV=1 - [LEC_SOYBN]	590.285	23.51	2	5	5	16	285		6.04932
	High	QPNMILQGDAIVTSSGK	2	1	1	P05046		0	0	0.003873		6.496e-06	2	1758.89	-10.9319	26.9667	0
		Accession	Description	Score	Coverage	# Proteins	# Unique Peptides	# Peptides	# PSMs	# AAs		calc. pI
		P05046	Lectin OS=Glycine max GN=LE1 PE=1 SV=1 - [LEC_SOYBN]	590.285	23.51	2	5	5	16	285		6.04932
	High	NSWDPPNPHIGINVNSIR	1	1	1	P05046		0	0	0.007648		2.69382e-05	2	2029.98	-18.2307	18.4333	0
		Accession	Description	Score	Coverage	# Proteins	# Unique Peptides	# Peptides	# PSMs	# AAs		calc. pI
		P05046	Lectin OS=Glycine max GN=LE1 PE=1 SV=1 - [LEC_SOYBN]	590.285	23.51	2	5	5	16	285		6.04932
	High	ALYSTPIHIWDK	2	2	1	P05046		0	0	0.09806		0.0834421	3	1443.73	-20.7618	6.71667	0
		Accession	Description	Score	Coverage	# Proteins	# Unique Peptides	# Peptides	# PSMs	# AAs		calc. pI
		P05046	Lectin OS=Glycine max GN=LE1 PE=1 SV=1 - [LEC_SOYBN]	590.285	23.51	2	5	5	16	285		6.04932
	High	TSLPEWVR	1	1	1	P05046		0	0.001	0.2302		0.00392123	2	987.503	-23.0155	25.9333	0
		Accession	Description	Score	Coverage	# Proteins	# Unique Peptides	# Peptides	# PSMs	# AAs		calc. pI
		P05046	Lectin OS=Glycine max GN=LE1 PE=1 SV=1 - [LEC_SOYBN]	590.285	23.51	2	5	5	16	285		6.04932
Q90339	Myosin heavy chain, fast skeletal muscle OS=Cyprinus carpio PE=2 SV=2 - [MYSS_CYPCA]	549.561	4.65	33	1	7	16	1935	221.462	5.71924
	A2	Sequence	# PSMs	# Proteins	# Protein Groups	Protein Group Accessions	Modifications	ΔCn	q-Value	PEP		Exp Value	Charge	MH+ [Da]	ΔM [ppm]	RT [min]	# Missed Cleavages
	High	LQGEVEDLMIDVER	3	1	1	Q90339		0	0	0.01299		7.22791e-07	2	1645.8	-4.33704	31.2	0
		Accession	Description	Score	Coverage	# Proteins	# Unique Peptides	# Peptides	# PSMs	# AAs		calc. pI
		Q90339	Myosin heavy chain, fast skeletal muscle OS=Cyprinus carpio PE=2 SV=2 - [MYSS_CYPCA]	549.561	4.65	33	1	7	16	1935		5.71924
	High	LASADIETYLLEK	4	40	3	Q90339;Q9UKX3;Q8MJV1		0	0	0.02246		0.000120494	2	1465.77	-4.08516	36.35	0
		Accession	Description	Score	Coverage	# Proteins	# Unique Peptides	# Peptides	# PSMs	# AAs		calc. pI
		Q90339	Myosin heavy chain, fast skeletal muscle OS=Cyprinus carpio PE=2 SV=2 - [MYSS_CYPCA]	549.561	4.65	33	1	7	16	1935		5.71924
		Q9UKX3	Myosin-13 OS=Homo sapiens GN=MYH13 PE=1 SV=2 - [MYH13_HUMAN]	502.123	2.68	4	1	4	12	1938		5.68115
		Q8MJV1	Myosin-2 OS=Equus caballus GN=MYH2 PE=2 SV=1 - [MYH2_HORSE]	435.416	4.39	16	2	7	14	1937		5.79541
	High	IEELEEEIEAER	2	42	2	Q90339;Q8MJV1		0	0	0.01689		4.07869e-05	2	1488.67	-27.1168	4.8	0
		Accession	Description	Score	Coverage	# Proteins	# Unique Peptides	# Peptides	# PSMs	# AAs		calc. pI
		Q90339	Myosin heavy chain, fast skeletal muscle OS=Cyprinus carpio PE=2 SV=2 - [MYSS_CYPCA]	549.561	4.65	33	1	7	16	1935		5.71924
		Q8MJV1	Myosin-2 OS=Equus caballus GN=MYH2 PE=2 SV=1 - [MYH2_HORSE]	435.416	4.39	16	2	7	14	1937		5.79541
	High	DIDDLELTLAK	2	43	3	Q90339;Q8MJV1;A2AQP0		0	0	0.06178		0.00194353	2	1245.64	-13.1803	29.1667	0
		Accession	Description	Score	Coverage	# Proteins	# Unique Peptides	# Peptides	# PSMs	# AAs		calc. pI
		Q90339	Myosin heavy chain, fast skeletal muscle OS=Cyprinus carpio PE=2 SV=2 - [MYSS_CYPCA]	549.561	4.65	33	1	7	16	1935		5.71924
		Q8MJV1	Myosin-2 OS=Equus caballus GN=MYH2 PE=2 SV=1 - [MYH2_HORSE]	435.416	4.39	16	2	7	14	1937		5.79541
		A2AQP0	Myosin-7B OS=Mus musculus GN=Myh7b PE=3 SV=1 - [MYH7B_MOUSE]	111.18	2.06	4	1	3	4	1941		5.88428
	High	AITDAAMMAEELKK	1	46	4	Q90339;Q9UKX3;Q8MJV1;A2AQP0		0	0	0.06389		0.00792087	3	1521.73	-22.2671	16.4833	1
		Accession	Description	Score	Coverage	# Proteins	# Unique Peptides	# Peptides	# PSMs	# AAs		calc. pI
		Q90339	Myosin heavy chain, fast skeletal muscle OS=Cyprinus carpio PE=2 SV=2 - [MYSS_CYPCA]	549.561	4.65	33	1	7	16	1935		5.71924
		Q9UKX3	Myosin-13 OS=Homo sapiens GN=MYH13 PE=1 SV=2 - [MYH13_HUMAN]	502.123	2.68	4	1	4	12	1938		5.68115
		Q8MJV1	Myosin-2 OS=Equus caballus GN=MYH2 PE=2 SV=1 - [MYH2_HORSE]	435.416	4.39	16	2	7	14	1937		5.79541
		A2AQP0	Myosin-7B OS=Mus musculus GN=Myh7b PE=3 SV=1 - [MYH7B_MOUSE]	111.18	2.06	4	1	3	4	1941		5.88428
	High	TKLEQQVDDLEGSLEQEK	2	18	2	Q90339;Q8MJV1		0	0	0.01826		0.070435	3	2089.01	-8.8006	21.5833	1
		Accession	Description	Score	Coverage	# Proteins	# Unique Peptides	# Peptides	# PSMs	# AAs		calc. pI
		Q90339	Myosin heavy chain, fast skeletal muscle OS=Cyprinus carpio PE=2 SV=2 - [MYSS_CYPCA]	549.561	4.65	33	1	7	16	1935		5.71924
		Q8MJV1	Myosin-2 OS=Equus caballus GN=MYH2 PE=2 SV=1 - [MYH2_HORSE]	435.416	4.39	16	2	7	14	1937		5.79541
	High	SLSTELFK	2	32	2	Q90339;Q9UKX3		0	0.008	0.4546		3.06634	2	924.483	-22.2697	26.05	0
		Accession	Description	Score	Coverage	# Proteins	# Unique Peptides	# Peptides	# PSMs	# AAs		calc. pI
		Q90339	Myosin heavy chain, fast skeletal muscle OS=Cyprinus carpio PE=2 SV=2 - [MYSS_CYPCA]	549.561	4.65	33	1	7	16	1935		5.71924
		Q9UKX3	Myosin-13 OS=Homo sapiens GN=MYH13 PE=1 SV=2 - [MYH13_HUMAN]	502.123	2.68	4	1	4	12	1938		5.68115
P82159	Myosin light chain 1, skeletal muscle isoform OS=Liza ramada PE=1 SV=1 - [MLE1_LIZRA]	125.277	10.75	1	1	2	4	186	20.054	4.64014
	A2	Sequence	# PSMs	# Proteins	# Protein Groups	Protein Group Accessions	Modifications	ΔCn	q-Value	PEP		Exp Value	Charge	MH+ [Da]	ΔM [ppm]	RT [min]	# Missed Cleavages
	High	AGFEDYVEGLR	3	1	1	P82159		0	0	0.0304		1.68857e-05	2	1255.59	-7.5486	19.15	0
		Accession	Description	Score	Coverage	# Proteins	# Unique Peptides	# Peptides	# PSMs	# AAs		calc. pI
		P82159	Myosin light chain 1, skeletal muscle isoform OS=Liza ramada PE=1 SV=1 - [MLE1_LIZRA]	125.277	10.75	1	1	2	4	186		4.64014
	Medium	ALGQNPTNK	1	2	2	P82159;P82160		0	0.028	0.5159		1.19375	2	942.495	-6.19412	29.3167	0
		Accession	Description	Score	Coverage	# Proteins	# Unique Peptides	# Peptides	# PSMs	# AAs		calc. pI
		P82159	Myosin light chain 1, skeletal muscle isoform OS=Liza ramada PE=1 SV=1 - [MLE1_LIZRA]	125.277	10.75	1	1	2	4	186		4.64014
		P82160	Myosin light chain 3, skeletal muscle isoform OS=Liza ramada PE=1 SV=1 - [MLE3_LIZRA]	62.96	13.51	1	1	2	2	148		4.52588
P82160	Myosin light chain 3, skeletal muscle isoform OS=Liza ramada PE=1 SV=1 - [MLE3_LIZRA]	62.96	13.51	1	1	2	2	148	16.358	4.52588
	A2	Sequence	# PSMs	# Proteins	# Protein Groups	Protein Group Accessions	Modifications	ΔCn	q-Value	PEP		Exp Value	Charge	MH+ [Da]	ΔM [ppm]	RT [min]	# Missed Cleavages
	High	GTYDDYVEGLR	1	1	1	P82160		0	0	0.06869		0.000133011	2	1287.57	-10.1648	23.8	0
		Accession	Description	Score	Coverage	# Proteins	# Unique Peptides	# Peptides	# PSMs	# AAs		calc. pI
		P82160	Myosin light chain 3, skeletal muscle isoform OS=Liza ramada PE=1 SV=1 - [MLE3_LIZRA]	62.96	13.51	1	1	2	2	148		4.52588
	Medium	ALGQNPTNK	1	2	2	P82159;P82160		0	0.028	0.5159		1.19375	2	942.495	-6.19412	29.3167	0
		Accession	Description	Score	Coverage	# Proteins	# Unique Peptides	# Peptides	# PSMs	# AAs		calc. pI
		P82159	Myosin light chain 1, skeletal muscle isoform OS=Liza ramada PE=1 SV=1 - [MLE1_LIZRA]	125.277	10.75	1	1	2	4	186		4.64014
		P82160	Myosin light chain 3, skeletal muscle isoform OS=Liza ramada PE=1 SV=1 - [MLE3_LIZRA]	62.96	13.51	1	1	2	2	148		4.52588
Q9UKX3	Myosin-13 OS=Homo sapiens GN=MYH13 PE=1 SV=2 - [MYH13_HUMAN]	502.123	2.68	4	1	4	12	1938	223.465	5.68115
	A2	Sequence	# PSMs	# Proteins	# Protein Groups	Protein Group Accessions	Modifications	ΔCn	q-Value	PEP		Exp Value	Charge	MH+ [Da]	ΔM [ppm]	RT [min]	# Missed Cleavages
	High	QADSVAELGEQIDNLQR	5	1	1	Q9UKX3		0	0	0.002826		4.09975e-07	2	1885.89	-18.3351	21.8833	0
		Accession	Description	Score	Coverage	# Proteins	# Unique Peptides	# Peptides	# PSMs	# AAs		calc. pI
		Q9UKX3	Myosin-13 OS=Homo sapiens GN=MYH13 PE=1 SV=2 - [MYH13_HUMAN]	502.123	2.68	4	1	4	12	1938		5.68115
	High	LASADIETYLLEK	4	40	3	Q90339;Q9UKX3;Q8MJV1		0	0	0.02246		0.000120494	2	1465.77	-4.08516	36.35	0
		Accession	Description	Score	Coverage	# Proteins	# Unique Peptides	# Peptides	# PSMs	# AAs		calc. pI
		Q90339	Myosin heavy chain, fast skeletal muscle OS=Cyprinus carpio PE=2 SV=2 - [MYSS_CYPCA]	549.561	4.65	33	1	7	16	1935		5.71924
		Q9UKX3	Myosin-13 OS=Homo sapiens GN=MYH13 PE=1 SV=2 - [MYH13_HUMAN]	502.123	2.68	4	1	4	12	1938		5.68115
		Q8MJV1	Myosin-2 OS=Equus caballus GN=MYH2 PE=2 SV=1 - [MYH2_HORSE]	435.416	4.39	16	2	7	14	1937		5.79541
	High	AITDAAMMAEELKK	1	46	4	Q90339;Q9UKX3;Q8MJV1;A2AQP0		0	0	0.06389		0.00792087	3	1521.73	-22.2671	16.4833	1
		Accession	Description	Score	Coverage	# Proteins	# Unique Peptides	# Peptides	# PSMs	# AAs		calc. pI
		Q90339	Myosin heavy chain, fast skeletal muscle OS=Cyprinus carpio PE=2 SV=2 - [MYSS_CYPCA]	549.561	4.65	33	1	7	16	1935		5.71924
		Q9UKX3	Myosin-13 OS=Homo sapiens GN=MYH13 PE=1 SV=2 - [MYH13_HUMAN]	502.123	2.68	4	1	4	12	1938		5.68115
		Q8MJV1	Myosin-2 OS=Equus caballus GN=MYH2 PE=2 SV=1 - [MYH2_HORSE]	435.416	4.39	16	2	7	14	1937		5.79541
		A2AQP0	Myosin-7B OS=Mus musculus GN=Myh7b PE=3 SV=1 - [MYH7B_MOUSE]	111.18	2.06	4	1	3	4	1941		5.88428
	High	SLSTELFK	2	32	2	Q90339;Q9UKX3		0	0.008	0.4546		3.06634	2	924.483	-22.2697	26.05	0
		Accession	Description	Score	Coverage	# Proteins	# Unique Peptides	# Peptides	# PSMs	# AAs		calc. pI
		Q90339	Myosin heavy chain, fast skeletal muscle OS=Cyprinus carpio PE=2 SV=2 - [MYSS_CYPCA]	549.561	4.65	33	1	7	16	1935		5.71924
		Q9UKX3	Myosin-13 OS=Homo sapiens GN=MYH13 PE=1 SV=2 - [MYH13_HUMAN]	502.123	2.68	4	1	4	12	1938		5.68115
Q8MJV1	Myosin-2 OS=Equus caballus GN=MYH2 PE=2 SV=1 - [MYH2_HORSE]	435.416	4.39	16	2	7	14	1937	222.61	5.79541
	A2	Sequence	# PSMs	# Proteins	# Protein Groups	Protein Group Accessions	Modifications	ΔCn	q-Value	PEP		Exp Value	Charge	MH+ [Da]	ΔM [ppm]	RT [min]	# Missed Cleavages
	High	LASADIETYLLEK	4	40	3	Q90339;Q9UKX3;Q8MJV1		0	0	0.02246		0.000120494	2	1465.77	-4.08516	36.35	0
		Accession	Description	Score	Coverage	# Proteins	# Unique Peptides	# Peptides	# PSMs	# AAs		calc. pI
		Q90339	Myosin heavy chain, fast skeletal muscle OS=Cyprinus carpio PE=2 SV=2 - [MYSS_CYPCA]	549.561	4.65	33	1	7	16	1935		5.71924
		Q9UKX3	Myosin-13 OS=Homo sapiens GN=MYH13 PE=1 SV=2 - [MYH13_HUMAN]	502.123	2.68	4	1	4	12	1938		5.68115
		Q8MJV1	Myosin-2 OS=Equus caballus GN=MYH2 PE=2 SV=1 - [MYH2_HORSE]	435.416	4.39	16	2	7	14	1937		5.79541
	High	IEELEEEIEAER	2	42	2	Q90339;Q8MJV1		0	0	0.01689		4.07869e-05	2	1488.67	-27.1168	4.8	0
		Accession	Description	Score	Coverage	# Proteins	# Unique Peptides	# Peptides	# PSMs	# AAs		calc. pI
		Q90339	Myosin heavy chain, fast skeletal muscle OS=Cyprinus carpio PE=2 SV=2 - [MYSS_CYPCA]	549.561	4.65	33	1	7	16	1935		5.71924
		Q8MJV1	Myosin-2 OS=Equus caballus GN=MYH2 PE=2 SV=1 - [MYH2_HORSE]	435.416	4.39	16	2	7	14	1937		5.79541
	High	DIDDLELTLAK	2	43	3	Q90339;Q8MJV1;A2AQP0		0	0	0.06178		0.00194353	2	1245.64	-13.1803	29.1667	0
		Accession	Description	Score	Coverage	# Proteins	# Unique Peptides	# Peptides	# PSMs	# AAs		calc. pI
		Q90339	Myosin heavy chain, fast skeletal muscle OS=Cyprinus carpio PE=2 SV=2 - [MYSS_CYPCA]	549.561	4.65	33	1	7	16	1935		5.71924
		Q8MJV1	Myosin-2 OS=Equus caballus GN=MYH2 PE=2 SV=1 - [MYH2_HORSE]	435.416	4.39	16	2	7	14	1937		5.79541
		A2AQP0	Myosin-7B OS=Mus musculus GN=Myh7b PE=3 SV=1 - [MYH7B_MOUSE]	111.18	2.06	4	1	3	4	1941		5.88428
	High	AITDAAMMAEELKK	1	46	4	Q90339;Q9UKX3;Q8MJV1;A2AQP0		0	0	0.06389		0.00792087	3	1521.73	-22.2671	16.4833	1
		Accession	Description	Score	Coverage	# Proteins	# Unique Peptides	# Peptides	# PSMs	# AAs		calc. pI
		Q90339	Myosin heavy chain, fast skeletal muscle OS=Cyprinus carpio PE=2 SV=2 - [MYSS_CYPCA]	549.561	4.65	33	1	7	16	1935		5.71924
		Q9UKX3	Myosin-13 OS=Homo sapiens GN=MYH13 PE=1 SV=2 - [MYH13_HUMAN]	502.123	2.68	4	1	4	12	1938		5.68115
		Q8MJV1	Myosin-2 OS=Equus caballus GN=MYH2 PE=2 SV=1 - [MYH2_HORSE]	435.416	4.39	16	2	7	14	1937		5.79541
		A2AQP0	Myosin-7B OS=Mus musculus GN=Myh7b PE=3 SV=1 - [MYH7B_MOUSE]	111.18	2.06	4	1	3	4	1941		5.88428
	High	NAYEESLDQLETLKR	2	14	1	Q8MJV1		0	0	0.2012		0.0507721	3	1808.86	-22.6134	34.5667	1
		Accession	Description	Score	Coverage	# Proteins	# Unique Peptides	# Peptides	# PSMs	# AAs		calc. pI
		Q8MJV1	Myosin-2 OS=Equus caballus GN=MYH2 PE=2 SV=1 - [MYH2_HORSE]	435.416	4.39	16	2	7	14	1937		5.79541
	High	TKLEQQVDDLEGSLEQEK	2	18	2	Q90339;Q8MJV1		0	0	0.01826		0.070435	3	2089.01	-8.8006	21.5833	1
		Accession	Description	Score	Coverage	# Proteins	# Unique Peptides	# Peptides	# PSMs	# AAs		calc. pI
		Q90339	Myosin heavy chain, fast skeletal muscle OS=Cyprinus carpio PE=2 SV=2 - [MYSS_CYPCA]	549.561	4.65	33	1	7	16	1935		5.71924
		Q8MJV1	Myosin-2 OS=Equus caballus GN=MYH2 PE=2 SV=1 - [MYH2_HORSE]	435.416	4.39	16	2	7	14	1937		5.79541
	High	MKNAYEESLDQLETLKR	1	4	1	Q8MJV1		0	0	0.1783		0.144244	3	2068.03	-2.93736	29.5833	2
		Accession	Description	Score	Coverage	# Proteins	# Unique Peptides	# Peptides	# PSMs	# AAs		calc. pI
		Q8MJV1	Myosin-2 OS=Equus caballus GN=MYH2 PE=2 SV=1 - [MYH2_HORSE]	435.416	4.39	16	2	7	14	1937		5.79541
A2AQP0	Myosin-7B OS=Mus musculus GN=Myh7b PE=3 SV=1 - [MYH7B_MOUSE]	111.18	2.06	4	1	3	4	1941	221.36	5.88428
	A2	Sequence	# PSMs	# Proteins	# Protein Groups	Protein Group Accessions	Modifications	ΔCn	q-Value	PEP		Exp Value	Charge	MH+ [Da]	ΔM [ppm]	RT [min]	# Missed Cleavages
	High	DIDDLELTLAK	2	43	3	Q90339;Q8MJV1;A2AQP0		0	0	0.06178		0.00194353	2	1245.64	-13.1803	29.1667	0
		Accession	Description	Score	Coverage	# Proteins	# Unique Peptides	# Peptides	# PSMs	# AAs		calc. pI
		Q90339	Myosin heavy chain, fast skeletal muscle OS=Cyprinus carpio PE=2 SV=2 - [MYSS_CYPCA]	549.561	4.65	33	1	7	16	1935		5.71924
		Q8MJV1	Myosin-2 OS=Equus caballus GN=MYH2 PE=2 SV=1 - [MYH2_HORSE]	435.416	4.39	16	2	7	14	1937		5.79541
		A2AQP0	Myosin-7B OS=Mus musculus GN=Myh7b PE=3 SV=1 - [MYH7B_MOUSE]	111.18	2.06	4	1	3	4	1941		5.88428
	High	NLTEEMAALDEAVVR	1	1	1	A2AQP0		0	0	0.01061		0.00579586	2	1660.82	1.7835	28.3167	0
		Accession	Description	Score	Coverage	# Proteins	# Unique Peptides	# Peptides	# PSMs	# AAs		calc. pI
		A2AQP0	Myosin-7B OS=Mus musculus GN=Myh7b PE=3 SV=1 - [MYH7B_MOUSE]	111.18	2.06	4	1	3	4	1941		5.88428
	High	AITDAAMMAEELKK	1	46	4	Q90339;Q9UKX3;Q8MJV1;A2AQP0		0	0	0.06389		0.00792087	3	1521.73	-22.2671	16.4833	1
		Accession	Description	Score	Coverage	# Proteins	# Unique Peptides	# Peptides	# PSMs	# AAs		calc. pI
		Q90339	Myosin heavy chain, fast skeletal muscle OS=Cyprinus carpio PE=2 SV=2 - [MYSS_CYPCA]	549.561	4.65	33	1	7	16	1935		5.71924
		Q9UKX3	Myosin-13 OS=Homo sapiens GN=MYH13 PE=1 SV=2 - [MYH13_HUMAN]	502.123	2.68	4	1	4	12	1938		5.68115
		Q8MJV1	Myosin-2 OS=Equus caballus GN=MYH2 PE=2 SV=1 - [MYH2_HORSE]	435.416	4.39	16	2	7	14	1937		5.79541
		A2AQP0	Myosin-7B OS=Mus musculus GN=Myh7b PE=3 SV=1 - [MYH7B_MOUSE]	111.18	2.06	4	1	3	4	1941		5.88428
P86740	Parvalbumin beta 3 (Fragments) OS=Macruronus magellanicus PE=1 SV=1 - [PRVB3_MACMG]	157.422	28.38	28	2	2	5	74	8.02298	4.53857
	A2	Sequence	# PSMs	# Proteins	# Protein Groups	Protein Group Accessions	Modifications	ΔCn	q-Value	PEP		Exp Value	Charge	MH+ [Da]	ΔM [ppm]	RT [min]	# Missed Cleavages
	High	LFLQNFSAGAR	4	13	1	P86740		0	0	0.102		0.00250424	2	1223.63	-20.3231	20.6	0
		Accession	Description	Score	Coverage	# Proteins	# Unique Peptides	# Peptides	# PSMs	# AAs		calc. pI
		P86740	Parvalbumin beta 3 (Fragments) OS=Macruronus magellanicus PE=1 SV=1 - [PRVB3_MACMG]	157.422	28.38	28	2	2	5	74		4.53857
	High	SGFIEEDELK	1	19	1	P86740		0	0	0.06286		0.00265442	2	1166.53	-25.9727	31.1	0
		Accession	Description	Score	Coverage	# Proteins	# Unique Peptides	# Peptides	# PSMs	# AAs		calc. pI
		P86740	Parvalbumin beta 3 (Fragments) OS=Macruronus magellanicus PE=1 SV=1 - [PRVB3_MACMG]	157.422	28.38	28	2	2	5	74		4.53857
Q3YJS9	Patatin-3-Kuras 1 OS=Solanum tuberosum GN=pat3-k1 PE=1 SV=1 - [PT3K1_SOLTU]	59.17	4.28	32	1	1	1	374	41.1667	5.04639
	A2	Sequence	# PSMs	# Proteins	# Protein Groups	Protein Group Accessions	Modifications	ΔCn	q-Value	PEP		Exp Value	Charge	MH+ [Da]	ΔM [ppm]	RT [min]	# Missed Cleavages
	High	VHQALTEVAISSFDIK	1	32	1	Q3YJS9		0	0	0.0683		0.000714192	3	1757.91	-17.95	19.85	0
		Accession	Description	Score	Coverage	# Proteins	# Unique Peptides	# Peptides	# PSMs	# AAs		calc. pI
		Q3YJS9	Patatin-3-Kuras 1 OS=Solanum tuberosum GN=pat3-k1 PE=1 SV=1 - [PT3K1_SOLTU]	59.17	4.28	32	1	1	1	374		5.04639
P52552	Peroxiredoxin-2 (Fragment) OS=Sus scrofa GN=PRDX2 PE=2 SV=1 - [PRDX2_PIG]	306.094	21.26	1	2	2	6	127	14.1542	4.81787
	A2	Sequence	# PSMs	# Proteins	# Protein Groups	Protein Group Accessions	Modifications	ΔCn	q-Value	PEP		Exp Value	Charge	MH+ [Da]	ΔM [ppm]	RT [min]	# Missed Cleavages
	High	NLSLDYGVLKEDEGIAYR	4	1	1	P52552		0	0	0.002534		2.75935e-06	3	2055.02	-8.24543	19.95	1
		Accession	Description	Score	Coverage	# Proteins	# Unique Peptides	# Peptides	# PSMs	# AAs		calc. pI
		P52552	Peroxiredoxin-2 (Fragment) OS=Sus scrofa GN=PRDX2 PE=2 SV=1 - [PRDX2_PIG]	306.094	21.26	1	2	2	6	127		4.81787
	High	IPLLADVTR	2	1	1	P52552		0	0	0.1229		0.000214301	2	997.577	-27.6549	20.45	0
		Accession	Description	Score	Coverage	# Proteins	# Unique Peptides	# Peptides	# PSMs	# AAs		calc. pI
		P52552	Peroxiredoxin-2 (Fragment) OS=Sus scrofa GN=PRDX2 PE=2 SV=1 - [PRDX2_PIG]	306.094	21.26	1	2	2	6	127		4.81787
Q8MNV0	Probable spastin homolog spas-1 OS=Caenorhabditis elegans GN=spas-1 PE=1 SV=2 - [SPAST_CAEEL]	23.86	1.95	1	1	1	1	512	56.8654	9.36377
	A2	Sequence	# PSMs	# Proteins	# Protein Groups	Protein Group Accessions	Modifications	ΔCn	q-Value	PEP		Exp Value	Charge	MH+ [Da]	ΔM [ppm]	RT [min]	# Missed Cleavages
	High	GPAGSSTYDR	1	1	1	Q8MNV0		0	0.004	0.3689		1.18534	2	1010.47	17.1426	0.533333	0
		Accession	Description	Score	Coverage	# Proteins	# Unique Peptides	# Peptides	# PSMs	# AAs		calc. pI
		Q8MNV0	Probable spastin homolog spas-1 OS=Caenorhabditis elegans GN=spas-1 PE=1 SV=2 - [SPAST_CAEEL]	23.86	1.95	1	1	1	1	512		9.36377
P08835	Serum albumin OS=Sus scrofa GN=ALB PE=1 SV=2 - [ALBU_PIG]	769.468	15.16	7	7	7	17	607	69.6471	6.49365
	A2	Sequence	# PSMs	# Proteins	# Protein Groups	Protein Group Accessions	Modifications	ΔCn	q-Value	PEP		Exp Value	Charge	MH+ [Da]	ΔM [ppm]	RT [min]	# Missed Cleavages
	High	LGEYGFQNALIVR	3	6	1	P08835		0	0	0.001718		2.14326e-09	2	1479.78	-11.6084	22.0833	0
		Accession	Description	Score	Coverage	# Proteins	# Unique Peptides	# Peptides	# PSMs	# AAs		calc. pI
		P08835	Serum albumin OS=Sus scrofa GN=ALB PE=1 SV=2 - [ALBU_PIG]	769.468	15.16	7	7	7	17	607		6.49365
	High	LScAEDYLSLVLNR	6	1	1	P08835	C3(Carbamidomethyl)	0	0	0.002451		3.82135e-08	2	1652.82	-4.70221	13.6833	0
		Accession	Description	Score	Coverage	# Proteins	# Unique Peptides	# Peptides	# PSMs	# AAs		calc. pI
		P08835	Serum albumin OS=Sus scrofa GN=ALB PE=1 SV=2 - [ALBU_PIG]	769.468	15.16	7	7	7	17	607		6.49365
	High	RDELPADLNPLEHDFVEDK	1	1	1	P08835		0	0	0.01976		6.84461e-06	3	2252.04	-17.1553	29.4	1
		Accession	Description	Score	Coverage	# Proteins	# Unique Peptides	# Peptides	# PSMs	# AAs		calc. pI
		P08835	Serum albumin OS=Sus scrofa GN=ALB PE=1 SV=2 - [ALBU_PIG]	769.468	15.16	7	7	7	17	607		6.49365
	High	TVLGNFAAFVQK	2	1	1	P08835		0	0	0.04121		0.00020942	2	1294.7	-14.1639	24.9	0
		Accession	Description	Score	Coverage	# Proteins	# Unique Peptides	# Peptides	# PSMs	# AAs		calc. pI
		P08835	Serum albumin OS=Sus scrofa GN=ALB PE=1 SV=2 - [ALBU_PIG]	769.468	15.16	7	7	7	17	607		6.49365
	High	RDELPADLNPLEHDFVEDKEVcK	3	1	1	P08835	C22(Carbamidomethyl)	0	0	0.008194		0.00020403	4	2768.31	-4.31859	19.0833	2
		Accession	Description	Score	Coverage	# Proteins	# Unique Peptides	# Peptides	# PSMs	# AAs		calc. pI
		P08835	Serum albumin OS=Sus scrofa GN=ALB PE=1 SV=2 - [ALBU_PIG]	769.468	15.16	7	7	7	17	607		6.49365
	High	LcAIPSLR	1	2	1	P08835	C2(Carbamidomethyl)	0	0	0.1519		0.0152267	2	929.497	-28.8564	31.2167	0
		Accession	Description	Score	Coverage	# Proteins	# Unique Peptides	# Peptides	# PSMs	# AAs		calc. pI
		P08835	Serum albumin OS=Sus scrofa GN=ALB PE=1 SV=2 - [ALBU_PIG]	769.468	15.16	7	7	7	17	607		6.49365
	High	LKPDPVALcADFQEDEQKFWGK	1	1	1	P08835	C9(Carbamidomethyl)	0	0	0.07376		0.12229	4	2621.27	-1.22657	38.6	1
		Accession	Description	Score	Coverage	# Proteins	# Unique Peptides	# Peptides	# PSMs	# AAs		calc. pI
		P08835	Serum albumin OS=Sus scrofa GN=ALB PE=1 SV=2 - [ALBU_PIG]	769.468	15.16	7	7	7	17	607		6.49365
Q04672	Sucrose-binding protein OS=Glycine max GN=SBP PE=1 SV=1 - [SBP_SOYBN]	319.229	15.27	1	5	5	10	524	60.4846	6.87354
	A2	Sequence	# PSMs	# Proteins	# Protein Groups	Protein Group Accessions	Modifications	ΔCn	q-Value	PEP		Exp Value	Charge	MH+ [Da]	ΔM [ppm]	RT [min]	# Missed Cleavages
	High	HFDSEVVFFNIK	2	1	1	Q04672		0	0	0.0114		6.71902e-06	2	1481.73	-11.3907	22.2333	0
		Accession	Description	Score	Coverage	# Proteins	# Unique Peptides	# Peptides	# PSMs	# AAs		calc. pI
		Q04672	Sucrose-binding protein OS=Glycine max GN=SBP PE=1 SV=1 - [SBP_SOYBN]	319.229	15.27	1	5	5	10	524		6.87354
	High	DPESVLSAFSWNVLQAALQTPK	4	1	1	Q04672		0	0	0.02543		0.000157324	3	2401.26	7.96892	15.0833	0
		Accession	Description	Score	Coverage	# Proteins	# Unique Peptides	# Peptides	# PSMs	# AAs		calc. pI
		Q04672	Sucrose-binding protein OS=Glycine max GN=SBP PE=1 SV=1 - [SBP_SOYBN]	319.229	15.27	1	5	5	10	524		6.87354
	High	HQcQQQQQYTEGDKR	1	1	1	Q04672	C3(Carbamidomethyl)	0	0	0.1483		0.000384922	3	1933.83	-15.6935	0.333333	1
		Accession	Description	Score	Coverage	# Proteins	# Unique Peptides	# Peptides	# PSMs	# AAs		calc. pI
		Q04672	Sucrose-binding protein OS=Glycine max GN=SBP PE=1 SV=1 - [SBP_SOYBN]	319.229	15.27	1	5	5	10	524		6.87354
	High	LLQGIENFR	1	1	1	Q04672		0	0	0.1052		0.00568904	2	1089.58	-20.4187	32.35	0
		Accession	Description	Score	Coverage	# Proteins	# Unique Peptides	# Peptides	# PSMs	# AAs		calc. pI
		Q04672	Sucrose-binding protein OS=Glycine max GN=SBP PE=1 SV=1 - [SBP_SOYBN]	319.229	15.27	1	5	5	10	524		6.87354
	High	ITLEPGDMIHIPAGTPLYIVNR	2	1	1	Q04672		0	0	0.00408		0.00339325	3	2420.3	1.20045	13.7	0
		Accession	Description	Score	Coverage	# Proteins	# Unique Peptides	# Peptides	# PSMs	# AAs		calc. pI
		Q04672	Sucrose-binding protein OS=Glycine max GN=SBP PE=1 SV=1 - [SBP_SOYBN]	319.229	15.27	1	5	5	10	524		6.87354
P13104	Tropomyosin alpha-1 chain OS=Danio rerio GN=tpma PE=2 SV=1 - [TPM1_DANRE]	308.345	24.65	20	5	6	11	284	32.7027	4.7417
	A2	Sequence	# PSMs	# Proteins	# Protein Groups	Protein Group Accessions	Modifications	ΔCn	q-Value	PEP		Exp Value	Charge	MH+ [Da]	ΔM [ppm]	RT [min]	# Missed Cleavages
	High	TIDDLEDELYAQK	3	5	1	P13104		0	0	0.006375		1.9274e-05	2	1552.73	-4.79666	18.1833	0
		Accession	Description	Score	Coverage	# Proteins	# Unique Peptides	# Peptides	# PSMs	# AAs		calc. pI
		P13104	Tropomyosin alpha-1 chain OS=Danio rerio GN=tpma PE=2 SV=1 - [TPM1_DANRE]	308.345	24.65	20	5	6	11	284		4.7417
	High	KLVIVEGELER	1	1	1	P13104		0	0	0.05617		7.71623e-05	2	1284.74	-11.1524	2.23333	1
		Accession	Description	Score	Coverage	# Proteins	# Unique Peptides	# Peptides	# PSMs	# AAs		calc. pI
		P13104	Tropomyosin alpha-1 chain OS=Danio rerio GN=tpma PE=2 SV=1 - [TPM1_DANRE]	308.345	24.65	20	5	6	11	284		4.7417
	High	AISEELDHALNDMTSI	3	11	1	P13104		0	0	0.02625		0.000177165	2	1758.81	-6.1507	13.7833	0
		Accession	Description	Score	Coverage	# Proteins	# Unique Peptides	# Peptides	# PSMs	# AAs		calc. pI
		P13104	Tropomyosin alpha-1 chain OS=Danio rerio GN=tpma PE=2 SV=1 - [TPM1_DANRE]	308.345	24.65	20	5	6	11	284		4.7417
	High	IQLVEEELDR	1	20	1	P13104		0	0	0.2097		0.114515	2	1243.62	-26.0513	16.2	0
		Accession	Description	Score	Coverage	# Proteins	# Unique Peptides	# Peptides	# PSMs	# AAs		calc. pI
		P13104	Tropomyosin alpha-1 chain OS=Danio rerio GN=tpma PE=2 SV=1 - [TPM1_DANRE]	308.345	24.65	20	5	6	11	284		4.7417
	High	QLEDDLVALQK	2	2	1	P13104		0	0	0.05157		0.238155	2	1271.65	-29.0158	4.88333	0
		Accession	Description	Score	Coverage	# Proteins	# Unique Peptides	# Peptides	# PSMs	# AAs		calc. pI
		P13104	Tropomyosin alpha-1 chain OS=Danio rerio GN=tpma PE=2 SV=1 - [TPM1_DANRE]	308.345	24.65	20	5	6	11	284		4.7417
	Medium	mELQEIQLK	1	12	1	P13104	M1(Oxidation)	0	0.043	0.5579		4.54616	2	1147.58	-20.9771	24.2167	0
		Accession	Description	Score	Coverage	# Proteins	# Unique Peptides	# Peptides	# PSMs	# AAs		calc. pI
		P13104	Tropomyosin alpha-1 chain OS=Danio rerio GN=tpma PE=2 SV=1 - [TPM1_DANRE]	308.345	24.65	20	5	6	11	284		4.7417
P81660	Troponin C, skeletal muscle OS=Anguilla anguilla PE=1 SV=1 - [TNNC2_ANGAN]	53	7.5	2	1	1	1	160	18.1204	4.09424
	A2	Sequence	# PSMs	# Proteins	# Protein Groups	Protein Group Accessions	Modifications	ΔCn	q-Value	PEP		Exp Value	Charge	MH+ [Da]	ΔM [ppm]	RT [min]	# Missed Cleavages
	High	SFLSEEMIAEFK	1	2	1	P81660		0	0	0.05386		0.00105324	2	1430.66	-21.7718	13.8667	0
		Accession	Description	Score	Coverage	# Proteins	# Unique Peptides	# Peptides	# PSMs	# AAs		calc. pI
		P81660	Troponin C, skeletal muscle OS=Anguilla anguilla PE=1 SV=1 - [TNNC2_ANGAN]	53	7.5	2	1	1	1	160		4.09424
P01070	Trypsin inhibitor A OS=Glycine max GN=KTI3 PE=1 SV=2 - [ITRA_SOYBN]	471.523	26.39	1	5	5	12	216	23.9901	5.10986
	A2	Sequence	# PSMs	# Proteins	# Protein Groups	Protein Group Accessions	Modifications	ΔCn	q-Value	PEP	IonScore	Exp Value	Charge	MH+ [Da]	ΔM [ppm]	RT [min]	# Missed Cleavages
	High	NELDKGIGTIISSPYR	3	1	1	P01070		0	0	0.003058	95.67	1.64143e-07	2	1762.89	-27.0794	18.3	1
		Accession	Description	Score	Coverage	# Proteins	# Unique Peptides	# Peptides	# PSMs	# AAs	MW [kDa]	calc. pI
		P01070	Trypsin inhibitor A OS=Glycine max GN=KTI3 PE=1 SV=2 - [ITRA_SOYBN]	471.523	26.39	1	5	5	12	216	23.9901	5.10986
	High	LVFcPQQAEDDKcGDIGISIDHDDGTR	1	1	1	P01070	C4(Carbamidomethyl); C13(Carbamidomethyl)	0	0	0.00179	94.25	2.00321e-08	4	3061.31	-16.9108	26.6167	1
		Accession	Description	Score	Coverage	# Proteins	# Unique Peptides	# Peptides	# PSMs	# AAs	MW [kDa]	calc. pI
		P01070	Trypsin inhibitor A OS=Glycine max GN=KTI3 PE=1 SV=2 - [ITRA_SOYBN]	471.523	26.39	1	5	5	12	216	23.9901	5.10986
	High	LVFcPQQAEDDKcGDIGISIDHDDGTRR	1	1	1	P01070	C4(Carbamidomethyl); C13(Carbamidomethyl)	0	0	0.01901	72.91	2.77076e-06	5	3217.37	-29.3612	5.16667	2
		Accession	Description	Score	Coverage	# Proteins	# Unique Peptides	# Peptides	# PSMs	# AAs	MW [kDa]	calc. pI
		P01070	Trypsin inhibitor A OS=Glycine max GN=KTI3 PE=1 SV=2 - [ITRA_SOYBN]	471.523	26.39	1	5	5	12	216	23.9901	5.10986
	High	IGENKDAMDGWFR	2	1	1	P01070		0	0	0.01254	67.31	1.78256e-05	3	1538.66	-27.5463	20.1833	1
		Accession	Description	Score	Coverage	# Proteins	# Unique Peptides	# Peptides	# PSMs	# AAs	MW [kDa]	calc. pI
		P01070	Trypsin inhibitor A OS=Glycine max GN=KTI3 PE=1 SV=2 - [ITRA_SOYBN]	471.523	26.39	1	5	5	12	216	23.9901	5.10986
	High	DAMDGWFR	5	1	1	P01070		0	0.002	0.3277	38.12	0.0102986	2	997.413	-6.38443	28.05	0
		Accession	Description	Score	Coverage	# Proteins	# Unique Peptides	# Peptides	# PSMs	# AAs	MW [kDa]	calc. pI
		P01070	Trypsin inhibitor A OS=Glycine max GN=KTI3 PE=1 SV=2 - [ITRA_SOYBN]	471.523	26.39	1	5	5	12	216	23.9901	5.10986

## Sheet: SAF_NSAF_A
	Accession	Description	Score	Coverage	# Proteins	# Unique Peptides	# Peptides	# PSMs	# AAs	MW [kDa]	calc. pI	SAF	NSAF
	P14928	ABA-inducible protein PHV A1 OS=Hordeum vulgare GN=HVA1 PE=2 SV=1 - [LEA1_HORVU]	66.19	10.33	2	1	1	2	213	21.8068	9.02686	0.00938967	0.00256497
	P53475	Actin, muscle OS=Styela clava GN=TB12 PE=2 SV=1 - [ACTN_STYCL]	51.58	10.58	209	2	3	5	378	42.0159	5.38916	0.0132275	0.00361335
	P30168	Actin-71 OS=Solanum tuberosum GN=AC71 PE=3 SV=2 - [ACT6_SOLTU]	38.27	7.16	189	1	2	3	377	41.754	5.57959	0.00795756	0.00217376
	P04724	Alpha/beta-gliadin A-IV OS=Triticum aestivum PE=2 SV=1 - [GDA4_WHEAT]	46.21	10.1	2	1	1	2	297	34.2171	8.19189	0.00673401	0.00183953
	P04728	Alpha/beta-gliadin clone PTO-A10 (Fragment) OS=Triticum aestivum PE=2 SV=1 - [GDA8_WHEAT]	23.72	16.13	3	1	1	3	186	21.5046	7.04932	0.016129	0.00440596
	P01085	Alpha-amylase inhibitor 0.19 OS=Triticum aestivum PE=1 SV=1 - [IAA1_WHEAT]	760.544	66.13	1	3	5	11	124	13.3284	7.04932	0.0887097	0.0242328
	P01083	Alpha-amylase inhibitor 0.28 OS=Triticum aestivum GN=IMA1 PE=1 SV=3 - [IAA2_WHEAT]	162.271	32.68	1	3	3	3	153	16.7881	7.45947	0.0196078	0.00535627
	P01084	Alpha-amylase inhibitor 0.53 OS=Triticum aestivum PE=1 SV=1 - [IAA5_WHEAT]	351.21	41.94	1	1	3	7	124	13.1763	5.41455	0.0564516	0.0154209
	P10846	Alpha-amylase inhibitor WDAI-3 (Fragment) OS=Triticum aestivum GN=IHA-B1-2 PE=1 SV=1 - [IAA3_WHEAT]	53	29.55	1	1	1	1	44	4.79329	7.6792	0.0227273	0.0062084
	P16159	Alpha-amylase/trypsin inhibitor CM16 OS=Triticum aestivum PE=1 SV=1 - [IAC16_WHEAT]	119.51	16.78	2	1	2	4	143	15.7716	5.41455	0.027972	0.00764111
	P16851	Alpha-amylase/trypsin inhibitor CM2 OS=Triticum aestivum PE=1 SV=2 - [IAAC2_WHEAT]	85.75	16.55	1	1	1	4	145	15.4495	7.2251	0.0275862	0.00753571
	P17314	Alpha-amylase/trypsin inhibitor CM3 OS=Triticum aestivum PE=1 SV=1 - [IAAC3_WHEAT]	285.623	42.26	2	5	5	10	168	18.2091	7.44482	0.0595238	0.0162601
	O15990	Arginine kinase OS=Liolophura japonica PE=2 SV=1 - [KARG_LIOJA]	45.03	3.72	12	1	1	1	349	39.0772	7.53271	0.00286533	0.000782721
	P16348	Aspartic protease inhibitor 11 OS=Solanum tuberosum PE=1 SV=1 - [API11_SOLTU]	422.203	56.38	7	2	6	11	188	20.5765	7.59131	0.0585106	0.0159833
	Q41448	Aspartic protease inhibitor 7 OS=Solanum tuberosum PE=2 SV=1 - [API7_SOLTU]	467.43	36.65	1	2	6	14	221	24.4695	8.52881	0.0633484	0.0173049
	Q9PTY0	ATP synthase subunit beta, mitochondrial OS=Cyprinus carpio GN=atp5b PE=2 SV=1 - [ATPB_CYPCA]	295.027	24.52	547	1	9	12	518	55.2129	5.17334	0.023166	0.00632825
	P06576	ATP synthase subunit beta, mitochondrial OS=Homo sapiens GN=ATP5B PE=1 SV=3 - [ATPB_HUMAN]	508.154	22.31	551	1	9	19	529	56.5246	5.40186	0.0359168	0.00981138
	Q2A784	Avenin-like a1 OS=Triticum aestivum GN=AVNLA PE=2 SV=1 - [AVLA1_WHEAT]	225.36	23.21	7	3	3	5	168	18.4147	8.01611	0.0297619	0.00813005
	A5A4L4	Avenin-like b6 OS=Triticum aestivum PE=3 SV=1 - [AVLB6_WHEAT]	54.6	3.52	10	1	1	1	284	32.3589	7.60596	0.00352113	0.000961865
	P11827	Beta-conglycinin, alpha' chain OS=Glycine max GN=CG-1 PE=2 SV=1 - [GLCAP_SOYBN]	394.158	9.7	1	4	6	15	639	74.28	5.65576	0.0234742	0.00641243
	P13916	Beta-conglycinin, alpha chain OS=Glycine max PE=2 SV=2 - [GLCA_SOYBN]	1230.22	24.13	2	8	12	42	605	70.2504	5.12256	0.0694215	0.0189638
	P25974	Beta-conglycinin, beta chain OS=Glycine max GN=CG-4 PE=1 SV=1 - [GLCB_SOYBN]	1125	23.69	2	5	7	31	439	50.5211	6.23975	0.070615	0.0192899
	O24383	Cysteine protease inhibitor 10 (Fragment) OS=Solanum tuberosum PE=1 SV=1 - [CPI10_SOLTU]	239.06	37.1	2	3	4	6	186	20.9489	7.73779	0.0322581	0.00881192
	P24744	Cysteine protease inhibitor 2 (Fragment) OS=Solanum tuberosum PE=1 SV=1 - [CPI2_SOLTU]	272.98	60	1	1	1	4	25	2.91854	5.71924	0.16	0.0437071
	O24386	Cysteine protease inhibitor 6 (Fragment) OS=Solanum tuberosum PE=2 SV=1 - [CPI6_SOLTU]	40.5367	19.29	2	1	3	7	140	15.7352	9.01221	0.05	0.0136585
	Q00652	Cysteine protease inhibitor 9 OS=Solanum tuberosum PE=2 SV=1 - [CPI9_SOLTU]	123.01	21.62	4	2	4	13	222	24.7228	7.43018	0.0585586	0.0159964
	P81459	Cytochrome c OS=Thunnus alalunga GN=cyc PE=1 SV=1 - [CYC_THUAA]	119.797	10.68	5	1	1	3	103	11.3629	9.61279	0.0291262	0.00795639
	P04730	Gamma-gliadin (Fragment) OS=Triticum aestivum PE=2 SV=1 - [GDB3_WHEAT]	68.74	5.74	2	1	1	1	244	27.3198	8.82178	0.00409836	0.00111955
	P06659	Gamma-gliadin B OS=Triticum aestivum PE=3 SV=1 - [GDBB_WHEAT]	34.36	12.37	1	2	2	3	291	32.9458	8.1333	0.0103093	0.00281618
	P08453	Gamma-gliadin OS=Triticum aestivum PE=3 SV=1 - [GDB2_WHEAT]	166.73	11.01	1	2	2	10	327	37.0988	7.6792	0.030581	0.00835381
	P10387	Glutenin, high molecular weight subunit DY10 OS=Triticum aestivum GN=GLU-D1-2B PE=3 SV=1 - [GLT0_WHEAT]	51.57	1.54	2	1	1	1	648	69.5868	7.76709	0.00154321	0.000421558
	P02862	Glutenin, high molecular weight subunit PC237 (Fragment) OS=Triticum aestivum PE=3 SV=1 - [GLT2_WHEAT]	57.18	33.33	4	1	1	1	39	4.05815	8.23584	0.025641	0.00700435
	P10385	Glutenin, low molecular weight subunit OS=Triticum aestivum PE=3 SV=1 - [GLTA_WHEAT]	70.57	3.93	1	1	1	1	356	40.9943	8.67529	0.00280899	0.00076733
	P26517	Glyceraldehyde-3-phosphate dehydrogenase 1, cytosolic OS=Hordeum vulgare GN=GAPC PE=2 SV=1 - [G3PC1_HORVU]	118.283	13.06	14	1	3	4	337	36.4908	7.18115	0.0118694	0.00324237
	Q6BMK0	Glyceraldehyde-3-phosphate dehydrogenase OS=Debaryomyces hansenii (strain ATCC 36239 / CBS 767 / JCM 1990 / NBRC 0083 / IGC 2968) GN=GPD PE=3 SV=1 - [G3P_DEBHA]	129.05	8.36	5	1	2	2	335	35.8116	6.7124	0.00597015	0.00163086
	P26518	Glyceraldehyde-3-phosphate dehydrogenase, cytosolic OS=Magnolia liliiflora GN=GAPC PE=2 SV=1 - [G3PC_MAGLI]	133.69	14.08	8	1	3	3	341	36.9592	7.54736	0.00879765	0.00240325
	P04776	Glycinin G1 OS=Glycine max GN=GY1 PE=1 SV=2 - [GLYG1_SOYBN]	1735.96	41.41	1	7	11	27	495	55.6716	6.22705	0.0545455	0.0149002
	P04405	Glycinin G2 OS=Glycine max GN=Gy2 PE=1 SV=2 - [GLYG2_SOYBN]	3542.63	46.19	1	9	14	67	485	54.3569	5.57959	0.138144	0.0377368
	P11828	Glycinin G3 OS=Glycine max GN=GY3 PE=3 SV=1 - [GLYG3_SOYBN]	2625.66	32.64	1	4	10	38	481	54.2079	5.97314	0.0790021	0.021581
	P02858	Glycinin G4 OS=Glycine max GN=GY4 PE=1 SV=1 - [GLYG4_SOYBN]	1155.41	28.11	1	6	9	27	562	63.5484	5.43994	0.0480427	0.0131238
	P04347	Glycinin OS=Glycine max PE=1 SV=1 - [GLYG5_SOYBN]	705.943	16.67	1	3	6	14	516	57.9205	5.89697	0.0271318	0.00741158
	P80727	Hemoglobin cathodic subunit beta OS=Anguilla anguilla GN=hbb2 PE=1 SV=1 - [HBBC_ANGAN]	101.144	13.01	6	1	2	7	146	15.8825	9.20264	0.0479452	0.0130972
	P01965	Hemoglobin subunit alpha OS=Sus scrofa GN=HBA PE=1 SV=1 - [HBA_PIG]	206.314	43.97	16	4	4	16	141	15.0298	8.70459	0.113475	0.030998
	P62363	Hemoglobin subunit alpha-2 OS=Notothenia angustata GN=hba2 PE=1 SV=1 - [HBA2_NOTAN]	27.11	6.38	22	1	1	3	141	15.7102	9.14404	0.0212766	0.00581212
	Q9PVM4	Hemoglobin subunit alpha-A OS=Seriola quinqueradiata GN=hbaa PE=2 SV=3 - [HBAA_SERQU]	201.984	8.39	1	1	1	5	143	15.6392	8.38232	0.034965	0.00955138
	P02140	Hemoglobin subunit beta OS=Carassius auratus GN=hbb PE=1 SV=1 - [HBB_CARAU]	367.43	8.84	1	1	1	10	147	16.1992	7.82568	0.0680272	0.018583
	O13164	Hemoglobin subunit beta OS=Decapterus maruadsi GN=hbb PE=2 SV=2 - [HBB_DECMA]	940.193	46.62	64	4	5	31	148	16.3073	8.17725	0.209459	0.0572179
	P02067	Hemoglobin subunit beta OS=Sus scrofa GN=HBB PE=1 SV=3 - [HBB_PIG]	767.398	31.29	1	3	4	20	147	16.1555	7.6792	0.136054	0.0371659
	Q9PVM2	Hemoglobin subunit beta-A OS=Seriola quinqueradiata GN=hbb1 PE=2 SV=2 - [HBBA_SERQU]	110.216	32.43	67	1	4	9	148	16.3624	8.01611	0.0608108	0.0166117
	P02044	Hemoglobin subunit delta OS=Ateles geoffroyi GN=HBD PE=1 SV=3 - [HBD_ATEGE]	0	12.93	1	1	2	12	147	15.9233	8.04541	0.0816327	0.0222996
	Q43216	Histone H2B.5 OS=Triticum aestivum PE=1 SV=3 - [H2B5_WHEAT]	60.85	11.03	29	1	1	1	136	14.9593	10.0229	0.00735294	0.0020086
	P62785	Histone H4 variant TH011 OS=Triticum aestivum PE=3 SV=2 - [H41_WHEAT]	276.325	20.39	28	3	3	9	103	11.4024	11.4731	0.0873786	0.0238692
	P15241	Keratin, type II microfibrillar, component 7C OS=Ovis aries PE=1 SV=1 - [K2M2_SHEEP]	55.55	7.94	7	2	3	3	491	53.6473	5.56689	0.00610998	0.00166906
	P25272	Kunitz-type trypsin inhibitor KTI1 OS=Glycine max GN=KTI1 PE=2 SV=1 - [KTI1_SOYBN]	80.2833	5.42	2	1	1	3	203	22.5315	5.12256	0.0147783	0.00403699
	P05046	Lectin OS=Glycine max GN=LE1 PE=1 SV=1 - [LEC_SOYBN]	235.492	8.77	1	2	2	6	285	30.909	6.04932	0.0210526	0.00575094
	P15838	Legumin A2 OS=Pisum sativum GN=LEGA2 PE=3 SV=1 - [LEGA2_PEA]	94.99	8.85	2	3	3	6	520	59.2336	6.62451	0.0115385	0.00315196
	P14594	Legumin B (Fragment) OS=Pisum sativum GN=LEGB PE=2 SV=1 - [LEGB_PEA]	76.47	4.14	1	1	1	1	338	38.9665	5.36377	0.00295858	0.000808194
	P37831	Linoleate 9S-lipoxygenase 1 OS=Solanum tuberosum GN=LOX1.1 PE=2 SV=1 - [LOX11_SOLTU]	650.862	14.05	4	1	8	23	861	96.9066	5.66846	0.0267131	0.00729721
	Q9DGI9	Myoglobin OS=Scomber japonicus GN=mb PE=2 SV=3 - [MYG_SCOJP]	99.6	12.93	1	1	1	1	147	15.7563	8.85107	0.00680272	0.0018583
	Q90339	Myosin heavy chain, fast skeletal muscle OS=Cyprinus carpio PE=2 SV=2 - [MYSS_CYPCA]	2130.11	14.68	31	16	24	83	1935	221.462	5.71924	0.0428941	0.0117174
	P02606	Myosin light chain 1, cardiac muscle OS=Gallus gallus PE=1 SV=3 - [MLEC_CHICK]	99.1381	12.37	21	1	2	2	194	21.982	5.2876	0.0103093	0.00281618
	P82159	Myosin light chain 1, skeletal muscle isoform OS=Liza ramada PE=1 SV=1 - [MLE1_LIZRA]	96.57	14.52	15	1	2	2	186	20.054	4.64014	0.0107527	0.00293731
	P82160	Myosin light chain 3, skeletal muscle isoform OS=Liza ramada PE=1 SV=1 - [MLE3_LIZRA]	139.63	25.68	15	2	3	5	148	16.358	4.52588	0.0337838	0.0092287
	Q96A32	Myosin regulatory light chain 2, skeletal muscle isoform OS=Homo sapiens GN=MYLPF PE=2 SV=1 - [MLRS_HUMAN]	62.3733	7.69	2	1	1	3	169	19.0024	5.0083	0.0177515	0.00484916
	Q8MJV1	Myosin-2 OS=Equus caballus GN=MYH2 PE=2 SV=1 - [MYH2_HORSE]	400.29	5.16	10	3	10	25	1937	222.61	5.79541	0.0129066	0.00352568
	Q076A5	Myosin-4 OS=Canis familiaris GN=MYH4 PE=3 SV=1 - [MYH4_CANFA]	557.739	5.52	7	1	9	23	1939	222.863	5.75732	0.0118618	0.00324028
	A2AQP0	Myosin-7B OS=Mus musculus GN=Myh7b PE=3 SV=1 - [MYH7B_MOUSE]	273.587	2.73	3	2	5	15	1941	221.36	5.88428	0.00772798	0.00211105
	P86740	Parvalbumin beta 3 (Fragments) OS=Macruronus magellanicus PE=1 SV=1 - [PRVB3_MACMG]	88.73	28.38	4	1	1	1	74	8.02298	4.53857	0.0135135	0.00369148
	P02618	Parvalbumin beta OS=Cyprinus carpio PE=1 SV=1 - [PRVB_CYPCA]	126.197	24.07	2	3	4	10	108	11.4288	4.88135	0.0925926	0.0252935
	P11768	Patatin group M-1 OS=Solanum tuberosum PE=2 SV=1 - [PATM1_SOLTU]	1848.27	28.5	8	2	5	25	386	42.6246	5.35107	0.0647668	0.0176923
	Q2MY44	Patatin-07 OS=Solanum tuberosum PE=2 SV=1 - [PAT07_SOLTU]	1192.25	26.94	5	3	6	20	386	42.6215	5.47803	0.0518135	0.0141539
	Q2MY43	Patatin-08 OS=Solanum tuberosum PE=2 SV=1 - [PAT08_SOLTU]	461.117	7.75	4	1	2	11	387	42.6595	5.2749	0.0284238	0.00776451
	Q8LPW4	Patatin-17 OS=Solanum cardiophyllum PE=1 SV=1 - [PAT17_SOLCD]	68.01	6.74	1	1	2	3	386	42.4594	5.05908	0.00777202	0.00212308
	Q3YJT4	Patatin-1-Kuras 2 OS=Solanum tuberosum GN=pat1-k2 PE=1 SV=1 - [PT1K2_SOLTU]	486.53	18.67	7	4	6	15	375	41.2888	5.57959	0.04	0.0109268
	Q42502	Patatin-2-Kuras 3 OS=Solanum tuberosum GN=pat2-k3 PE=1 SV=1 - [PT2K3_SOLTU]	1958.26	27.72	5	2	5	23	386	42.4385	5.90967	0.0595855	0.0162769
	Q3YJS9	Patatin-3-Kuras 1 OS=Solanum tuberosum GN=pat3-k1 PE=1 SV=1 - [PT3K1_SOLTU]	529.204	21.66	2	3	5	19	374	41.1667	5.04639	0.0508021	0.0138776
	B8E2D3	Phosphoglycerate kinase OS=Dictyoglomus turgidum (strain Z-1310 / DSM 6724) GN=pgk PE=3 SV=1 - [PGK_DICTD]	109.33	4.55	6	1	1	5	396	43.4602	5.92236	0.0126263	0.00344911
	O22507	Probable linoleate 9S-lipoxygenase 7 OS=Solanum tuberosum GN=LOX1.7 PE=2 SV=1 - [LOX17_SOLTU]	662.24	13.82	2	1	8	22	861	97.0046	5.71924	0.0255517	0.00697994
	P04399	Protein synthesis inhibitor II OS=Hordeum vulgare GN=RIP30A PE=1 SV=1 - [RIP2_HORVU]	170.86	5.71	2	1	1	3	280	29.8448	9.56885	0.0107143	0.00292682
	Q00783	Proteinase inhibitor 1 OS=Solanum tuberosum PE=3 SV=1 - [ICI1_SOLTU]	41.78	14.95	1	1	1	1	107	12.0556	7.28369	0.00934579	0.00255299
	P02854	Provicilin (Fragment) OS=Pisum sativum PE=1 SV=1 - [VCLB_PEA]	164.846	10.24	3	2	4	6	410	46.3569	5.49072	0.0146341	0.0039976
	Q10464	Puroindoline-B OS=Triticum aestivum GN=PINB PE=1 SV=1 - [PUIB_WHEAT]	81.2859	6.08	1	1	1	3	148	16.7812	8.73389	0.0202703	0.00553722
	P58515	Serine protease inhibitor 2 OS=Solanum tuberosum PE=1 SV=1 - [SPI2_SOLTU]	488.832	55.38	7	1	6	13	186	20.103	5.2749	0.0698925	0.0190925
	Q41484	Serine protease inhibitor 5 OS=Solanum tuberosum PE=1 SV=1 - [SPI5_SOLTU]	336.853	27.7	2	1	3	9	213	23.1218	7.21045	0.0422535	0.0115424
	Q04672	Sucrose-binding protein OS=Glycine max GN=SBP PE=1 SV=1 - [SBP_SOYBN]	404.079	21.76	1	9	9	14	524	60.4846	6.87354	0.0267176	0.00729842
	P86216	Triosephosphate isomerase (Fragments) OS=Mesocricetus auratus GN=TPI1 PE=1 SV=1 - [TPIS_MESAU]	158.635	7.98	29	1	1	3	188	20.2944	5.64307	0.0159574	0.00435909
	P13104	Tropomyosin alpha-1 chain OS=Danio rerio GN=tpma PE=2 SV=1 - [TPM1_DANRE]	751.084	26.06	19	1	12	28	284	32.7027	4.7417	0.0985915	0.0269322
	P84335	Tropomyosin alpha-1 chain OS=Liza aurata PE=1 SV=1 - [TPM1_LIZAU]	798.606	33.8	19	2	13	28	284	32.7097	4.7417	0.0985915	0.0269322
	P81660	Troponin C, skeletal muscle OS=Anguilla anguilla PE=1 SV=1 - [TNNC2_ANGAN]	82.04	7.5	2	1	1	3	160	18.1204	4.09424	0.01875	0.00512193
	P02587	Troponin C, skeletal muscle OS=Sus scrofa GN=TNNC2 PE=1 SV=2 - [TNNC2_PIG]	140.98	7.55	4	1	1	6	159	18.0133	4.1958	0.0377358	0.0103083
	P01070	Trypsin inhibitor A OS=Glycine max GN=KTI3 PE=1 SV=2 - [ITRA_SOYBN]	345.277	25.93	1	4	4	8	216	23.9901	5.10986	0.037037	0.0101174
	P05118	Wound-induced proteinase inhibitor 1 OS=Solanum lycopersicum GN=PIIF PE=2 SV=1 - [ICI1_SOLLC]	83.28	10.81	1	1	1	6	111	12.5766	4.75439	0.0540541	0.0147659
	P08454	Wound-induced proteinase inhibitor 1 OS=Solanum tuberosum PE=1 SV=2 - [ICID_SOLTU]	74.21	13.08	1	1	1	1	107	12.1375	6.07471	0.00934579	0.00255299
	P04698	Zein-alpha PZ22.3 OS=Zea mays PE=2 SV=1 - [ZEAZ_MAIZE]	78.1433	7.49	1	2	2	6	267	29.0446	9.24658	0.0224719	0.00613864
	P06673	Zein-beta OS=Zea mays PE=2 SV=1 - [ZEB1_MAIZE]	56.55	10.56	1	1	1	1	180	19.5171	7.91357	0.00555556	0.00151761
												3.63811	0.993822

## Sheet: SAF_NSAF_B
Accession	Description	Score	Coverage	# Proteins	# Unique Peptides	# Peptides	# PSMs	# Aas	MW [kDa]	calc. pI	SAF	NSAF
P19594	2S albumin OS=Glycine max PE=1 SV=2 - [2SS_SOYBN]	132.691	22.15	1	3	3	8	158	18.4477	5.33838	0.0506329	0.0148282
Q9SR73	40S ribosomal protein S28-1 OS=Arabidopsis thaliana GN=RPS28A PE=2 SV=1 - [RS281_ARATH]	120.525	18.75	3	1	1	4	64	7.36597	10.8286	0.0625	0.0183035
P53475	Actin, muscle OS=Styela clava GN=TB12 PE=2 SV=1 - [ACTN_STYCL]	99.8523	18.25	22	3	6	13	378	42.0159	5.38916	0.0343915	0.0100718
Q554S6	Actin-17 OS=Dictyostelium discoideum GN=act17 PE=3 SV=1 - [ACT17_DICDI]	86.6123	8.29	30	1	3	4	374	41.5448	5.47803	0.0106952	0.00313215
P30168	Actin-71 OS=Solanum tuberosum GN=AC71 PE=3 SV=2 - [ACT6_SOLTU]	79.5149	10.08	89	1	3	7	377	41.754	5.57959	0.0185676	0.00543765
O46373	ADP/ATP translocase 1 OS=Oryctolagus cuniculus GN=SLC25A4 PE=2 SV=3 - [ADT1_RABIT]	60.08	4.03	38	1	1	1	298	32.8802	9.78857	0.0033557	0.00098274
P62926	Albumin-1 A OS=Pisum sativum PE=2 SV=1 - [ALB1A_PEA]	300.356	18.46	4	2	2	9	130	13.9026	7.04932	0.0692308	0.0202747
P08688	Albumin-2 OS=Pisum sativum PE=2 SV=1 - [ALB2_PEA]	941.626	44.16	2	11	11	30	231	26.2218	5.35107	0.12987	0.0380333
P12886	Alcohol dehydrogenase 1 OS=Pisum sativum PE=1 SV=1 - [ADH1_PEA]	71.67	7.11	2	1	1	1	380	41.1288	6.52197	0.00263158	0.000770675
P35609	Alpha-actinin-2 OS=Homo sapiens GN=ACTN2 PE=1 SV=1 - [ACTN2_HUMAN]	47.4733	1.12	7	1	1	2	894	103.788	5.45264	0.00223714	0.00065516
Q9ZVJ6	Annexin D4 OS=Arabidopsis thaliana GN=ANN4 PE=2 SV=1 - [ANXD4_ARATH]	69.25	3.45	1	1	1	1	319	36.1988	7.37158	0.0031348	0.000918045
P27007	Apolipoprotein A-I OS=Salmo salar GN=apoa1 PE=2 SV=1 - [APOA1_SALSA]	32.75	3.49	2	1	1	1	258	29.4295	8.47021	0.00387597	0.0011351
O15990	Arginine kinase OS=Liolophura japonica PE=2 SV=1 - [KARG_LIOJA]	48.02	3.72	12	1	1	1	349	39.0772	7.53271	0.00286533	0.00083913
Q0QEP2	ATP synthase subunit beta, mitochondrial (Fragment) OS=Mesocricetus auratus GN=ATP5B PE=1 SV=1 - [ATPB_MESAU]	145.347	8.56	16	2	2	4	362	39.3594	5.26221	0.0110497	0.00323598
A1D4V5	ATP-dependent DNA helicase MPH1 OS=Neosartorya fischeri (strain ATCC 1020 / DSM 3700 / FGSC A1164 / NRRL 181) GN=mph1 PE=3 SV=1 - [MPH1_NEOFI]	38.77	0.9	1	1	1	2	1111	124.454	8.45557	0.00180018	0.000527194
P11827	Beta-conglycinin, alpha' chain OS=Glycine max GN=CG-1 PE=2 SV=1 - [GLCAP_SOYBN]	137.63	11.42	1	4	6	8	639	74.28	5.65576	0.0125196	0.00366643
P13916	Beta-conglycinin, alpha chain OS=Glycine max PE=2 SV=2 - [GLCA_SOYBN]	885.16	28.76	1	10	14	31	605	70.2504	5.12256	0.0512397	0.0150059
P25974	Beta-conglycinin, beta chain OS=Glycine max GN=CG-4 PE=1 SV=1 - [GLCB_SOYBN]	717.897	29.38	1	9	11	26	439	50.5211	6.23975	0.0592255	0.0173446
P08120	Collagen alpha-1(IV) chain OS=Drosophila melanogaster GN=Cg25C PE=2 SV=3 - [CO4A1_DROME]	23.46	1.18	1	1	1	1	1779	174.193	8.60205	0.000562114	0.000164619
P02465	Collagen alpha-2(I) chain OS=Bos taurus GN=COL1A2 PE=1 SV=2 - [CO1A2_BOVIN]	50.61	1.03	3	1	1	1	1364	128.985	9.14404	0.000733138	0.000214704
O93484	Collagen alpha-2(I) chain OS=Oncorhynchus mykiss GN=col1a2 PE=2 SV=2 - [CO1A2_ONCMY]	141.946	3.39	1	3	3	3	1356	126.908	9.29053	0.00221239	0.000647912
P13919	Convicilin (Fragment) OS=Pisum sativum GN=CVCB PE=2 SV=2 - [CVCB_PEA]	1818.11	27.2	1	5	10	62	386	46.3684	5.37646	0.160622	0.0470391
P13915	Convicilin OS=Pisum sativum GN=CVCA PE=1 SV=1 - [CVCA_PEA]	1776.32	23.82	1	7	12	66	571	66.9494	6.7124	0.115587	0.0338503
P00563	Creatine kinase M-type OS=Oryctolagus cuniculus GN=CKM PE=1 SV=1 - [KCRM_RABIT]	36.15	3.41	6	1	1	1	381	43.0848	7.12256	0.00262467	0.000768652
P28640	Dehydrin DHN2 OS=Pisum sativum GN=DHN2 PE=2 SV=1 - [DHN2_PEA]	215.59	13.36	1	1	1	3	232	24.4754	6.84424	0.012931	0.00378694
P42896	Enolase OS=Ricinus communis PE=2 SV=1 - [ENO_RICCO]	34.47	4.72	3	1	1	1	445	47.8825	5.78271	0.00224719	0.000658104
P19975	Ferritin-1, chloroplastic OS=Pisum sativum PE=1 SV=2 - [FRI1_PEA]	29.92	5.93	1	1	1	1	253	28.6015	6.59521	0.00395257	0.00115754
P46257	Fructose-bisphosphate aldolase, cytoplasmic isozyme 2 OS=Pisum sativum PE=1 SV=1 - [ALF2_PEA]	40.41	5.85	1	1	1	2	359	38.4671	7.25439	0.00557103	0.00163151
P80873	General stress protein 39 OS=Bacillus subtilis (strain 168) GN=ydaD PE=1 SV=3 - [GS39_BACSU]	33.14	4.55	3	1	1	1	286	31.0626	5.04639	0.0034965	0.00102397
Q5XJ10	Glyceraldehyde-3-phosphate dehydrogenase OS=Danio rerio GN=gapdh PE=2 SV=2 - [G3P_DANRE]	269.276	19.22	39	4	4	7	333	35.7613	8.11865	0.021021	0.00615614
P85954	Glyceraldehyde-3-phosphate dehydrogenase, cytosolic (Fragments) OS=Pseudotsuga menziesii PE=1 SV=1 - [G3PC_PSEMZ]	46.55	40.43	14	1	1	1	47	5.25265	5.0083	0.0212766	0.00623099
P04776	Glycinin G1 OS=Glycine max GN=GY1 PE=1 SV=2 - [GLYG1_SOYBN]	1794.27	39.8	1	9	12	39	495	55.6716	6.22705	0.0787879	0.0230735
P04405	Glycinin G2 OS=Glycine max GN=Gy2 PE=1 SV=2 - [GLYG2_SOYBN]	1830.3	36.29	1	8	11	47	485	54.3569	5.57959	0.0969072	0.0283799
P02858	Glycinin G4 OS=Glycine max GN=GY4 PE=1 SV=1 - [GLYG4_SOYBN]	469.297	15.48	1	3	5	15	562	63.5484	5.43994	0.0266904	0.00781645
P04347	Glycinin OS=Glycine max PE=1 SV=1 - [GLYG5_SOYBN]	543.62	21.71	1	4	6	11	516	57.9205	5.89697	0.0213178	0.00624306
Q43092	Granule-bound starch synthase 1, chloroplastic/amyloplastic OS=Pisum sativum PE=1 SV=1 - [SSG1_PEA]	65.27	3.48	1	1	1	2	603	66.32	7.09326	0.00331675	0.000971331
P86204	Heat shock-related 70 kDa protein 2 (Fragments) OS=Mesocricetus auratus GN=HSPA2 PE=1 SV=1 - [HSP72_MESAU]	60.14	8.85	186	1	1	1	192	21.2709	5.71924	0.00520833	0.00152529
P02017	Hemoglobin subunit alpha OS=Catostomus clarkii GN=hba PE=1 SV=1 - [HBA_CATCL]	53.7	7.75	2	1	1	1	142	15.4211	8.6167	0.00704225	0.00206237
P11251	Hemoglobin subunit alpha OS=Salmo salar GN=hba PE=2 SV=2 - [HBA_SALSA]	32.6767	12.59	1	2	2	3	143	15.209	9.23193	0.020979	0.00614384
P02140	Hemoglobin subunit beta OS=Carassius auratus GN=hbb PE=1 SV=1 - [HBB_CARAU]	133.353	8.84	1	1	1	3	147	16.1992	7.82568	0.0204082	0.00597666
Q91473	Hemoglobin subunit beta OS=Salmo salar GN=hbb PE=2 SV=3 - [HBB_SALSA]	87.7305	20.95	4	2	3	4	148	16.1153	7.10791	0.027027	0.00791504
P02142	Hemoglobin subunit beta-1 OS=Oncorhynchus mykiss GN=hbb1 PE=1 SV=1 - [HBB1_ONCMY]	75.0024	6.85	6	1	1	4	146	15.8713	9.23193	0.0273973	0.00802346
Q9PVM2	Hemoglobin subunit beta-A OS=Seriola quinqueradiata GN=hbb1 PE=2 SV=2 - [HBBA_SERQU]	159.656	19.59	68	2	3	7	148	16.3624	8.01611	0.0472973	0.0138513
P02277	Histone H2A.2.2 OS=Triticum aestivum PE=1 SV=1 - [H2A3_WHEAT]	38.18	15.23	6	1	1	2	151	16.0603	10.7114	0.013245	0.00387889
Q99285	Histone H2B (Fragments) OS=Pisum sativum GN=HIS2B PE=1 SV=2 - [H2B_PEA]	67.58	12.5	16	1	1	1	120	13.4626	10.228	0.00833333	0.00244047
P35059	Histone H4 OS=Acropora formosa PE=3 SV=2 - [H4_ACRFO]	163.453	30.1	25	1	4	11	103	11.3744	11.356	0.106796	0.0312759
P62785	Histone H4 variant TH011 OS=Triticum aestivum PE=3 SV=2 - [H41_WHEAT]	157.682	30.1	15	1	4	11	103	11.4024	11.4731	0.106796	0.0312759
Q29S21	Keratin, type II cytoskeletal 7 OS=Bos taurus GN=KRT7 PE=2 SV=1 - [K2C7_BOVIN]	60.05	2.58	12	1	1	2	466	51.5465	5.97314	0.00429185	0.00125689
Q6NWF6	Keratin, type II cytoskeletal 8 OS=Danio rerio GN=krt8 PE=1 SV=1 - [K2C8_DANRE]	103.117	2.31	1	1	1	3	520	57.7235	5.22412	0.00576923	0.00168956
P25272	Kunitz-type trypsin inhibitor KTI1 OS=Glycine max GN=KTI1 PE=2 SV=1 - [KTI1_SOYBN]	361.591	31.53	3	3	4	13	203	22.5315	5.12256	0.0640394	0.0187544
P05046	Lectin OS=Glycine max GN=LE1 PE=1 SV=1 - [LEC_SOYBN]	430.518	19.3	1	4	4	12	285	30.909	6.04932	0.0421053	0.0123308
P02867	Lectin OS=Pisum sativum GN=LECA PE=1 SV=1 - [LEC_PEA]	461.012	14.55	11	3	3	13	275	30.2511	5.03369	0.0472727	0.0138441
P02857	Legumin A OS=Pisum sativum GN=LEGA PE=1 SV=1 - [LEGA_PEA]	1669.67	34.43	1	2	16	50	517	58.7694	6.56592	0.0967118	0.0283227
P15838	Legumin A2 OS=Pisum sativum GN=LEGA2 PE=3 SV=1 - [LEGA2_PEA]	2123.93	38.27	2	7	21	65	520	59.2336	6.62451	0.125	0.0366071
P14594	Legumin B (Fragment) OS=Pisum sativum GN=LEGB PE=2 SV=1 - [LEGB_PEA]	697.994	28.7	1	6	6	19	338	38.9665	5.36377	0.056213	0.0164623
P05692	Legumin J OS=Pisum sativum GN=LEGJ PE=1 SV=1 - [LEGJ_PEA]	1272.18	30.22	1	6	7	28	503	56.8606	5.99854	0.055666	0.0163021
P05693	Legumin K (Fragment) OS=Pisum sativum GN=LEGK PE=3 SV=1 - [LEGK_PEA]	619.192	10.29	1	1	2	13	350	39.776	5.51611	0.0371429	0.0108775
Q90339	Myosin heavy chain, fast skeletal muscle OS=Cyprinus carpio PE=2 SV=2 - [MYSS_CYPCA]	1752.58	14.21	12	9	21	66	1935	221.462	5.71924	0.0341085	0.0099889
P13538	Myosin heavy chain, skeletal muscle, adult OS=Gallus gallus PE=1 SV=4 - [MYSS_CHICK]	862.512	6.7	10	1	11	36	1939	223.006	5.8208	0.0185663	0.00543725
P82159	Myosin light chain 1, skeletal muscle isoform OS=Liza ramada PE=1 SV=1 - [MLE1_LIZRA]	253.941	10.22	1	1	2	8	186	20.054	4.64014	0.0430108	0.012596
P82160	Myosin light chain 3, skeletal muscle isoform OS=Liza ramada PE=1 SV=1 - [MLE3_LIZRA]	137.941	20.27	1	2	3	7	148	16.358	4.52588	0.0472973	0.0138513
P04466	Myosin regulatory light chain 2, skeletal muscle isoform OS=Rattus norvegicus GN=Mylpf PE=2 SV=2 - [MLRS_RAT]	160.423	18.34	5	2	2	6	169	18.9574	4.91943	0.035503	0.0103973
Q9UKX3	Myosin-13 OS=Homo sapiens GN=MYH13 PE=1 SV=2 - [MYH13_HUMAN]	500.468	2.68	3	1	4	15	1938	223.465	5.68115	0.00773994	0.00226669
P12847	Myosin-3 OS=Rattus norvegicus GN=Myh3 PE=2 SV=1 - [MYH3_RAT]	691.479	4.33	10	1	7	26	1940	223.72	5.8335	0.0134021	0.00392488
Q076A5	Myosin-4 OS=Canis familiaris GN=MYH4 PE=3 SV=1 - [MYH4_CANFA]	836.565	8.15	16	3	11	34	1939	222.863	5.75732	0.0175348	0.00513518
P13540	Myosin-7 OS=Mesocricetus auratus GN=MYH7 PE=2 SV=2 - [MYH7_MESAU]	671.716	5.22	21	1	9	30	1934	222.79	5.73193	0.0155119	0.00454276
P29531	P24 oleosin isoform B OS=Glycine max PE=2 SV=1 - [OLEO2_SOYBN]	52.95	4.48	1	1	1	1	223	23.3785	8.93896	0.0044843	0.00131326
P35491	Parvalbumin (Fragment) OS=Scyliorhinus canicula PE=1 SV=1 - [PRVM_SCYCA]	0	16	1	1	1	1	50	5.55403	9.78857	0.02	0.00585713
P02630	Parvalbumin alpha OS=Raja clavata PE=1 SV=1 - [PRVA_RAJCL]	30.39	11.01	1	1	1	1	109	11.7718	5.08447	0.00917431	0.00268676
P86431	Parvalbumin beta 1 OS=Oncorhynchus mykiss PE=1 SV=1 - [PRVB1_ONCMY]	56.3067	8.33	2	1	1	3	108	11.7824	4.94482	0.0277778	0.0081349
P86432	Parvalbumin beta 2 OS=Oncorhynchus mykiss PE=1 SV=1 - [PRVB2_ONCMY]	118.698	19.63	7	1	2	4	107	11.3208	4.51318	0.0373832	0.0109479
P86758	Parvalbumin beta 3 (Fragments) OS=Merluccius gayi PE=1 SV=1 - [PRVB3_MERGA]	81.6165	28	12	1	2	3	75	8.14119	4.88135	0.04	0.0117143
Q90YK9	Parvalbumin beta OS=Gadus morhua PE=1 SV=3 - [PRVB_GADMO]	303.075	27.52	9	2	2	8	109	11.5438	4.76709	0.0733945	0.021494
P02621	Parvalbumin beta OS=Merlangius merlangus PE=1 SV=2 - [PRVB_MERMR]	42.91	15.74	4	1	2	4	108	11.3157	4.7417	0.037037	0.0108465
P59747	Parvalbumin beta OS=Scomber japonicus PE=1 SV=2 - [PRVB_SCOJP]	80.13	17.43	1	2	2	3	109	11.5378	5.31299	0.0275229	0.00806027
P80026	Parvalbumin, muscle OS=Gallus gallus PE=1 SV=1 - [PRVM_CHICK]	39.34	7.34	1	1	1	1	109	11.9341	5.07178	0.00917431	0.00268676
Q804W2	Parvalbumin-7 OS=Danio rerio GN=pvalb7 PE=2 SV=3 - [PRV7_DANRE]	67.77	11.01	1	1	1	1	109	12.0212	4.90674	0.00917431	0.00268676
P02854	Provicilin (Fragment) OS=Pisum sativum PE=1 SV=1 - [VCLB_PEA]	1891.2	33.9	1	7	14	45	410	46.3569	5.49072	0.109756	0.0321428
P02855	Provicilin (Fragment) OS=Pisum sativum PE=3 SV=1 - [VCLA_PEA]	789.52	28.73	1	4	6	20	275	31.5211	5.75732	0.0727273	0.0212986
Q41060	Seed biotin-containing protein SBP65 OS=Pisum sativum GN=SBP65 PE=1 SV=1 - [SBP65_PEA]	326.82	12.34	1	3	3	4	551	59.5179	6.23975	0.00725953	0.002126
P14856	Seed linoleate 9S-lipoxygenase-2 OS=Pisum sativum GN=LOX1.2 PE=1 SV=1 - [LOX2_PEA]	43.69	1.85	1	1	1	1	864	97.0728	6.53662	0.00115741	0.000338954
P09918	Seed linoleate 9S-lipoxygenase-3 OS=Pisum sativum GN=LOX1.3 PE=1 SV=1 - [LOX3_PEA]	69.9627	2.9	3	2	2	3	861	97.5678	6.50732	0.00348432	0.00102041
Q04672	Sucrose-binding protein OS=Glycine max GN=SBP PE=1 SV=1 - [SBP_SOYBN]	90.08	4.39	1	2	2	3	524	60.4846	6.87354	0.00572519	0.00167666
P86216	Triosephosphate isomerase (Fragments) OS=Mesocricetus auratus GN=TPI1 PE=1 SV=1 - [TPIS_MESAU]	203.018	7.98	29	1	1	5	188	20.2944	5.64307	0.0265957	0.00778873
P09493	Tropomyosin alpha-1 chain OS=Homo sapiens GN=TPM1 PE=1 SV=2 - [TPM1_HUMAN]	265.675	16.2	16	1	5	14	284	32.6887	4.7417	0.0492958	0.0144366
P84335	Tropomyosin alpha-1 chain OS=Liza aurata PE=1 SV=1 - [TPM1_LIZAU]	634.721	24.65	17	5	9	25	284	32.7097	4.7417	0.0880282	0.0257796
P81660	Troponin C, skeletal muscle OS=Anguilla anguilla PE=1 SV=1 - [TNNC2_ANGAN]	115.3	10.63	2	1	1	2	160	18.1204	4.09424	0.0125	0.00366071
P02587	Troponin C, skeletal muscle OS=Sus scrofa GN=TNNC2 PE=1 SV=2 - [TNNC2_PIG]	308.773	7.55	4	1	1	11	159	18.0133	4.1958	0.0691824	0.0202605
P01070	Trypsin inhibitor A OS=Glycine max GN=KTI3 PE=1 SV=2 - [ITRA_SOYBN]	759.705	31.02	3	6	7	20	216	23.9901	5.10986	0.0925926	0.0271163
P13918	Vicilin OS=Pisum sativum PE=2 SV=2 - [VCLC_PEA]	3388.41	55.77	1	16	22	94	459	52.1997	5.52881	0.204793	0.059975
P08438	Vicilin OS=Vicia faba PE=2 SV=1 - [VCL_VICFA]	512.382	12.74	1	1	4	13	463	52.6623	6.06201	0.0280778	0.00822275
P02856	Vicilin, 14 kDa component OS=Pisum sativum PE=1 SV=1 - [VCL1_PEA]	311.812	39.52	1	1	5	10	124	14.0312	5.33838	0.0806452	0.0236175
Q92093	Vitellogenin OS=Oncorhynchus mykiss GN=vtg1 PE=1 SV=1 - [VIT_ONCMY]	43.93	0.78	1	1	1	1	1659	183.012	8.93896	0.000602773	0.000176526
											3.41464	1

## Sheet: SAF_NSAF_C
Accession	Description	Score	Coverage	# Proteins	# Unique Peptides	# Peptides	# PSMs	# AAs	MW [kDa]	calc. pI	SAF	NSAF
P19594	2S albumin OS=Glycine max PE=1 SV=2 - [2SS_SOYBN]	66.88	6.33	1	1	1	2	158	18.4477	5.33838	0.0126582	0.00340441
Q46G97	50S ribosomal protein L23P OS=Methanosarcina barkeri (strain Fusaro / DSM 804) GN=rpl23p PE=3 SV=1 - [RL23_METBF]	38.26	10.98	3	1	1	3	82	9.4109	8.99756	0.0365854	0.00983956
Q5E9B5	Actin, gamma-enteric smooth muscle OS=Bos taurus GN=ACTG2 PE=2 SV=1 - [ACTH_BOVIN]	39.66	6.91	21	2	2	6	376	41.8498	5.47803	0.0159574	0.00429172
P30168	Actin-71 OS=Solanum tuberosum GN=AC71 PE=3 SV=2 - [ACT6_SOLTU]	26.32	4.24	1	1	1	10	377	41.754	5.57959	0.0265252	0.0071339
P01084	Alpha-amylase inhibitor 0.53 OS=Triticum aestivum PE=1 SV=1 - [IAA5_WHEAT]	125.85	10.48	2	1	1	3	124	13.1763	5.41455	0.0241935	0.00650681
P17314	Alpha-amylase/trypsin inhibitor CM3 OS=Triticum aestivum PE=1 SV=1 - [IAAC3_WHEAT]	93.5052	19.05	2	2	2	2	168	18.2091	7.44482	0.0119048	0.00320176
Q5ZLC5	ATP synthase subunit beta, mitochondrial OS=Gallus gallus GN=ATP5B PE=1 SV=1 - [ATPB_CHICK]	310.029	17.45	254	6	6	8	533	56.5927	5.87158	0.0150094	0.00403674
P11827	Beta-conglycinin, alpha' chain OS=Glycine max GN=CG-1 PE=2 SV=1 - [GLCAP_SOYBN]	458.508	13.3	1	4	6	15	639	74.28	5.65576	0.0234742	0.00631333
P13916	Beta-conglycinin, alpha chain OS=Glycine max PE=2 SV=2 - [GLCA_SOYBN]	776.825	19.67	1	8	11	30	605	70.2504	5.12256	0.0495868	0.0133363
P25974	Beta-conglycinin, beta chain OS=Glycine max GN=CG-4 PE=1 SV=1 - [GLCB_SOYBN]	727.508	32.8	1	9	9	25	439	50.5211	6.23975	0.0569476	0.0153159
P30043	Flavin reductase (NADPH) OS=Homo sapiens GN=BLVRB PE=1 SV=3 - [BLVRB_HUMAN]	110.78	6.8	1	1	1	2	206	22.1054	7.6499	0.00970874	0.00261115
P08453	Gamma-gliadin OS=Triticum aestivum PE=3 SV=1 - [GDB2_WHEAT]	55.82	11.01	1	2	2	8	327	37.0988	7.6792	0.0244648	0.00657977
P0C8Z1	Glyceraldehyde-3-phosphate dehydrogenase A (Fragment) OS=Escherichia fergusonii GN=gapA PE=3 SV=1 - [G3P1_ESCFE]	153.95	4.76	23	1	1	2	294	31.3842	6.43018	0.00680272	0.00182958
P85954	Glyceraldehyde-3-phosphate dehydrogenase, cytosolic (Fragments) OS=Pseudotsuga menziesii PE=1 SV=1 - [G3PC_PSEMZ]	44.44	40.43	14	1	1	1	47	5.25265	5.0083	0.0212766	0.0057223
A6U8Q3	Glycine dehydrogenase [decarboxylating] OS=Sinorhizobium medicae (strain WSM419) GN=gcvP PE=3 SV=1 - [GCSP_SINMW]	0	1.57	3	1	1	6	954	103.994	6.16357	0.00628931	0.0016915
P04776	Glycinin G1 OS=Glycine max GN=GY1 PE=1 SV=2 - [GLYG1_SOYBN]	2675.27	39.19	1	8	12	54	495	55.6716	6.22705	0.109091	0.0293398
P04405	Glycinin G2 OS=Glycine max GN=Gy2 PE=1 SV=2 - [GLYG2_SOYBN]	2424.29	37.11	1	8	11	48	485	54.3569	5.57959	0.0989691	0.0266175
P02858	Glycinin G4 OS=Glycine max GN=GY4 PE=1 SV=1 - [GLYG4_SOYBN]	1539.45	30.96	1	8	13	44	562	63.5484	5.43994	0.0782918	0.0210564
P04347	Glycinin OS=Glycine max PE=1 SV=1 - [GLYG5_SOYBN]	1375.55	21.71	1	4	8	27	516	57.9205	5.89697	0.0523256	0.0140729
P80727	Hemoglobin cathodic subunit beta OS=Anguilla anguilla GN=hbb2 PE=1 SV=1 - [HBBC_ANGAN]	60.2043	13.01	6	1	2	24	146	15.8825	9.20264	0.164384	0.0442106
P01965	Hemoglobin subunit alpha OS=Sus scrofa GN=HBA PE=1 SV=1 - [HBA_PIG]	2226.09	72.34	28	5	6	82	141	15.0298	8.70459	0.58156	0.15641
P01932	Hemoglobin subunit alpha OS=Theropithecus gelada GN=HBA PE=1 SV=1 - [HBA_THEGE]	32.14	11.35	1	1	1	2	141	15.4831	8.63135	0.0141844	0.00381487
P01972	Hemoglobin subunit alpha-1/2 OS=Odocoileus virginianus virginianus PE=1 SV=1 - [HBA_ODOVI]	641.299	8.51	13	1	2	21	141	15.116	11.0044	0.148936	0.0400561
O13164	Hemoglobin subunit beta OS=Decapterus maruadsi GN=hbb PE=2 SV=2 - [HBB_DECMA]	60.2874	14.19	60	1	2	2	148	16.3073	8.17725	0.0135135	0.00363443
P02048	Hemoglobin subunit beta OS=Loris tardigradus GN=HBB PE=1 SV=1 - [HBB_LORTA]	527.807	44.52	125	1	5	44	146	15.8903	8.19189	0.30137	0.0810528
P02123	Hemoglobin subunit beta OS=Struthio camelus GN=HBB PE=1 SV=1 - [HBB_STRCA]	63.7	13.01	60	1	2	2	146	16.2856	8.63135	0.0136986	0.00368422
P02067	Hemoglobin subunit beta OS=Sus scrofa GN=HBB PE=1 SV=3 - [HBB_PIG]	4237.3	80.95	147	8	12	145	147	16.1555	7.6792	0.986395	0.265289
P11756	Hemoglobin subunit beta OS=Tadarida brasiliensis GN=HBB PE=1 SV=1 - [HBB_TADBR]	412.173	23.97	102	1	3	24	146	15.7223	8.96826	0.164384	0.0442106
P02080	Hemoglobin subunit beta-C(NA) OS=Ammotragus lervia PE=1 SV=1 - [HBBN_AMMLE]	413.741	15.6	103	1	3	24	141	15.6233	11.5757	0.170213	0.0457784
P69069	Histone H2B OS=Oncorhynchus mykiss PE=1 SV=2 - [H2B_ONCMY]	90.07	19.35	34	1	2	3	124	13.5874	10.3745	0.0241935	0.00650681
P02310	Histone H4, major OS=Tetrahymena pyriformis PE=1 SV=2 - [H41_TETPY]	130.64	12.62	25	2	2	4	103	11.3212	11.2241	0.038835	0.0104446
P25272	Kunitz-type trypsin inhibitor KTI1 OS=Glycine max GN=KTI1 PE=2 SV=1 - [KTI1_SOYBN]	338.046	26.6	2	3	3	7	203	22.5315	5.12256	0.0344828	0.00927407
P05046	Lectin OS=Glycine max GN=LE1 PE=1 SV=1 - [LEC_SOYBN]	590.285	23.51	2	5	5	16	285	30.909	6.04932	0.0561404	0.0150988
Q90339	Myosin heavy chain, fast skeletal muscle OS=Cyprinus carpio PE=2 SV=2 - [MYSS_CYPCA]	549.561	4.65	33	1	7	16	1935	221.462	5.71924	0.00826873	0.00222386
P82159	Myosin light chain 1, skeletal muscle isoform OS=Liza ramada PE=1 SV=1 - [MLE1_LIZRA]	125.277	10.75	1	1	2	4	186	20.054	4.64014	0.0215054	0.00578383
P82160	Myosin light chain 3, skeletal muscle isoform OS=Liza ramada PE=1 SV=1 - [MLE3_LIZRA]	62.96	13.51	1	1	2	2	148	16.358	4.52588	0.0135135	0.00363443
Q9UKX3	Myosin-13 OS=Homo sapiens GN=MYH13 PE=1 SV=2 - [MYH13_HUMAN]	502.123	2.68	4	1	4	12	1938	223.465	5.68115	0.00619195	0.00166531
Q8MJV1	Myosin-2 OS=Equus caballus GN=MYH2 PE=2 SV=1 - [MYH2_HORSE]	435.416	4.39	16	2	7	14	1937	222.61	5.79541	0.00722767	0.00194387
A2AQP0	Myosin-7B OS=Mus musculus GN=Myh7b PE=3 SV=1 - [MYH7B_MOUSE]	111.18	2.06	4	1	3	4	1941	221.36	5.88428	0.00206079	0.000554246
P86740	Parvalbumin beta 3 (Fragments) OS=Macruronus magellanicus PE=1 SV=1 - [PRVB3_MACMG]	157.422	28.38	28	2	2	5	74	8.02298	4.53857	0.0675676	0.0181722
Q3YJS9	Patatin-3-Kuras 1 OS=Solanum tuberosum GN=pat3-k1 PE=1 SV=1 - [PT3K1_SOLTU]	59.17	4.28	32	1	1	1	374	41.1667	5.04639	0.0026738	0.000719112
P52552	Peroxiredoxin-2 (Fragment) OS=Sus scrofa GN=PRDX2 PE=2 SV=1 - [PRDX2_PIG]	306.094	21.26	1	2	2	6	127	14.1542	4.81787	0.0472441	0.0127062
Q8MNV0	Probable spastin homolog spas-1 OS=Caenorhabditis elegans GN=spas-1 PE=1 SV=2 - [SPAST_CAEEL]	23.86	1.95	1	1	1	1	512	56.8654	9.36377	0.00195312	0.000525289
P08835	Serum albumin OS=Sus scrofa GN=ALB PE=1 SV=2 - [ALBU_PIG]	769.468	15.16	7	7	7	17	607	69.6471	6.49365	0.0280066	0.00753232
Q04672	Sucrose-binding protein OS=Glycine max GN=SBP PE=1 SV=1 - [SBP_SOYBN]	319.229	15.27	1	5	5	10	524	60.4846	6.87354	0.019084	0.0051326
P13104	Tropomyosin alpha-1 chain OS=Danio rerio GN=tpma PE=2 SV=1 - [TPM1_DANRE]	308.345	24.65	20	5	6	11	284	32.7027	4.7417	0.0387324	0.010417
P81660	Troponin C, skeletal muscle OS=Anguilla anguilla PE=1 SV=1 - [TNNC2_ANGAN]	53	7.5	2	1	1	1	160	18.1204	4.09424	0.00625	0.00168093
P01070	Trypsin inhibitor A OS=Glycine max GN=KTI3 PE=1 SV=2 - [ITRA_SOYBN]	471.523	26.39	1	5	5	12	216	23.9901	5.10986	0.0555556	0.0149416
											3.71819	0.999999

## Sheet: fish proteins_A
Accession	Description	Score	Coverage	# Proteins	# Unique Peptides	# Peptides	# PSMs	# AAs	MW [kDa]	calc. pI	SAF	NSAF
P53475	Actin, muscle OS=Styela clava GN=TB12 PE=2 SV=1 - [ACTN_STYCL]	51.58	10.58	209	2	3	5	378	42.0159	5.38916	0.0132275	0.00361335
O15990	Arginine kinase OS=Liolophura japonica PE=2 SV=1 - [KARG_LIOJA]	45.03	3.72	12	1	1	1	349	39.0772	7.53271	0.00286533	0.000782721
Q9PTY0	ATP synthase subunit beta, mitochondrial OS=Cyprinus carpio GN=atp5b PE=2 SV=1 - [ATPB_CYPCA]	295.027	24.52	547	1	9	12	518	55.2129	5.17334	0.023166	0.00632825
P81459	Cytochrome c OS=Thunnus alalunga GN=cyc PE=1 SV=1 - [CYC_THUAA]	119.797	10.68	5	1	1	3	103	11.3629	9.61279	0.0291262	0.00795639
P80727	Hemoglobin cathodic subunit beta OS=Anguilla anguilla GN=hbb2 PE=1 SV=1 - [HBBC_ANGAN]	101.144	13.01	6	1	2	7	146	15.8825	9.20264	0.0479452	0.0130972
P62363	Hemoglobin subunit alpha-2 OS=Notothenia angustata GN=hba2 PE=1 SV=1 - [HBA2_NOTAN]	27.11	6.38	22	1	1	3	141	15.7102	9.14404	0.0212766	0.00581212
Q9PVM4	Hemoglobin subunit alpha-A OS=Seriola quinqueradiata GN=hbaa PE=2 SV=3 - [HBAA_SERQU]	201.984	8.39	1	1	1	5	143	15.6392	8.38232	0.034965	0.00955138
P02140	Hemoglobin subunit beta OS=Carassius auratus GN=hbb PE=1 SV=1 - [HBB_CARAU]	367.43	8.84	1	1	1	10	147	16.1992	7.82568	0.0680272	0.018583
O13164	Hemoglobin subunit beta OS=Decapterus maruadsi GN=hbb PE=2 SV=2 - [HBB_DECMA]	940.193	46.62	64	4	5	31	148	16.3073	8.17725	0.209459	0.0572179
Q9PVM2	Hemoglobin subunit beta-A OS=Seriola quinqueradiata GN=hbb1 PE=2 SV=2 - [HBBA_SERQU]	110.216	32.43	67	1	4	9	148	16.3624	8.01611	0.0608108	0.0166117
Q9DGI9	Myoglobin OS=Scomber japonicus GN=mb PE=2 SV=3 - [MYG_SCOJP]	99.6	12.93	1	1	1	1	147	15.7563	8.85107	0.00680272	0.0018583
Q90339	Myosin heavy chain, fast skeletal muscle OS=Cyprinus carpio PE=2 SV=2 - [MYSS_CYPCA]	2130.11	14.68	31	16	24	83	1935	221.462	5.71924	0.0428941	0.0117174
P82159	Myosin light chain 1, skeletal muscle isoform OS=Liza ramada PE=1 SV=1 - [MLE1_LIZRA]	96.57	14.52	15	1	2	2	186	20.054	4.64014	0.0107527	0.00293731
P82160	Myosin light chain 3, skeletal muscle isoform OS=Liza ramada PE=1 SV=1 - [MLE3_LIZRA]	139.63	25.68	15	2	3	5	148	16.358	4.52588	0.0337838	0.0092287
P02606	Myosin light chain 1, cardiac muscle OS=Gallus gallus PE=1 SV=3 - [MLEC_CHICK]	99.1381	12.37	21	1	2	2	194	21.982	5.2876	0.0103093	0.00281618
Q96A32	Myosin regulatory light chain 2, skeletal muscle isoform OS=Homo sapiens GN=MYLPF PE=2 SV=1 - [MLRS_HUMAN]	62.3733	7.69	2	1	1	3	169	19.0024	5.0083	0.0177515	0.00484916
Q8MJV1	Myosin-2 OS=Equus caballus GN=MYH2 PE=2 SV=1 - [MYH2_HORSE]	400.29	5.16	10	3	10	25	1937	222.61	5.79541	0.0129066	0.00352568
Q076A5	Myosin-4 OS=Canis familiaris GN=MYH4 PE=3 SV=1 - [MYH4_CANFA]	557.739	5.52	7	1	9	23	1939	222.863	5.75732	0.0118618	0.00324028
A2AQP0	Myosin-7B OS=Mus musculus GN=Myh7b PE=3 SV=1 - [MYH7B_MOUSE]	273.587	2.73	3	2	5	15	1941	221.36	5.88428	0.00772798	0.00211105
P86740	Parvalbumin beta 3 (Fragments) OS=Macruronus magellanicus PE=1 SV=1 - [PRVB3_MACMG]	88.73	28.38	4	1	1	1	74	8.02298	4.53857	0.0135135	0.00369148
P02618	Parvalbumin beta OS=Cyprinus carpio PE=1 SV=1 - [PRVB_CYPCA]	126.197	24.07	2	3	4	10	108	11.4288	4.88135	0.0925926	0.0252935
P13104	Tropomyosin alpha-1 chain OS=Danio rerio GN=tpma PE=2 SV=1 - [TPM1_DANRE]	751.084	26.06	19	1	12	28	284	32.7027	4.7417	0.0985915	0.0269322
P84335	Tropomyosin alpha-1 chain OS=Liza aurata PE=1 SV=1 - [TPM1_LIZAU]	798.606	33.8	19	2	13	28	284	32.7097	4.7417	0.0985915	0.0269322
P81660	Troponin C, skeletal muscle OS=Anguilla anguilla PE=1 SV=1 - [TNNC2_ANGAN]	82.04	7.5	2	1	1	3	160	18.1204	4.09424	0.01875	0.00512193
P02587	Troponin C, skeletal muscle OS=Sus scrofa GN=TNNC2 PE=1 SV=2 - [TNNC2_PIG]	140.98	7.55	4	1	1	6	159	18.0133	4.1958	0.0377358	0.0103083
											0.649567	0.280118

## Sheet: fish proteins_B
Description	Score	Coverage	# Proteins	# Unique Peptides	# Peptides	# PSMs	# Aas	MW [kDa]	calc. pI	SAF	NSAF
Actin, muscle OS=Styela clava GN=TB12 PE=2 SV=1 - [ACTN_STYCL]	99.8523	18.25	22	3	6	13	378	42.0159	5.38916	0.0343915	0.0100718
Actin-17 OS=Dictyostelium discoideum GN=act17 PE=3 SV=1 - [ACT17_DICDI]	86.6123	8.29	30	1	3	4	374	41.5448	5.47803	0.0106952	0.00313216
Alpha-actinin-2 OS=Homo sapiens GN=ACTN2 PE=1 SV=1 - [ACTN2_HUMAN]	47.4733	1.12	7	1	1	2	894	103.788	5.45264	0.00223714	0.00065516
Actin, muscle OS=Styela clava GN=TB12 PE=2 SV=1 - [ACTN_STYCL]	99.8523	18.25	22	3	6	13	378	42.0159	5.38916	0.0343915	0.0100718
ADP/ATP translocase 1 OS=Oryctolagus cuniculus GN=SLC25A4 PE=2 SV=3 - [ADT1_RABIT]	60.08	4.03	38	1	1	1	298	32.8802	9.78857	0.0033557	0.00098274
Apolipoprotein A-I OS=Salmo salar GN=apoa1 PE=2 SV=1 - [APOA1_SALSA]	32.75	3.49	2	1	1	1	258	29.4295	8.47021	0.00387597	0.0011351
Arginine kinase OS=Liolophura japonica PE=2 SV=1 - [KARG_LIOJA]	48.02	3.72	12	1	1	1	349	39.0772	7.53271	0.00286533	0.000839131
Collagen alpha-2(I) chain OS=Oncorhynchus mykiss GN=col1a2 PE=2 SV=2 - [CO1A2_ONCMY]	141.946	3.39	1	3	3	3	1356	126.908	9.29053	0.00221239	0.000647913
Creatine kinase M-type OS=Oryctolagus cuniculus GN=CKM PE=1 SV=1 - [KCRM_RABIT]	36.15	3.41	6	1	1	1	381	43.0848	7.12256	0.00262467	0.000768653
Glyceraldehyde-3-phosphate dehydrogenase OS=Danio rerio GN=gapdh PE=2 SV=2 - [G3P_DANRE]	269.276	19.22	39	4	4	7	333	35.7613	8.11865	0.021021	0.00615615
Hemoglobin subunit alpha OS=Catostomus clarkii GN=hba PE=1 SV=1 - [HBA_CATCL]	53.7	7.75	2	1	1	1	142	15.4211	8.6167	0.00704225	0.00206237
Hemoglobin subunit alpha OS=Salmo salar GN=hba PE=2 SV=2 - [HBA_SALSA]	32.6767	12.59	1	2	2	3	143	15.209	9.23193	0.020979	0.00614385
Hemoglobin subunit beta OS=Carassius auratus GN=hbb PE=1 SV=1 - [HBB_CARAU]	133.353	8.84	1	1	1	3	147	16.1992	7.82568	0.0204082	0.00597667
Hemoglobin subunit beta OS=Salmo salar GN=hbb PE=2 SV=3 - [HBB_SALSA]	87.7305	20.95	4	2	3	4	148	16.1153	7.10791	0.027027	0.00791504
Hemoglobin subunit beta-1 OS=Oncorhynchus mykiss GN=hbb1 PE=1 SV=1 - [HBB1_ONCMY]	75.0024	6.85	6	1	1	4	146	15.8713	9.23193	0.0273973	0.00802347
Hemoglobin subunit beta-A OS=Seriola quinqueradiata GN=hbb1 PE=2 SV=2 - [HBBA_SERQU]	159.656	19.59	68	2	3	7	148	16.3624	8.01611	0.0472973	0.0138513
Keratin, type II cytoskeletal 8 OS=Danio rerio GN=krt8 PE=1 SV=1 - [K2C8_DANRE]	103.117	2.31	1	1	1	3	520	57.7235	5.22412	0.00576923	0.00168956
Myosin heavy chain, fast skeletal muscle OS=Cyprinus carpio PE=2 SV=2 - [MYSS_CYPCA]	1752.58	14.21	12	9	21	66	1935	221.462	5.71924	0.0341085	0.00998891
Myosin light chain 1, skeletal muscle isoform OS=Liza ramada PE=1 SV=1 - [MLE1_LIZRA]	253.941	10.22	1	1	2	8	186	20.054	4.64014	0.0430108	0.012596
Myosin light chain 3, skeletal muscle isoform OS=Liza ramada PE=1 SV=1 - [MLE3_LIZRA]	137.941	20.27	1	2	3	7	148	16.358	4.52588	0.0472973	0.0138513
Myosin heavy chain, skeletal muscle, adult OS=Gallus gallus PE=1 SV=4 - [MYSS_CHICK]	862.512	6.7	10	1	11	36	1939	223.006	5.8208	0.0185663	0.00543726
Myosin regulatory light chain 2, skeletal muscle isoform OS=Rattus norvegicus GN=Mylpf PE=2 SV=2 - [MLRS_RAT]	160.423	18.34	5	2	2	6	169	18.9574	4.91943	0.035503	0.0103973
Myosin-13 OS=Homo sapiens GN=MYH13 PE=1 SV=2 - [MYH13_HUMAN]	500.468	2.68	3	1	4	15	1938	223.465	5.68115	0.00773994	0.00226669
Myosin-3 OS=Rattus norvegicus GN=Myh3 PE=2 SV=1 - [MYH3_RAT]	691.479	4.33	10	1	7	26	1940	223.72	5.8335	0.0134021	0.00392488
Myosin-4 OS=Canis familiaris GN=MYH4 PE=3 SV=1 - [MYH4_CANFA]	836.565	8.15	16	3	11	34	1939	222.863	5.75732	0.0175348	0.00513519
Myosin-7 OS=Mesocricetus auratus GN=MYH7 PE=2 SV=2 - [MYH7_MESAU]	671.716	5.22	21	1	9	30	1934	222.79	5.73193	0.0155119	0.00454276
Parvalbumin (Fragment) OS=Scyliorhinus canicula PE=1 SV=1 - [PRVM_SCYCA]	0	16	1	1	1	1	50	5.55403	9.78857	0.02	0.00585713
Parvalbumin alpha OS=Raja clavata PE=1 SV=1 - [PRVA_RAJCL]	30.39	11.01	1	1	1	1	109	11.7718	5.08447	0.00917431	0.00268676
Parvalbumin beta 1 OS=Oncorhynchus mykiss PE=1 SV=1 - [PRVB1_ONCMY]	56.3067	8.33	2	1	1	3	108	11.7824	4.94482	0.0277778	0.00813491
Parvalbumin beta 2 OS=Oncorhynchus mykiss PE=1 SV=1 - [PRVB2_ONCMY]	118.698	19.63	7	1	2	4	107	11.3208	4.51318	0.0373832	0.0109479
Parvalbumin beta 3 (Fragments) OS=Merluccius gayi PE=1 SV=1 - [PRVB3_MERGA]	81.6165	28	12	1	2	3	75	8.14119	4.88135	0.04	0.0117143
Parvalbumin beta OS=Gadus morhua PE=1 SV=3 - [PRVB_GADMO]	303.075	27.52	9	2	2	8	109	11.5438	4.76709	0.0733945	0.0214941
Parvalbumin beta OS=Merlangius merlangus PE=1 SV=2 - [PRVB_MERMR]	42.91	15.74	4	1	2	4	108	11.3157	4.7417	0.037037	0.0108465
Parvalbumin beta OS=Scomber japonicus PE=1 SV=2 - [PRVB_SCOJP]	80.13	17.43	1	2	2	3	109	11.5378	5.31299	0.0275229	0.00806027
Parvalbumin-7 OS=Danio rerio GN=pvalb7 PE=2 SV=3 - [PRV7_DANRE]	67.77	11.01	1	1	1	1	109	12.0212	4.90674	0.00917431	0.00268676
Parvalbumin, muscle OS=Gallus gallus PE=1 SV=1 - [PRVM_CHICK]	39.34	7.34	1	1	1	1	109	11.9341	5.07178	0.00917431	0.00268676
Tropomyosin alpha-1 chain OS=Liza aurata PE=1 SV=1 - [TPM1_LIZAU]	634.721	24.65	17	5	9	25	284	32.7097	4.7417	0.0880282	0.0257796
Tropomyosin alpha-1 chain OS=Homo sapiens GN=TPM1 PE=1 SV=2 - [TPM1_HUMAN]	265.675	16.2	16	1	5	14	284	32.6887	4.7417	0.0492958	0.0144366
Troponin C, skeletal muscle OS=Anguilla anguilla PE=1 SV=1 - [TNNC2_ANGAN]	115.3	10.63	2	1	1	2	160	18.1204	4.09424	0.0125	0.00366071
Troponin C, skeletal muscle OS=Sus scrofa GN=TNNC2 PE=1 SV=2 - [TNNC2_PIG]	308.773	7.55	4	1	1	11	159	18.0133	4.1958	0.0691824	0.0202605
Vitellogenin OS=Oncorhynchus mykiss GN=vtg1 PE=1 SV=1 - [VIT_ONCMY]	43.93	0.78	1	1	1	1	1659	183.012	8.93896	0.000602773	0.000176526
										0.969189	0.297692

## Sheet: fish proteins_C
Accession	Description	Score	Coverage	# Proteins	# Unique Peptides	# Peptides	# PSMs	# AAs	MW [kDa]	calc. pI	SAF	NSAF
Q5E9B5	Actin, gamma-enteric smooth muscle OS=Bos taurus GN=ACTG2 PE=2 SV=1 - [ACTH_BOVIN]	39.66	6.91	21	2	2	6	376	41.8498	5.47803	0.0159574	0.00429172
P80727	Hemoglobin cathodic subunit beta OS=Anguilla anguilla GN=hbb2 PE=1 SV=1 - [HBBC_ANGAN]	60.2043	13.01	6	1	2	24	146	15.8825	9.20264	0.164384	0.0442106
O13164	Hemoglobin subunit beta OS=Decapterus maruadsi GN=hbb PE=2 SV=2 - [HBB_DECMA]	60.2874	14.19	60	1	2	2	148	16.3073	8.17725	0.0135135	0.00363443
P69069	Histone H2B OS=Oncorhynchus mykiss PE=1 SV=2 - [H2B_ONCMY]	90.07	19.35	34	1	2	3	124	13.5874	10.3745	0.0241935	0.00650681
Q90339	Myosin heavy chain, fast skeletal muscle OS=Cyprinus carpio PE=2 SV=2 - [MYSS_CYPCA]	549.561	4.65	33	1	7	16	1935	221.462	5.71924	0.00826873	0.00222386
P82159	Myosin light chain 1, skeletal muscle isoform OS=Liza ramada PE=1 SV=1 - [MLE1_LIZRA]	125.277	10.75	1	1	2	4	186	20.054	4.64014	0.0215054	0.00578383
P82160	Myosin light chain 3, skeletal muscle isoform OS=Liza ramada PE=1 SV=1 - [MLE3_LIZRA]	62.96	13.51	1	1	2	2	148	16.358	4.52588	0.0135135	0.00363443
Q9UKX3	Myosin-13 OS=Homo sapiens GN=MYH13 PE=1 SV=2 - [MYH13_HUMAN]	502.123	2.68	4	1	4	12	1938	223.465	5.68115	0.00619195	0.00166531
Q8MJV1	Myosin-2 OS=Equus caballus GN=MYH2 PE=2 SV=1 - [MYH2_HORSE]	435.416	4.39	16	2	7	14	1937	222.61	5.79541	0.00722767	0.00194387
A2AQP0	Myosin-7B OS=Mus musculus GN=Myh7b PE=3 SV=1 - [MYH7B_MOUSE]	111.18	2.06	4	1	3	4	1941	221.36	5.88428	0.00206079	0.000554246
P86740	Parvalbumin beta 3 (Fragments) OS=Macruronus magellanicus PE=1 SV=1 - [PRVB3_MACMG]	157.422	28.38	28	2	2	5	74	8.02298	4.53857	0.0675676	0.0181722
P13104	Tropomyosin alpha-1 chain OS=Danio rerio GN=tpma PE=2 SV=1 - [TPM1_DANRE]	308.345	24.65	20	5	6	11	284	32.7027	4.7417	0.0387324	0.010417
P81660	Troponin C, skeletal muscle OS=Anguilla anguilla PE=1 SV=1 - [TNNC2_ANGAN]	53	7.5	2	1	1	1	160	18.1204	4.09424	0.00625	0.00168093
											0.373409	0.100428

## Sheet: vegetable proteins_A
Accession	Description	Score	Coverage	# Proteins	# Unique Peptides	# Peptides	# PSMs	# AAs	MW [kDa]	calc. pI	SAF	NSAF
P14928	ABA-inducible protein PHV A1 OS=Hordeum vulgare GN=HVA1 PE=2 SV=1 - [LEA1_HORVU]	66.19	10.33	2	1	1	2	213	21.8068	9.02686	0.00938967	0.00256497
P04724	Alpha/beta-gliadin A-IV OS=Triticum aestivum PE=2 SV=1 - [GDA4_WHEAT]	46.21	10.1	2	1	1	2	297	34.2171	8.19189	0.00673401	0.00183953
P04728	Alpha/beta-gliadin clone PTO-A10 (Fragment) OS=Triticum aestivum PE=2 SV=1 - [GDA8_WHEAT]	23.72	16.13	3	1	1	3	186	21.5046	7.04932	0.016129	0.00440596
P01085	Alpha-amylase inhibitor 0.19 OS=Triticum aestivum PE=1 SV=1 - [IAA1_WHEAT]	760.544	66.13	1	3	5	11	124	13.3284	7.04932	0.0887097	0.0242328
P01083	Alpha-amylase inhibitor 0.28 OS=Triticum aestivum GN=IMA1 PE=1 SV=3 - [IAA2_WHEAT]	162.271	32.68	1	3	3	3	153	16.7881	7.45947	0.0196078	0.00535627
P01084	Alpha-amylase inhibitor 0.53 OS=Triticum aestivum PE=1 SV=1 - [IAA5_WHEAT]	351.21	41.94	1	1	3	7	124	13.1763	5.41455	0.0564516	0.0154209
P10846	Alpha-amylase inhibitor WDAI-3 (Fragment) OS=Triticum aestivum GN=IHA-B1-2 PE=1 SV=1 - [IAA3_WHEAT]	53	29.55	1	1	1	1	44	4.79329	7.6792	0.0227273	0.0062084
P16159	Alpha-amylase/trypsin inhibitor CM16 OS=Triticum aestivum PE=1 SV=1 - [IAC16_WHEAT]	119.51	16.78	2	1	2	4	143	15.7716	5.41455	0.027972	0.00764111
P16851	Alpha-amylase/trypsin inhibitor CM2 OS=Triticum aestivum PE=1 SV=2 - [IAAC2_WHEAT]	85.75	16.55	1	1	1	4	145	15.4495	7.2251	0.0275862	0.00753571
P17314	Alpha-amylase/trypsin inhibitor CM3 OS=Triticum aestivum PE=1 SV=1 - [IAAC3_WHEAT]	285.623	42.26	2	5	5	10	168	18.2091	7.44482	0.0595238	0.0162601
P16348	Aspartic protease inhibitor 11 OS=Solanum tuberosum PE=1 SV=1 - [API11_SOLTU]	422.203	56.38	7	2	6	11	188	20.5765	7.59131	0.0585106	0.0159833
Q41448	Aspartic protease inhibitor 7 OS=Solanum tuberosum PE=2 SV=1 - [API7_SOLTU]	467.43	36.65	1	2	6	14	221	24.4695	8.52881	0.0633484	0.0173049
Q2A784	Avenin-like a1 OS=Triticum aestivum GN=AVNLA PE=2 SV=1 - [AVLA1_WHEAT]	225.36	23.21	7	3	3	5	168	18.4147	8.01611	0.0297619	0.00813005
A5A4L4	Avenin-like b6 OS=Triticum aestivum PE=3 SV=1 - [AVLB6_WHEAT]	54.6	3.52	10	1	1	1	284	32.3589	7.60596	0.00352113	0.000961865
P11827	Beta-conglycinin, alpha' chain OS=Glycine max GN=CG-1 PE=2 SV=1 - [GLCAP_SOYBN]	394.158	9.7	1	4	6	15	639	74.28	5.65576	0.0234742	0.00641243
P13916	Beta-conglycinin, alpha chain OS=Glycine max PE=2 SV=2 - [GLCA_SOYBN]	1230.22	24.13	2	8	12	42	605	70.2504	5.12256	0.0694215	0.0189638
P25974	Beta-conglycinin, beta chain OS=Glycine max GN=CG-4 PE=1 SV=1 - [GLCB_SOYBN]	1125	23.69	2	5	7	31	439	50.5211	6.23975	0.070615	0.0192899
O24383	Cysteine protease inhibitor 10 (Fragment) OS=Solanum tuberosum PE=1 SV=1 - [CPI10_SOLTU]	239.06	37.1	2	3	4	6	186	20.9489	7.73779	0.0322581	0.00881192
P24744	Cysteine protease inhibitor 2 (Fragment) OS=Solanum tuberosum PE=1 SV=1 - [CPI2_SOLTU]	272.98	60	1	1	1	4	25	2.91854	5.71924	0.16	0.0437071
O24386	Cysteine protease inhibitor 6 (Fragment) OS=Solanum tuberosum PE=2 SV=1 - [CPI6_SOLTU]	40.5367	19.29	2	1	3	7	140	15.7352	9.01221	0.05	0.0136585
Q00652	Cysteine protease inhibitor 9 OS=Solanum tuberosum PE=2 SV=1 - [CPI9_SOLTU]	123.01	21.62	4	2	4	13	222	24.7228	7.43018	0.0585586	0.0159964
P04730	Gamma-gliadin (Fragment) OS=Triticum aestivum PE=2 SV=1 - [GDB3_WHEAT]	68.74	5.74	2	1	1	1	244	27.3198	8.82178	0.00409836	0.00111955
P06659	Gamma-gliadin B OS=Triticum aestivum PE=3 SV=1 - [GDBB_WHEAT]	34.36	12.37	1	2	2	3	291	32.9458	8.1333	0.0103093	0.00281618
P08453	Gamma-gliadin OS=Triticum aestivum PE=3 SV=1 - [GDB2_WHEAT]	166.73	11.01	1	2	2	10	327	37.0988	7.6792	0.030581	0.00835381
P10387	Glutenin, high molecular weight subunit DY10 OS=Triticum aestivum GN=GLU-D1-2B PE=3 SV=1 - [GLT0_WHEAT]	51.57	1.54	2	1	1	1	648	69.5868	7.76709	0.00154321	0.000421558
P02862	Glutenin, high molecular weight subunit PC237 (Fragment) OS=Triticum aestivum PE=3 SV=1 - [GLT2_WHEAT]	57.18	33.33	4	1	1	1	39	4.05815	8.23584	0.025641	0.00700435
P10385	Glutenin, low molecular weight subunit OS=Triticum aestivum PE=3 SV=1 - [GLTA_WHEAT]	70.57	3.93	1	1	1	1	356	40.9943	8.67529	0.00280899	0.00076733
P26517	Glyceraldehyde-3-phosphate dehydrogenase 1, cytosolic OS=Hordeum vulgare GN=GAPC PE=2 SV=1 - [G3PC1_HORVU]	118.283	13.06	14	1	3	4	337	36.4908	7.18115	0.0118694	0.00324237
P26518	Glyceraldehyde-3-phosphate dehydrogenase, cytosolic OS=Magnolia liliiflora GN=GAPC PE=2 SV=1 - [G3PC_MAGLI]	133.69	14.08	8	1	3	3	341	36.9592	7.54736	0.00879765	0.00240325
P04776	Glycinin G1 OS=Glycine max GN=GY1 PE=1 SV=2 - [GLYG1_SOYBN]	1735.96	41.41	1	7	11	27	495	55.6716	6.22705	0.0545455	0.0149002
P04405	Glycinin G2 OS=Glycine max GN=Gy2 PE=1 SV=2 - [GLYG2_SOYBN]	3542.63	46.19	1	9	14	67	485	54.3569	5.57959	0.138144	0.0377368
P11828	Glycinin G3 OS=Glycine max GN=GY3 PE=3 SV=1 - [GLYG3_SOYBN]	2625.66	32.64	1	4	10	38	481	54.2079	5.97314	0.0790021	0.021581
P02858	Glycinin G4 OS=Glycine max GN=GY4 PE=1 SV=1 - [GLYG4_SOYBN]	1155.41	28.11	1	6	9	27	562	63.5484	5.43994	0.0480427	0.0131238
P04347	Glycinin OS=Glycine max PE=1 SV=1 - [GLYG5_SOYBN]	705.943	16.67	1	3	6	14	516	57.9205	5.89697	0.0271318	0.00741158
Q43216	Histone H2B.5 OS=Triticum aestivum PE=1 SV=3 - [H2B5_WHEAT]	60.85	11.03	29	1	1	1	136	14.9593	10.0229	0.00735294	0.0020086
P62785	Histone H4 variant TH011 OS=Triticum aestivum PE=3 SV=2 - [H41_WHEAT]	276.325	20.39	28	3	3	9	103	11.4024	11.4731	0.0873786	0.0238692
P25272	Kunitz-type trypsin inhibitor KTI1 OS=Glycine max GN=KTI1 PE=2 SV=1 - [KTI1_SOYBN]	80.2833	5.42	2	1	1	3	203	22.5315	5.12256	0.0147783	0.00403699
P05046	Lectin OS=Glycine max GN=LE1 PE=1 SV=1 - [LEC_SOYBN]	235.492	8.77	1	2	2	6	285	30.909	6.04932	0.0210526	0.00575094
P15838	Legumin A2 OS=Pisum sativum GN=LEGA2 PE=3 SV=1 - [LEGA2_PEA]	94.99	8.85	2	3	3	6	520	59.2336	6.62451	0.0115385	0.00315196
P14594	Legumin B (Fragment) OS=Pisum sativum GN=LEGB PE=2 SV=1 - [LEGB_PEA]	76.47	4.14	1	1	1	1	338	38.9665	5.36377	0.00295858	0.000808194
P37831	Linoleate 9S-lipoxygenase 1 OS=Solanum tuberosum GN=LOX1.1 PE=2 SV=1 - [LOX11_SOLTU]	650.862	14.05	4	1	8	23	861	96.9066	5.66846	0.0267131	0.00729721
P11768	Patatin group M-1 OS=Solanum tuberosum PE=2 SV=1 - [PATM1_SOLTU]	1848.27	28.5	8	2	5	25	386	42.6246	5.35107	0.0647668	0.0176923
Q2MY44	Patatin-07 OS=Solanum tuberosum PE=2 SV=1 - [PAT07_SOLTU]	1192.25	26.94	5	3	6	20	386	42.6215	5.47803	0.0518135	0.0141539
Q2MY43	Patatin-08 OS=Solanum tuberosum PE=2 SV=1 - [PAT08_SOLTU]	461.117	7.75	4	1	2	11	387	42.6595	5.2749	0.0284238	0.00776451
Q8LPW4	Patatin-17 OS=Solanum cardiophyllum PE=1 SV=1 - [PAT17_SOLCD]	68.01	6.74	1	1	2	3	386	42.4594	5.05908	0.00777202	0.00212308
Q3YJT4	Patatin-1-Kuras 2 OS=Solanum tuberosum GN=pat1-k2 PE=1 SV=1 - [PT1K2_SOLTU]	486.53	18.67	7	4	6	15	375	41.2888	5.57959	0.04	0.0109268
Q42502	Patatin-2-Kuras 3 OS=Solanum tuberosum GN=pat2-k3 PE=1 SV=1 - [PT2K3_SOLTU]	1958.26	27.72	5	2	5	23	386	42.4385	5.90967	0.0595855	0.0162769
Q3YJS9	Patatin-3-Kuras 1 OS=Solanum tuberosum GN=pat3-k1 PE=1 SV=1 - [PT3K1_SOLTU]	529.204	21.66	2	3	5	19	374	41.1667	5.04639	0.0508021	0.0138776
O22507	Probable linoleate 9S-lipoxygenase 7 OS=Solanum tuberosum GN=LOX1.7 PE=2 SV=1 - [LOX17_SOLTU]	662.24	13.82	2	1	8	22	861	97.0046	5.71924	0.0255517	0.00697994
P04399	Protein synthesis inhibitor II OS=Hordeum vulgare GN=RIP30A PE=1 SV=1 - [RIP2_HORVU]	170.86	5.71	2	1	1	3	280	29.8448	9.56885	0.0107143	0.00292682
Q00783	Proteinase inhibitor 1 OS=Solanum tuberosum PE=3 SV=1 - [ICI1_SOLTU]	41.78	14.95	1	1	1	1	107	12.0556	7.28369	0.00934579	0.00255299
P02854	Provicilin (Fragment) OS=Pisum sativum PE=1 SV=1 - [VCLB_PEA]	164.846	10.24	3	2	4	6	410	46.3569	5.49072	0.0146341	0.0039976
Q10464	Puroindoline-B OS=Triticum aestivum GN=PINB PE=1 SV=1 - [PUIB_WHEAT]	81.2859	6.08	1	1	1	3	148	16.7812	8.73389	0.0202703	0.00553722
P58515	Serine protease inhibitor 2 OS=Solanum tuberosum PE=1 SV=1 - [SPI2_SOLTU]	488.832	55.38	7	1	6	13	186	20.103	5.2749	0.0698925	0.0190925
Q41484	Serine protease inhibitor 5 OS=Solanum tuberosum PE=1 SV=1 - [SPI5_SOLTU]	336.853	27.7	2	1	3	9	213	23.1218	7.21045	0.0422535	0.0115424
Q04672	Sucrose-binding protein OS=Glycine max GN=SBP PE=1 SV=1 - [SBP_SOYBN]	404.079	21.76	1	9	9	14	524	60.4846	6.87354	0.0267176	0.00729842
P01070	Trypsin inhibitor A OS=Glycine max GN=KTI3 PE=1 SV=2 - [ITRA_SOYBN]	345.277	25.93	1	4	4	8	216	23.9901	5.10986	0.037037	0.0101174
P05118	Wound-induced proteinase inhibitor 1 OS=Solanum lycopersicum GN=PIIF PE=2 SV=1 - [ICI1_SOLLC]	83.28	10.81	1	1	1	6	111	12.5766	4.75439	0.0540541	0.0147659
P08454	Wound-induced proteinase inhibitor 1 OS=Solanum tuberosum PE=1 SV=2 - [ICID_SOLTU]	74.21	13.08	1	1	1	1	107	12.1375	6.07471	0.00934579	0.00255299
P04698	Zein-alpha PZ22.3 OS=Zea mays PE=2 SV=1 - [ZEAZ_MAIZE]	78.1433	7.49	1	2	2	6	267	29.0446	9.24658	0.0224719	0.00613864
P06673	Zein-beta OS=Zea mays PE=2 SV=1 - [ZEB1_MAIZE]	56.55	10.56	1	1	1	1	180	19.5171	7.91357	0.00555556	0.00151761
											2.2196	0.606326

[truncated: 8 more sheets: vegetable proteins_B, vegetable proteins_C, pig blood_A, pig blood_C, other_A, other_B, other_C, Foglio1]
